# Supplementary material for: Meta‐Transcriptomes From Microcosms From a Cr Impacted Soil Provides Insights Into the Metabolic Response of the Microbial Populations to Acetate Stimulation
Source: Environ Microbiol Rep. 2025 Jul 7;17(4):e70148. doi: 10.1111/1758-2229.70148 (PMC12234377; doi:10.1111/1758-2229.70148)
Supplement: Supplementary file 2 — Table S7. Properties of the metagenome‐assembled genomes (MAGs) from the microcosms. [file EMI4-17-e70148-s004.xlsx]

## Sheet: A_MAGs_stats
MAG_ID	completeness	GC	lineage	N50	size
A10	92.37	0.65	Rhizobiales	35469	5962678
A11	91.1	0.369	Firmicutes	19628	2745632
A12	98.93	0.537	Clostridiales	92500	3782286
A13	94.2	0.687	Burkholderiales	38529	5308692
A14	93.93	0.667	Rhizobiales	56422	4694006
A15	98.34	0.423	Bacteria	93648	2076791
A16	90.47	0.427	Bacteroidetes	15811	3278438
A17	97.27	0.477	Bacteria	106161	3312203
A18	97.24	0.62	Rhizobiales	50400	4473361
A19	98.86	0.611	Bacteria	86998	3788339
A1	100	0.433	Bacteroidetes	72948	4723583
A20	95.76	0.458	Firmicutes	140189	3282318
A21	98.71	0.587	Bacteria	87837	5054486
A22	94.58	0.594	Deltaproteobacteria	58201	3377725
A23	94.23	0.418	Bacteroidetes	21329	3176947
A24	91.59	0.682	Alphaproteobacteria	30736	3091401
A25	98.64	0.594	Bacteria	48717	8048028
A26	98.11	0.493	Bacteria	69556	1765107
A27	93.93	0.721	Actinomycetales	85311	3575983
A28	93.91	0.584	Bacteria	30366	4784098
A29	98.38	0.393	Clostridia	30426	3610453
A2	93.26	0.334	Bacteria	12505	1859014
A30	91.12	0.444	Clostridia	12106	2498922
A31	93.69	0.604	Burkholderiales	40335	4500560
A32	98.58	0.497	Clostridiales	42756	2721168
A33	92.68	0.564	Deltaproteobacteria	12752	2267517
A34	98.46	0.383	Clostridia	153064	2890734
A35	98.78	0.457	Proteobacteria	71540	2301328
A36	97.75	0.464	Bacteria	136406	3154818
A37	91.8	0.381	Bacteria	19496	5980906
A38	91.88	0.56	Burkholderiales	9763	2033456
A39	94.03	0.41	Bacteria	13148	4605447
A3	91.04	0.731	Actinomycetales	31021	3080471
A40	92.73	0.52	Firmicutes	18204	3079851
A4	99.49	0.411	Bacteroidetes	107510	4516856
A5	97.16	0.516	Bacteria	17060	2121028
A6	96.17	0.64	Bacteria	48994	7212331
A7	94.49	0.487	Firmicutes	98310	2843689
A8	95.54	0.619	Bacteria	24858	5075145
A9	91.19	0.635	Bacteria	52233	3082929

## Sheet: B_MAGs_stats
MAG_ID	completeness	GC	lineage	N50	size
B10	93.51	0.563	Bacteria	28700	5095874
B11	94.4	0.489	Firmicutes	44584	2749048
B12	96.77	0.515	Deltaproteobacteria	40455	2682195
B13	92.86	0.415	Bacteroidetes	37153	4512376
B14	95.5	0.616	Burkholderiales	22465	4385952
B15	97.04	0.396	Bacteroidetes	117379	2296044
B16	97.06	0.41	Bacteroidetes	195306	4134041
B17	95.45	0.566	Bacteria	39140	4428134
B18	97.66	0.526	Bacteria	9491	2750459
B19	92.31	0.383	Bacteria	7066	2172901
B1	96.61	0.339	Bacteria	17067	4678482
B20	98.04	0.5	Deltaproteobacteria	105629	5052141
B21	93.57	0.433	Bacteroidetes	95396	4198767
B22	97.75	0.463	Bacteria	135857	3090208
B23	100	0.487	Deltaproteobacteria	114044	4838347
B24	93.33	0.67	Actinobacteria	23411	2408665
B25	94.72	0.463	Clostridia	37363	3581785
B26	99.03	0.491	Firmicutes	41497	3247826
B27	94.98	0.587	Bacteria	16025	4746348
B28	99.29	0.491	Clostridiales	97709	3039798
B29	92.9	0.52	Firmicutes	101058	3163596
B2	94.73	0.62	Bacteria	18596	5167094
B30	95.48	0.54	Deltaproteobacteria	67562	3795621
B31	97.95	0.506	Deltaproteobacteria	62129	5682993
B32	97.56	0.593	Deltaproteobacteria	75305	3450497
B33	93.05	0.637	Bacteria	15444	5142893
B34	98.86	0.611	Bacteria	106565	3832359
B35	90.53	0.637	Burkholderiales	22924	4389065
B36	99.32	0.594	Bacteria	45431	8357473
B37	91.67	0.634	Bacteria	82552	3004014
B38	94.44	0.542	Clostridiales	16625	3539164
B39	98.6	0.319	Clostridiales	50955	3811900
B3	95.86	0.621	Rhizobiales	44787	4381845
B40	96.19	0.391	Bacteria	35056	4141074
B41	90.77	0.576	Clostridia	10822	1991212
B42	96.77	0.612	Deltaproteobacteria	51007	3554140
B43	93.18	0.435	Bacteria	31083	4783338
B44	95.7	0.687	Bacteria	45636	4870583
B45	99.27	0.452	Clostridiales	56811	3876993
B46	92.39	0.594	Rhizobiaceae	27009	6226196
B47	96.77	0.555	Deltaproteobacteria	29800	3360305
B4	99.05	0.508	Bacteria	67837	2304268
B5	98.65	0.592	Betaproteobacteria	230626	2799321
B6	94.33	0.332	Bacteria	12022	1891525
B7	96.12	0.535	Deltaproteobacteria	70038	3145987
B8	90.62	0.631	Betaproteobacteria	17485	3209569
B9	96.4	0.392	Bacteria	25557	4252048
