# Supplementary material for: Meta‐Transcriptomes From Microcosms From a Cr Impacted Soil Provides Insights Into the Metabolic Response of the Microbial Populations to Acetate Stimulation
Source: Environ Microbiol Rep. 2025 Jul 7;17(4):e70148. doi: 10.1111/1758-2229.70148 (PMC12234377; doi:10.1111/1758-2229.70148)
Supplement: Supplementary file 3 — Table S8. List of all genes from the MAGs from the unamended and aetate‐amended systems that had RNA read counts assigned to them and assessed by MTX model algorithm for differential expression. The letter A indicates the unamended system the letter B indicates the acetate‐amended system. [file EMI4-17-e70148-s005.xls]

## Sheet: TableS8-allMTXassignedGenes
#	coef	pval	MAG_contig_ID	description	Microcosm	Taxa
NEPJAMCM_01254	-1.6182	2.7691e-06	bin.25.orig-ctg12-NODE_240_length_108436	NEPJAMCM_01254;inference=ab initio prediction:Prodigal:2.6";locus_tag=NEPJAMCM_01254";product=hypothetical protein	A	Bacteria
DGOECHBH_02471	-6.0559	5.94188e-06	bin.36.strict-ctg14-NODE_14_length_96039	DGOECHBH_02471;inference=ab initio prediction:Prodigal:2.6";locus_tag=DGOECHBH_02471";product=hypothetical protein	A	Bacteria
GHNPANGO_00684	-2.07634	4.74394e-06	bin.8.orig-ctg9-NODE_768_length_61618	GHNPANGO_00684;Name=dgoT_1";gene=dgoT_1";inference=ab initio prediction:Prodigal:2.6,similar to AA sequence:UniProtKB:P0AA76";locus_tag=GHNPANGO_00684";product=D-galactonate transporter	A	Bacteria
DGOECHBH_00698	-9.73413	8.47427e-06	bin.36.strict-ctg3-NODE_3_length_291510	DGOECHBH_00698;eC_number=3.6.1.1";Name=hppA";dbxref=COG:COG3808";gene=hppA";inference=ab initio prediction:Prodigal:2.6,similar to AA sequence:UniProtKB:Q9X913";locus_tag=DGOECHBH_00698";product=K(+)-insensitive pyrophosphate-energized proton pump	A	Bacteria
NEPJAMCM_01584	2.26335	3.31e-05	bin.25.orig-ctg16-NODE_302_length_98906	NEPJAMCM_01584;Name=xerC_4";gene=xerC_4";inference=ab initio prediction:Prodigal:2.6,protein motif:HAMAP:MF_01808";locus_tag=NEPJAMCM_01584";product=Tyrosine recombinase XerC	A	Bacteria
DGOECHBH_02327	-7.14049	2.45589e-05	bin.36.strict-ctg12-NODE_12_length_122931	DGOECHBH_02327;Name=cycB_3";dbxref=COG:COG2182";gene=cycB_3";inference=ab initio prediction:Prodigal:2.6,similar to AA sequence:UniProtKB:O07009";locus_tag=DGOECHBH_02327";product=Cyclodextrin-binding protein	A	Bacteria
HLKGEMOI_03413	-2.14668	1.96023e-05	bin.4.orig-ctg32-NODE_1142_length_48511	HLKGEMOI_03413;eC_number=1.2.7.1";Name=por";dbxref=COG:COG0674";gene=por";inference=ab initio prediction:Prodigal:2.6,similar to AA sequence:UniProtKB:P94692";locus_tag=HLKGEMOI_03413";product=Pyruvate synthase	A	Bacteria
HMEJDMKA_01589	-3.97854	3.01999e-05	bin.16.orig-ctg6-NODE_33_length_264846	HMEJDMKA_01589;Name=susC_17";gene=susC_17";inference=ab initio prediction:Prodigal:2.6,similar to AA sequence:UniProtKB:Q8A1G1";locus_tag=HMEJDMKA_01589";product=TonB-dependent receptor SusC	B	Bacteria;Bacteroidetes
CGLMKKJK_00394	-8.69467	2.51017e-05	bin.22.orig-ctg1-NODE_1_length_679874	CGLMKKJK_00394;eC_number=3.6.1.1";Name=hppA";dbxref=COG:COG3808";gene=hppA";inference=ab initio prediction:Prodigal:2.6,similar to AA sequence:UniProtKB:Q9X913";locus_tag=CGLMKKJK_00394";product=K(+)-insensitive pyrophosphate-energized proton pump	B	Bacteria
HHONGFGL_00697	-2.79145	2.85856e-05	bin.2.orig-ctg13-NODE_1466_length_47385	HHONGFGL_00697;eC_number=3.1.3.1";Name=pafA";gene=pafA";inference=ab initio prediction:Prodigal:2.6,similar to AA sequence:UniProtKB:Q9KJX5";locus_tag=HHONGFGL_00697";product=Alkaline phosphatase PafA	B	Bacteria
HHONGFGL_03583	-1.12747	2.06544e-05	bin.2.orig-ctg150-NODE_8562_length_12772	HHONGFGL_03583;Name=rplU";dbxref=COG:COG0261";gene=rplU";inference=ab initio prediction:Prodigal:2.6,similar to AA sequence:UniProtKB:Q9RY64";locus_tag=HHONGFGL_03583";product=50S ribosomal protein L21	B	Bacteria
IOBJJNGC_00770	1.71166	2.90418e-05	bin.36.orig-ctg6-NODE_209_length_128400	IOBJJNGC_00770;inference=ab initio prediction:Prodigal:2.6";locus_tag=IOBJJNGC_00770";product=hypothetical protein	B	Bacteria
IOBJJNGC_01048	-1.81966	3.11974e-05	bin.36.orig-ctg9-NODE_292_length_110986	IOBJJNGC_01048;eC_number=4.2.99.-";Name=vgb";gene=vgb";inference=ab initio prediction:Prodigal:2.6,protein motif:HAMAP:MF_01282";locus_tag=IOBJJNGC_01048";product=Virginiamycin B lyase	B	Bacteria
NEPJAMCM_00127	-0.613354	3.8469e-05	bin.25.orig-ctg1-NODE_34_length_251742	NEPJAMCM_00127;inference=ab initio prediction:Prodigal:2.6";locus_tag=NEPJAMCM_00127";product=hypothetical protein	A	Bacteria
DGOECHBH_02363	-6.82348	3.71302e-05	bin.36.strict-ctg13-NODE_13_length_101138	DGOECHBH_02363;inference=ab initio prediction:Prodigal:2.6";locus_tag=DGOECHBH_02363";product=hypothetical protein	A	Bacteria
HMEJDMKA_02696	-2.13868	4.19926e-05	bin.16.orig-ctg16-NODE_639_length_75647	HMEJDMKA_02696;eC_number=2.3.1.179";Name=fabF";dbxref=COG:COG0304";gene=fabF";inference=ab initio prediction:Prodigal:2.6,similar to AA sequence:UniProtKB:O34340";locus_tag=HMEJDMKA_02696";product=3-oxoacyl-[acyl-carrier-protein] synthase 2	B	Bacteria;Bacteroidetes
DGOECHBH_00460	-6.40836	5.65544e-05	bin.36.strict-ctg2-NODE_2_length_361282	DGOECHBH_00460;inference=ab initio prediction:Prodigal:2.6";locus_tag=DGOECHBH_00460";product=hypothetical protein	A	Bacteria
HMEJDMKA_03386	-4.63589	5.57309e-05	bin.16.orig-ctg34-NODE_4837_length_20854	HMEJDMKA_03386;eC_number=1.1.1.18";Name=iolG_21";dbxref=COG:COG0673";gene=iolG_21";inference=ab initio prediction:Prodigal:2.6,similar to AA sequence:UniProtKB:Q8ZK57";locus_tag=HMEJDMKA_03386";product=Inositol 2-dehydrogenase	B	Bacteria;Bacteroidetes
IOBJJNGC_00669	-2.16706	5.16187e-05	bin.36.orig-ctg5-NODE_163_length_143075	IOBJJNGC_00669;inference=ab initio prediction:Prodigal:2.6";locus_tag=IOBJJNGC_00669";product=hypothetical protein	B	Bacteria
CGLMKKJK_00736	-6.1316	6.25496e-05	bin.22.orig-ctg2-NODE_9_length_405027	CGLMKKJK_00736;inference=ab initio prediction:Prodigal:2.6";locus_tag=CGLMKKJK_00736";product=hypothetical protein	B	Bacteria
IOIKFDHD_02086	2.37287	6.39823e-05	bin.43.orig-ctg48-NODE_3079_length_29566	IOIKFDHD_02086;eC_number=3.4.21.-";inference=ab initio prediction:Prodigal:2.6,similar to AA sequence:UniProtKB:Q7A5M9";locus_tag=IOIKFDHD_02086";product=putative CtpA-like serine protease	B	Bacteria
HOIFKPIC_01603	3.2417	6.57323e-05	bin.47.orig-ctg23-NODE_1864_length_41343	HOIFKPIC_01603;eC_number=2.5.1.9";Name=ribE";gene=ribE";inference=ab initio prediction:Prodigal:2.6,similar to AA sequence:UniProtKB:P51961";locus_tag=HOIFKPIC_01603";product=Riboflavin synthase	B	Bacteria;Proteobacteria;Deltaproteobacteria;Desulfuromonadales;Geobacteraceae
IOBJJNGC_06398	-2.26559	7.00647e-05	bin.36.orig-ctg238-NODE_17373_length_6885	IOBJJNGC_06398;inference=ab initio prediction:Prodigal:2.6";locus_tag=IOBJJNGC_06398";product=hypothetical protein	B	Bacteria
CGLMKKJK_02095	-7.35853	7.80276e-05	bin.22.orig-ctg8-NODE_256_length_117068	CGLMKKJK_02095;Name=flgE";dbxref=COG:COG1749";gene=flgE";inference=ab initio prediction:Prodigal:2.6,similar to AA sequence:UniProtKB:P50610";locus_tag=CGLMKKJK_02095";product=Flagellar hook protein FlgE	B	Bacteria
KAALPGPM_03541	-5.44972	8.76557e-05	bin.1.orig-ctg64-NODE_4775_length_18503	KAALPGPM_03541;inference=ab initio prediction:Prodigal:2.6";locus_tag=KAALPGPM_03541";product=hypothetical protein	A	Bacteria;Bacteroidetes
NEPJAMCM_01996	1.71136	9.69388e-05	bin.25.orig-ctg22-NODE_475_length_79136	NEPJAMCM_01996;inference=ab initio prediction:Prodigal:2.6";locus_tag=NEPJAMCM_01996";product=hypothetical protein	A	Bacteria
DGOECHBH_01439	-5.4038	0.000106077	bin.36.strict-ctg6-NODE_6_length_201533	DGOECHBH_01439;inference=ab initio prediction:Prodigal:2.6";locus_tag=DGOECHBH_01439";product=hypothetical protein	A	Bacteria
HLKGEMOI_01619	-4.01896	0.000103126	bin.4.orig-ctg7-NODE_103_length_154746	HLKGEMOI_01619;dbxref=COG:COG1073";inference=ab initio prediction:Prodigal:2.6,similar to AA sequence:UniProtKB:Q01609";locus_tag=HLKGEMOI_01619";product=putative protein	A	Bacteria
GHNPANGO_03237	-0.50878	9.07825e-05	bin.8.orig-ctg103-NODE_5342_length_16925	GHNPANGO_03237;inference=ab initio prediction:Prodigal:2.6";locus_tag=GHNPANGO_03237";product=hypothetical protein	A	Bacteria
CGLMKKJK_02346	-4.83114	0.000104919	bin.22.orig-ctg11-NODE_808_length_66579	CGLMKKJK_02346;Name=flgI";gene=flgI";inference=ab initio prediction:Prodigal:2.6,protein motif:HAMAP:MF_00416";locus_tag=CGLMKKJK_02346";product=Flagellar P-ring protein	B	Bacteria
HHONGFGL_01882	-1.99815	9.89643e-05	bin.2.orig-ctg49-NODE_3185_length_28757	HHONGFGL_01882;eC_number=2.7.1.90";Name=pfp";dbxref=COG:COG0205";gene=pfp";inference=ab initio prediction:Prodigal:2.6,similar to AA sequence:UniProtKB:Q9KH71";locus_tag=HHONGFGL_01882";product=Pyrophosphate--fructose 6-phosphate 1-phosphotransferase	B	Bacteria
FKMPEOLC_01945	0.575814	9.39164e-05	bin.32.orig-ctg19-NODE_655_length_74661	FKMPEOLC_01945;Name=rsxB_1";dbxref=COG:COG2878";gene=rsxB_1";inference=ab initio prediction:Prodigal:2.6,similar to AA sequence:UniProtKB:P77223";locus_tag=FKMPEOLC_01945";product=Electron transport complex subunit RsxB	B	Bacteria;Proteobacteria;Deltaproteobacteria;Desulfovibrionales;Desulfovibrionaceae
PMFBGOMJ_00335	-4.51709	9.55923e-05	bin.5.orig-ctg1-NODE_10_length_393554	PMFBGOMJ_00335;Name=epsE_1";dbxref=COG:COG2804";gene=epsE_1";inference=ab initio prediction:Prodigal:2.6,similar to AA sequence:UniProtKB:P37093";locus_tag=PMFBGOMJ_00335";product=Type II secretion system protein E	B	Bacteria;Proteobacteria;Betaproteobacteria
PHHGDFOP_00064	5.28422	0.000111128	bin.33.orig-ctg1-NODE_619_length_69409	PHHGDFOP_00064;inference=ab initio prediction:Prodigal:2.6";locus_tag=PHHGDFOP_00064";product=hypothetical protein	A	Bacteria;Proteobacteria;Deltaproteobacteria;Desulfuromonadales;Geobacteraceae
HHONGFGL_02959	-2.58161	0.000113052	bin.2.orig-ctg105-NODE_6126_length_17071	HHONGFGL_02959;eC_number=3.1.-.-";Name=wapA_1";gene=wapA_1";inference=ab initio prediction:Prodigal:2.6,similar to AA sequence:UniProtKB:D4G3R4";locus_tag=HHONGFGL_02959";product=tRNA(Glu)-specific nuclease WapA	B	Bacteria
KAALPGPM_02909	-2.11206	0.000128131	bin.1.orig-ctg37-NODE_1475_length_41779	KAALPGPM_02909;inference=ab initio prediction:Prodigal:2.6";locus_tag=KAALPGPM_02909";product=hypothetical protein	A	Bacteria;Bacteroidetes
KAALPGPM_03542	-6.49199	0.000130196	bin.1.orig-ctg64-NODE_4775_length_18503	KAALPGPM_03542;Name=susC_28";gene=susC_28";inference=ab initio prediction:Prodigal:2.6,similar to AA sequence:UniProtKB:Q8A1G1";locus_tag=KAALPGPM_03542";product=TonB-dependent receptor SusC	A	Bacteria;Bacteroidetes
NEPJAMCM_02588	1.37336	0.000132772	bin.25.orig-ctg33-NODE_706_length_64865	NEPJAMCM_02588;inference=ab initio prediction:Prodigal:2.6";locus_tag=NEPJAMCM_02588";product=hypothetical protein	A	Bacteria
IKJPCFEL_01453	1.06924	0.000138753	bin.2.orig-ctg74-NODE_16404_length_6775	IKJPCFEL_01453;inference=ab initio prediction:Prodigal:2.6";locus_tag=IKJPCFEL_01453";product=hypothetical protein	A	Bacteria;Firmicutes
DGOECHBH_01714	-5.6875	0.000136867	bin.36.strict-ctg8-NODE_8_length_180893	DGOECHBH_01714;inference=ab initio prediction:Prodigal:2.6";locus_tag=DGOECHBH_01714";product=hypothetical protein	A	Bacteria
HMEJDMKA_01618	-3.34145	0.000137148	bin.16.orig-ctg6-NODE_33_length_264846	HMEJDMKA_01618;inference=ab initio prediction:Prodigal:2.6";locus_tag=HMEJDMKA_01618";product=hypothetical protein	B	Bacteria;Bacteroidetes
HOIFKPIC_00293	8.54542	0.00013349	bin.47.orig-ctg3-NODE_339_length_105516	HOIFKPIC_00293;Name=yhjX";gene=yhjX";inference=ab initio prediction:Prodigal:2.6,similar to AA sequence:UniProtKB:P37662";locus_tag=HOIFKPIC_00293";product=putative MFS-type transporter YhjX	B	Bacteria;Proteobacteria;Deltaproteobacteria;Desulfuromonadales;Geobacteraceae
DGOECHBH_00472	-5.55425	0.000148074	bin.36.strict-ctg2-NODE_2_length_361282	DGOECHBH_00472;inference=ab initio prediction:Prodigal:2.6";locus_tag=DGOECHBH_00472";product=hypothetical protein	A	Bacteria
HOIFKPIC_03321	3.51665	0.000147349	bin.47.orig-ctg209-NODE_112906_length_1699	HOIFKPIC_03321;Name=opuCA";dbxref=COG:COG1125";gene=opuCA";inference=ab initio prediction:Prodigal:2.6,similar to AA sequence:UniProtKB:O34992";locus_tag=HOIFKPIC_03321";product=Glycine betaine/carnitine/choline transport ATP-binding protein OpuCA	B	Bacteria;Proteobacteria;Deltaproteobacteria;Desulfuromonadales;Geobacteraceae
ICKIEHJA_02295	-6.12008	0.000149095	bin.8.orig-ctg89-NODE_7672_length_14090	ICKIEHJA_02295;eC_number=2.8.1.13";Name=mnmA";dbxref=COG:COG0482";gene=mnmA";inference=ab initio prediction:Prodigal:2.6,similar to AA sequence:UniProtKB:P25745";locus_tag=ICKIEHJA_02295";product=tRNA-specific 2-thiouridylase MnmA	B	Bacteria;Proteobacteria;Betaproteobacteria;Rhodocyclales;Azonexaceae;Dechloromonas;Dechloromonas sp. HYN0024
NEPJAMCM_01748	-2.31034	0.000178873	bin.25.orig-ctg18-NODE_352_length_92094	NEPJAMCM_01748;inference=ab initio prediction:Prodigal:2.6";locus_tag=NEPJAMCM_01748";product=hypothetical protein	A	Bacteria
HMEJDMKA_00839	-1.42622	0.000173566	bin.16.orig-ctg3-NODE_22_length_297790	HMEJDMKA_00839;eC_number=1.4.7.1";Name=gltB";gene=gltB";inference=ab initio prediction:Prodigal:2.6,similar to AA sequence:UniProtKB:P55037";locus_tag=HMEJDMKA_00839";product=Ferredoxin-dependent glutamate synthase 1	B	Bacteria;Bacteroidetes
HHONGFGL_00144	-2.48665	0.000181109	bin.2.orig-ctg3-NODE_851_length_64764	HHONGFGL_00144;eC_number=3.5.1.-";Name=lysK";gene=lysK";inference=ab initio prediction:Prodigal:2.6,protein motif:HAMAP:MF_01120";locus_tag=HHONGFGL_00144";product=N-acetyl-lysine deacetylase	B	Bacteria
PMFBGOMJ_00873	-3.42524	0.000181029	bin.5.orig-ctg3-NODE_20_length_308205	PMFBGOMJ_00873;Name=tufA_1";dbxref=COG:COG0050";gene=tufA_1";inference=ab initio prediction:Prodigal:2.6,similar to AA sequence:UniProtKB:Q83ES6";locus_tag=PMFBGOMJ_00873";product=Elongation factor Tu	B	Bacteria;Proteobacteria;Betaproteobacteria
CGLMKKJK_02185	-5.07227	0.000204025	bin.22.orig-ctg9-NODE_267_length_115138	CGLMKKJK_02185;eC_number=3.1.-.-";Name=wapA_8";gene=wapA_8";inference=ab initio prediction:Prodigal:2.6,similar to AA sequence:UniProtKB:G4NYJ6";locus_tag=CGLMKKJK_02185";product=tRNA3(Ser)-specific nuclease WapA	B	Bacteria
EBGGMOPP_02409	-5.83048	0.000215186	bin.27.orig-ctg25-NODE_999_length_52591	EBGGMOPP_02409;inference=ab initio prediction:Prodigal:2.6";locus_tag=EBGGMOPP_02409";product=hypothetical protein	A	Bacteria;Actinobacteria;Actinomycetia;Micrococcales
NIEEALCC_02249	-4.58359	0.000218556	bin.21.orig-ctg19-NODE_527_length_83793	NIEEALCC_02249;Name=susC_19";gene=susC_19";inference=ab initio prediction:Prodigal:2.6,similar to AA sequence:UniProtKB:Q8A1G1";locus_tag=NIEEALCC_02249";product=TonB-dependent receptor SusC	B	Bacteria;Bacteroidetes
CGLMKKJK_02258	-5.68561	0.00021665	bin.22.orig-ctg10-NODE_327_length_106761	CGLMKKJK_02258;inference=ab initio prediction:Prodigal:2.6";locus_tag=CGLMKKJK_02258";product=hypothetical protein	B	Bacteria
CGLMKKJK_01661	-3.12663	0.000225578	bin.22.orig-ctg5-NODE_66_length_214287	CGLMKKJK_01661;eC_number=3.6.4.-";Name=mfd";gene=mfd";inference=ab initio prediction:Prodigal:2.6,similar to AA sequence:UniProtKB:Q7A7B2";locus_tag=CGLMKKJK_01661";product=Transcription-repair-coupling factor	B	Bacteria
KAALPGPM_01728	-3.68806	0.000248745	bin.1.orig-ctg14-NODE_338_length_93587	KAALPGPM_01728;inference=ab initio prediction:Prodigal:2.6";locus_tag=KAALPGPM_01728";product=hypothetical protein	A	Bacteria;Bacteroidetes
HLKGEMOI_01464	-3.03418	0.000239484	bin.4.orig-ctg6-NODE_41_length_229390	HLKGEMOI_01464;Name=susC_8";gene=susC_8";inference=ab initio prediction:Prodigal:2.6,similar to AA sequence:UniProtKB:Q8A1G1";locus_tag=HLKGEMOI_01464";product=TonB-dependent receptor SusC	A	Bacteria
GHNPANGO_04159	-3.60198	0.00024835	bin.8.orig-ctg187-NODE_12634_length_8342	GHNPANGO_04159;inference=ab initio prediction:Prodigal:2.6";locus_tag=GHNPANGO_04159";product=hypothetical protein	A	Bacteria
FEHMIFJH_00199	-3.39328	0.000242696	bin.12.strict-ctg2-NODE_2_length_100024	FEHMIFJH_00199;eC_number=6.3.2.17";Name=fpgS";gene=fpgS";inference=ab initio prediction:Prodigal:2.6,similar to AA sequence:UniProtKB:P15925";locus_tag=FEHMIFJH_00199";product=Folylpolyglutamate synthase	B	Bacteria;Proteobacteria;Deltaproteobacteria;Desulfuromonadales;Geobacteraceae
CGLMKKJK_00685	-6.24024	0.000239743	bin.22.orig-ctg2-NODE_9_length_405027	CGLMKKJK_00685;inference=ab initio prediction:Prodigal:2.6";locus_tag=CGLMKKJK_00685";product=hypothetical protein	B	Bacteria
CGLMKKJK_02159	-6.61328	0.000265078	bin.22.orig-ctg9-NODE_267_length_115138	CGLMKKJK_02159;inference=ab initio prediction:Prodigal:2.6";locus_tag=CGLMKKJK_02159";product=hypothetical protein	B	Bacteria
IOBJJNGC_01532	-7.21918	0.000267781	bin.36.orig-ctg15-NODE_454_length_90143	IOBJJNGC_01532;dbxref=COG:COG1344";inference=ab initio prediction:Prodigal:2.6,similar to AA sequence:UniProtKB:P21989";locus_tag=IOBJJNGC_01532";product=Flagellar filament 33 kDa core protein	B	Bacteria
IOIKFDHD_00304	2.46859	0.000269241	bin.43.orig-ctg4-NODE_354_length_103236	IOIKFDHD_00304;inference=ab initio prediction:Prodigal:2.6";locus_tag=IOIKFDHD_00304";product=hypothetical protein	B	Bacteria
HOIFKPIC_01541	2.35116	0.000267877	bin.47.orig-ctg21-NODE_1711_length_43659	HOIFKPIC_01541;inference=ab initio prediction:Prodigal:2.6";locus_tag=HOIFKPIC_01541";product=hypothetical protein	B	Bacteria;Proteobacteria;Deltaproteobacteria;Desulfuromonadales;Geobacteraceae
PHHGDFOP_01431	3.46347	0.000274404	bin.33.orig-ctg46-NODE_5389_length_16815	PHHGDFOP_01431;inference=ab initio prediction:Prodigal:2.6";locus_tag=PHHGDFOP_01431";product=hypothetical protein	A	Bacteria;Proteobacteria;Deltaproteobacteria;Desulfuromonadales;Geobacteraceae
CGLMKKJK_02680	-6.24518	0.000281267	bin.22.orig-ctg19-NODE_3579_length_26372	CGLMKKJK_02680;inference=ab initio prediction:Prodigal:2.6";locus_tag=CGLMKKJK_02680";product=hypothetical protein	B	Bacteria
IOBJJNGC_03595	-1.8322	0.000281174	bin.36.orig-ctg57-NODE_1602_length_45431	IOBJJNGC_03595;inference=ab initio prediction:Prodigal:2.6";locus_tag=IOBJJNGC_03595";product=hypothetical protein	B	Bacteria
FLLAPKKP_00281	4.72639	0.000313879	bin.17.orig-ctg1-NODE_4_length_390231	FLLAPKKP_00281;eC_number=1.15.1.1";Name=sodA_1";gene=sodA_1";inference=ab initio prediction:Prodigal:2.6,similar to AA sequence:UniProtKB:P00449";locus_tag=FLLAPKKP_00281";product=Superoxide dismutase [Mn]	A	Bacteria;Chloroflexi;Anaerolineae;Anaerolineales;Anaerolineaceae
KAALPGPM_01369	-2.79761	0.000326354	bin.1.orig-ctg10-NODE_245_length_107729	KAALPGPM_01369;inference=ab initio prediction:Prodigal:2.6";locus_tag=KAALPGPM_01369";product=hypothetical protein	A	Bacteria;Bacteroidetes
KAALPGPM_03141	-2.27613	0.000350855	bin.1.orig-ctg44-NODE_1983_length_34657	KAALPGPM_03141;eC_number=3.4.15.5";Name=dcp_2";dbxref=COG:COG0339";gene=dcp_2";inference=ab initio prediction:Prodigal:2.6,similar to AA sequence:UniProtKB:P24171";locus_tag=KAALPGPM_03141";product=Dipeptidyl carboxypeptidase	A	Bacteria;Bacteroidetes
NEPJAMCM_01750	-5.60725	0.000317669	bin.25.orig-ctg18-NODE_352_length_92094	NEPJAMCM_01750;Name=fliD";dbxref=COG:COG1345";gene=fliD";inference=ab initio prediction:Prodigal:2.6,similar to AA sequence:UniProtKB:Q9K3C5";locus_tag=NEPJAMCM_01750";product=B-type flagellar hook-associated protein 2	A	Bacteria
PHHGDFOP_01589	3.6349	0.000385188	bin.33.orig-ctg57-NODE_7313_length_13086	PHHGDFOP_01589;eC_number=3.-.-.-";Name=yycJ";dbxref=COG:COG1235";gene=yycJ";inference=ab initio prediction:Prodigal:2.6,similar to AA sequence:UniProtKB:C0SP91";locus_tag=PHHGDFOP_01589";product=Putative metallo-hydrolase YycJ	A	Bacteria;Proteobacteria;Deltaproteobacteria;Desulfuromonadales;Geobacteraceae
DGOECHBH_00192	-6.21854	0.000344976	bin.36.strict-ctg1-NODE_1_length_368185	DGOECHBH_00192;eC_number=1.2.1.12";Name=gap";gene=gap";inference=ab initio prediction:Prodigal:2.6,similar to AA sequence:UniProtKB:P00362";locus_tag=DGOECHBH_00192";product=Glyceraldehyde-3-phosphate dehydrogenase	A	Bacteria
HLKGEMOI_01295	-1.78779	0.000323967	bin.4.orig-ctg5-NODE_29_length_259008	HLKGEMOI_01295;inference=ab initio prediction:Prodigal:2.6";locus_tag=HLKGEMOI_01295";product=hypothetical protein	A	Bacteria
EGNNAHDB_01614	-2.31803	0.000355573	bin.5.orig-ctg49-NODE_6396_length_14595	EGNNAHDB_01614;Name=phnU";dbxref=COG:COG0555";gene=phnU";inference=ab initio prediction:Prodigal:2.6,similar to AA sequence:UniProtKB:P96064";locus_tag=EGNNAHDB_01614";product=Putative 2-aminoethylphosphonate transport system permease protein PhnU	A	Bacteria
GHNPANGO_00790	-2.53401	0.000402242	bin.8.orig-ctg11-NODE_837_length_58596	GHNPANGO_00790;Name=hcp1_2";dbxref=COG:COG3157";gene=hcp1_2";inference=ab initio prediction:Prodigal:2.6,similar to AA sequence:UniProtKB:Q9I747";locus_tag=GHNPANGO_00790";product=Protein hcp1	A	Bacteria
DPBFBJBA_02720	-2.72526	0.000324294	bin.9.orig-ctg79-NODE_30418_length_4232	DPBFBJBA_02720;Name=hpf";dbxref=COG:COG1544";gene=hpf";inference=ab initio prediction:Prodigal:2.6,similar to AA sequence:UniProtKB:A2RIX0";locus_tag=DPBFBJBA_02720";product=Ribosome hibernation promotion factor	A	Bacteria
HMEJDMKA_03220	-3.41774	0.000329641	bin.16.orig-ctg27-NODE_1915_length_40511	HMEJDMKA_03220;Name=thrA";dbxref=COG:COG0460";gene=thrA";inference=ab initio prediction:Prodigal:2.6,similar to AA sequence:UniProtKB:P00561";locus_tag=HMEJDMKA_03220";product=Bifunctional aspartokinase/homoserine dehydrogenase 1	B	Bacteria;Bacteroidetes
CGLMKKJK_00769	-6.53187	0.00040806	bin.22.orig-ctg2-NODE_9_length_405027	CGLMKKJK_00769;inference=ab initio prediction:Prodigal:2.6";locus_tag=CGLMKKJK_00769";product=hypothetical protein	B	Bacteria
CGLMKKJK_00866	-5.01773	0.000399013	bin.22.orig-ctg2-NODE_9_length_405027	CGLMKKJK_00866;inference=ab initio prediction:Prodigal:2.6";locus_tag=CGLMKKJK_00866";product=hypothetical protein	B	Bacteria
CGLMKKJK_01361	-3.58036	0.000391515	bin.22.orig-ctg4-NODE_18_length_316124	CGLMKKJK_01361;Name=rsgI2_4";gene=rsgI2_4";inference=ab initio prediction:Prodigal:2.6,similar to AA sequence:UniProtKB:A3DC27";locus_tag=CGLMKKJK_01361";product=Anti-sigma-I factor RsgI2	B	Bacteria
CGLMKKJK_02001	-3.47761	0.000408298	bin.22.orig-ctg7-NODE_186_length_136296	CGLMKKJK_02001;inference=ab initio prediction:Prodigal:2.6";locus_tag=CGLMKKJK_02001";product=hypothetical protein	B	Bacteria
CGLMKKJK_02093	-5.2264	0.000354541	bin.22.orig-ctg8-NODE_256_length_117068	CGLMKKJK_02093;inference=ab initio prediction:Prodigal:2.6";locus_tag=CGLMKKJK_02093";product=hypothetical protein	B	Bacteria
HHONGFGL_00638	-1.63332	0.000377336	bin.2.orig-ctg12-NODE_1360_length_49649	HHONGFGL_00638;inference=ab initio prediction:Prodigal:2.6";locus_tag=HHONGFGL_00638";product=hypothetical protein	B	Bacteria
HHONGFGL_01095	-3.04932	0.000382258	bin.2.orig-ctg24-NODE_2090_length_37976	HHONGFGL_01095;inference=ab initio prediction:Prodigal:2.6";locus_tag=HHONGFGL_01095";product=hypothetical protein	B	Bacteria
HHONGFGL_02678	-4.28511	0.000387891	bin.2.orig-ctg87-NODE_5172_length_19676	HHONGFGL_02678;Name=hupB";dbxref=COG:COG0776";gene=hupB";inference=ab initio prediction:Prodigal:2.6,similar to AA sequence:UniProtKB:P02344";locus_tag=HHONGFGL_02678";product=DNA-binding protein HRm	B	Bacteria
GPJHLCPC_01418	-4.60008	0.000334745	bin.34.orig-ctg7-NODE_147_length_148617	GPJHLCPC_01418;eC_number=3.1.3.5";dbxref=COG:COG0737";inference=ab initio prediction:Prodigal:2.6,similar to AA sequence:UniProtKB:P44569";locus_tag=GPJHLCPC_01418";product=NAD 5'-nucleotidase	B	Bacteria
IOBJJNGC_02565	-5.14796	0.000343648	bin.36.orig-ctg33-NODE_899_length_62915	IOBJJNGC_02565;eC_number=2.7.11.1";Name=pknD_5";gene=pknD_5";inference=ab initio prediction:Prodigal:2.6,similar to AA sequence:UniProtKB:P9WI78";locus_tag=IOBJJNGC_02565";product=Serine/threonine-protein kinase PknD	B	Bacteria
IOBJJNGC_03649	-2.30526	0.000332573	bin.36.orig-ctg58-NODE_1696_length_43862	IOBJJNGC_03649;inference=ab initio prediction:Prodigal:2.6";locus_tag=IOBJJNGC_03649";product=hypothetical protein	B	Bacteria
IOBJJNGC_03905	-1.83109	0.000381674	bin.36.orig-ctg67-NODE_2062_length_38360	IOBJJNGC_03905;inference=ab initio prediction:Prodigal:2.6";locus_tag=IOBJJNGC_03905";product=hypothetical protein	B	Bacteria
IOIKFDHD_00600	1.62575	0.000383142	bin.43.orig-ctg8-NODE_590_length_79383	IOIKFDHD_00600;eC_number=1.3.1.108";Name=carE";dbxref=COG:COG2025";gene=carE";inference=ab initio prediction:Prodigal:2.6,similar to AA sequence:UniProtKB:H6LGM8";locus_tag=IOIKFDHD_00600";product=Caffeyl-CoA reductase-Etf complex subunit CarE	B	Bacteria
HOIFKPIC_00910	3.10659	0.000407884	bin.47.orig-ctg10-NODE_924_length_61750	HOIFKPIC_00910;dbxref=COG:COG2703";inference=ab initio prediction:Prodigal:2.6,similar to AA sequence:UniProtKB:Q60AX2";locus_tag=HOIFKPIC_00910";product=Bacteriohemerythrin	B	Bacteria;Proteobacteria;Deltaproteobacteria;Desulfuromonadales;Geobacteraceae
HLKGEMOI_01523	-2.06183	0.000413255	bin.4.orig-ctg6-NODE_41_length_229390	HLKGEMOI_01523;Name=susC_11";gene=susC_11";inference=ab initio prediction:Prodigal:2.6,similar to AA sequence:UniProtKB:Q8A1G1";locus_tag=HLKGEMOI_01523";product=TonB-dependent receptor SusC	A	Bacteria
BJGNKILJ_01813	-10.5635	0.000648883	bin.16.orig-ctg97-NODE_8355_length_11698	BJGNKILJ_01813;eC_number=1.1.1.-";Name=iolS_2";dbxref=COG:COG0667";gene=iolS_2";inference=ab initio prediction:Prodigal:2.6,similar to AA sequence:UniProtKB:P46336";locus_tag=BJGNKILJ_01813";product=Aldo-keto reductase IolS	A	Bacteria;Bacteroidetes
DIDAGAJH_01968	-1.9821	0.000554461	bin.19.orig-ctg16-NODE_453_length_80759	DIDAGAJH_01968;inference=ab initio prediction:Prodigal:2.6";locus_tag=DIDAGAJH_01968";product=hypothetical protein	A	Bacteria
DIDAGAJH_02347	2.98628	0.000570765	bin.19.orig-ctg22-NODE_539_length_73955	DIDAGAJH_02347;eC_number=3.6.3.-";Name=lolD_1";dbxref=COG:COG1136";gene=lolD_1";inference=ab initio prediction:Prodigal:2.6,similar to AA sequence:UniProtKB:O66646";locus_tag=DIDAGAJH_02347";product=Lipoprotein-releasing system ATP-binding protein LolD	A	Bacteria
DIDAGAJH_03267	-2.90059	0.000459719	bin.19.orig-ctg47-NODE_4951_length_18005	DIDAGAJH_03267;Name=siaP_6";dbxref=COG:COG1638";gene=siaP_6";inference=ab initio prediction:Prodigal:2.6,similar to AA sequence:UniProtKB:P44542";locus_tag=DIDAGAJH_03267";product=Sialic acid-binding periplasmic protein SiaP	A	Bacteria
DIDAGAJH_03355	-2.32307	0.000578162	bin.19.orig-ctg55-NODE_8571_length_11432	DIDAGAJH_03355;dbxref=COG:COG0747";inference=ab initio prediction:Prodigal:2.6,similar to AA sequence:UniProtKB:Q9RU24";locus_tag=DIDAGAJH_03355";product=putative ABC transporter-binding protein	A	Bacteria
KAALPGPM_01724	-2.37703	0.000667538	bin.1.orig-ctg14-NODE_338_length_93587	KAALPGPM_01724;eC_number=5.3.1.22";Name=hyi";dbxref=COG:COG3622";gene=hyi";inference=ab initio prediction:Prodigal:2.6,similar to AA sequence:UniProtKB:P30147";locus_tag=KAALPGPM_01724";product=Hydroxypyruvate isomerase	A	Bacteria;Bacteroidetes
JMDGKOJB_00220	4.17845	0.000543794	bin.22.orig-ctg1-NODE_20_length_288445	JMDGKOJB_00220;Name=ltxA_1";dbxref=COG:COG2931";gene=ltxA_1";inference=ab initio prediction:Prodigal:2.6,similar to AA sequence:UniProtKB:P16462";locus_tag=JMDGKOJB_00220";product=Leukotoxin	A	Bacteria;Proteobacteria;Deltaproteobacteria;Desulfovibrionales;Desulfovibrionaceae
JMDGKOJB_00741	3.08575	0.000659015	bin.22.orig-ctg6-NODE_333_length_94463	JMDGKOJB_00741;Name=rplU";dbxref=COG:COG0261";gene=rplU";inference=ab initio prediction:Prodigal:2.6,similar to AA sequence:UniProtKB:P0AG48";locus_tag=JMDGKOJB_00741";product=50S ribosomal protein L21	A	Bacteria;Proteobacteria;Deltaproteobacteria;Desulfovibrionales;Desulfovibrionaceae
NEPJAMCM_02597	-0.855179	0.000633752	bin.25.orig-ctg33-NODE_706_length_64865	NEPJAMCM_02597;inference=ab initio prediction:Prodigal:2.6";locus_tag=NEPJAMCM_02597";product=hypothetical protein	A	Bacteria
EBGGMOPP_01614	-5.02287	0.000501196	bin.27.orig-ctg12-NODE_381_length_88015	EBGGMOPP_01614;Name=rplM";dbxref=COG:COG0102";gene=rplM";inference=ab initio prediction:Prodigal:2.6,similar to AA sequence:UniProtKB:P9WHE1";locus_tag=EBGGMOPP_01614";product=50S ribosomal protein L13	A	Bacteria;Actinobacteria;Actinomycetia;Micrococcales
CMCALBDD_01502	5.32423	0.000592152	bin.32.orig-ctg24-NODE_1913_length_35453	CMCALBDD_01502;Name=rpsL";dbxref=COG:COG0048";gene=rpsL";inference=ab initio prediction:Prodigal:2.6,similar to AA sequence:UniProtKB:P21472";locus_tag=CMCALBDD_01502";product=30S ribosomal protein S12	A	Bacteria
PHHGDFOP_00011	3.10631	0.000513057	bin.33.orig-ctg1-NODE_619_length_69409	PHHGDFOP_00011;eC_number=6.3.2.10";Name=murF";gene=murF";inference=ab initio prediction:Prodigal:2.6,protein motif:HAMAP:MF_02019";locus_tag=PHHGDFOP_00011";product=UDP-N-acetylmuramoyl-tripeptide--D-alanyl-D-alanine ligase	A	Bacteria;Proteobacteria;Deltaproteobacteria;Desulfuromonadales;Geobacteraceae
PHHGDFOP_00579	4.26185	0.000648803	bin.33.orig-ctg12-NODE_1812_length_36652	PHHGDFOP_00579;Name=clpB";gene=clpB";inference=ab initio prediction:Prodigal:2.6,similar to AA sequence:UniProtKB:G2K265";locus_tag=PHHGDFOP_00579";product=Chaperone protein ClpB	A	Bacteria;Proteobacteria;Deltaproteobacteria;Desulfuromonadales;Geobacteraceae
PHHGDFOP_00760	2.81808	0.000613113	bin.33.orig-ctg17-NODE_2143_length_32752	PHHGDFOP_00760;eC_number=5.2.1.8";Name=cbf2_1";dbxref=COG:COG0760";gene=cbf2_1";inference=ab initio prediction:Prodigal:2.6,similar to AA sequence:UniProtKB:Q0PAS1";locus_tag=PHHGDFOP_00760";product=Putative peptidyl-prolyl cis-trans isomerase Cbf2	A	Bacteria;Proteobacteria;Deltaproteobacteria;Desulfuromonadales;Geobacteraceae
DGOECHBH_00378	-6.46841	0.000588487	bin.36.strict-ctg2-NODE_2_length_361282	DGOECHBH_00378;inference=ab initio prediction:Prodigal:2.6";locus_tag=DGOECHBH_00378";product=hypothetical protein	A	Bacteria
DGOECHBH_01231	-7.38705	0.000424695	bin.36.strict-ctg5-NODE_5_length_202793	DGOECHBH_01231;inference=ab initio prediction:Prodigal:2.6";locus_tag=DGOECHBH_01231";product=hypothetical protein	A	Bacteria
DGOECHBH_01355	-6.48505	0.000581667	bin.36.strict-ctg6-NODE_6_length_201533	DGOECHBH_01355;inference=ab initio prediction:Prodigal:2.6";locus_tag=DGOECHBH_01355";product=hypothetical protein	A	Bacteria
DGOECHBH_02113	-4.96133	0.000429789	bin.36.strict-ctg10-NODE_10_length_173735	DGOECHBH_02113;inference=ab initio prediction:Prodigal:2.6";locus_tag=DGOECHBH_02113";product=hypothetical protein	A	Bacteria
DGOECHBH_02183	-5.94318	0.000562539	bin.36.strict-ctg11-NODE_11_length_142288	DGOECHBH_02183;Name=rsgI2_6";gene=rsgI2_6";inference=ab initio prediction:Prodigal:2.6,similar to AA sequence:UniProtKB:A3DC27";locus_tag=DGOECHBH_02183";product=Anti-sigma-I factor RsgI2	A	Bacteria
HLKGEMOI_01984	-3.02044	0.000660301	bin.4.orig-ctg11-NODE_159_length_129367	HLKGEMOI_01984;Name=susC_17";gene=susC_17";inference=ab initio prediction:Prodigal:2.6,similar to AA sequence:UniProtKB:Q8A1G1";locus_tag=HLKGEMOI_01984";product=TonB-dependent receptor SusC	A	Bacteria
HLKGEMOI_02618	-2.56401	0.000514394	bin.4.orig-ctg18-NODE_393_length_87101	HLKGEMOI_02618;inference=ab initio prediction:Prodigal:2.6";locus_tag=HLKGEMOI_02618";product=hypothetical protein	A	Bacteria
HLKGEMOI_02624	-2.42197	0.000554781	bin.4.orig-ctg18-NODE_393_length_87101	HLKGEMOI_02624;eC_number=2.6.1.100";Name=btrR_3";gene=btrR_3";inference=ab initio prediction:Prodigal:2.6,similar to AA sequence:UniProtKB:Q8G8Y2";locus_tag=HLKGEMOI_02624";product=L-glutamine:2-deoxy-scyllo-inosose aminotransferase	A	Bacteria
HLKGEMOI_03099	-2.47616	0.000579563	bin.4.orig-ctg25-NODE_600_length_70637	HLKGEMOI_03099;eC_number=1.1.99.28";Name=gfo_10";gene=gfo_10";inference=ab initio prediction:Prodigal:2.6,similar to AA sequence:UniProtKB:Q07982";locus_tag=HLKGEMOI_03099";product=Glucose--fructose oxidoreductase	A	Bacteria
HLKGEMOI_03441	-3.27322	0.000624977	bin.4.orig-ctg33-NODE_1746_length_37626	HLKGEMOI_03441;Name=tolB_3";gene=tolB_3";inference=ab initio prediction:Prodigal:2.6,protein motif:HAMAP:MF_00671";locus_tag=HLKGEMOI_03441";product=Protein TolB	A	Bacteria
GHNPANGO_00971	-3.96543	0.000652356	bin.8.orig-ctg14-NODE_908_length_56314	GHNPANGO_00971;eC_number=2.4.1.-";Name=rgtE_1";dbxref=COG:COG0463";gene=rgtE_1";inference=ab initio prediction:Prodigal:2.6,similar to AA sequence:UniProtKB:Q1MJ95";locus_tag=GHNPANGO_00971";product=Dodecaprenyl-phosphate galacturonate synthase	A	Bacteria
GHNPANGO_03051	-4.11632	0.000432309	bin.8.orig-ctg91-NODE_4997_length_17861	GHNPANGO_03051;Name=oar_15";gene=oar_15";inference=ab initio prediction:Prodigal:2.6,similar to AA sequence:UniProtKB:P38370";locus_tag=GHNPANGO_03051";product=Protein oar	A	Bacteria
GHNPANGO_03378	-2.5836	0.00054879	bin.8.orig-ctg113-NODE_5962_length_15487	GHNPANGO_03378;eC_number=2.4.1.250";Name=mshA_3";dbxref=COG:COG0438";gene=mshA_3";inference=ab initio prediction:Prodigal:2.6,similar to AA sequence:UniProtKB:Q9FCG5";locus_tag=GHNPANGO_03378";product=D-inositol 3-phosphate glycosyltransferase	A	Bacteria
DPBFBJBA_01304	-2.86008	0.000462911	bin.9.orig-ctg14-NODE_688_length_65614	DPBFBJBA_01304;Name=rplQ";dbxref=COG:COG0203";gene=rplQ";inference=ab initio prediction:Prodigal:2.6,similar to AA sequence:UniProtKB:Q6N4V8";locus_tag=DPBFBJBA_01304";product=50S ribosomal protein L17	A	Bacteria
DPBFBJBA_02469	-3.64692	0.00060928	bin.9.orig-ctg49-NODE_5268_length_17176	DPBFBJBA_02469;eC_number=5.1.1.1";Name=alr1";dbxref=COG:COG0787";gene=alr1";inference=ab initio prediction:Prodigal:2.6,similar to AA sequence:UniProtKB:Q8RAK6";locus_tag=DPBFBJBA_02469";product=Alanine racemase 1	A	Bacteria
HMEJDMKA_01753	-1.82073	0.000634065	bin.16.orig-ctg7-NODE_35_length_264080	HMEJDMKA_01753;eC_number=2.7.2.1";Name=ackA";dbxref=COG:COG0282";gene=ackA";inference=ab initio prediction:Prodigal:2.6,similar to AA sequence:UniProtKB:Q9WYB1";locus_tag=HMEJDMKA_01753";product=Acetate kinase	B	Bacteria;Bacteroidetes
HMEJDMKA_02821	-2.84595	0.000630472	bin.16.orig-ctg19-NODE_745_length_69253	HMEJDMKA_02821;inference=ab initio prediction:Prodigal:2.6,similar to AA sequence:UniProtKB:A7LXT5";locus_tag=HMEJDMKA_02821";product=SusD-like protein	B	Bacteria;Bacteroidetes
HMEJDMKA_03052	-4.69101	0.000522902	bin.16.orig-ctg23-NODE_1084_length_56867	HMEJDMKA_03052;Name=actP";dbxref=COG:COG4147";gene=actP";inference=ab initio prediction:Prodigal:2.6,similar to AA sequence:UniProtKB:P32705";locus_tag=HMEJDMKA_03052";product=Cation/acetate symporter ActP	B	Bacteria;Bacteroidetes
CGLMKKJK_00791	-3.6325	0.000449076	bin.22.orig-ctg2-NODE_9_length_405027	CGLMKKJK_00791;eC_number=2.4.99.16";Name=glgE1";dbxref=COG:COG0366";gene=glgE1";inference=ab initio prediction:Prodigal:2.6,similar to AA sequence:UniProtKB:Q9L1K2";locus_tag=CGLMKKJK_00791";product=Alpha-1%2C4-glucan:maltose-1-phosphate maltosyltransferase 1	B	Bacteria
CGLMKKJK_01145	-6.36022	0.00051242	bin.22.orig-ctg3-NODE_13_length_365329	CGLMKKJK_01145;eC_number=1.12.1.3";Name=hndC_2";dbxref=COG:COG1145";gene=hndC_2";inference=ab initio prediction:Prodigal:2.6,similar to AA sequence:UniProtKB:Q46507";locus_tag=CGLMKKJK_01145";product=NADP-reducing hydrogenase subunit HndC	B	Bacteria
CGLMKKJK_02224	-6.89129	0.000535389	bin.22.orig-ctg10-NODE_327_length_106761	CGLMKKJK_02224;Name=pilE_1";gene=pilE_1";inference=ab initio prediction:Prodigal:2.6,similar to AA sequence:UniProtKB:P57039";locus_tag=CGLMKKJK_02224";product=Fimbrial protein	B	Bacteria
LHNHJDGH_02223	-20.4002	0.000624811	bin.23.strict-ctg16-NODE_16_length_114044	LHNHJDGH_02223;eC_number=3.6.3.-";Name=tcyN";dbxref=COG:COG1126";gene=tcyN";inference=ab initio prediction:Prodigal:2.6,similar to AA sequence:UniProtKB:O34900";locus_tag=LHNHJDGH_02223";product=L-cystine import ATP-binding protein TcyN	B	Bacteria;Proteobacteria;Deltaproteobacteria;Desulfobacterales;Desulfobacteraceae
MHAKNGPF_01418	6.27278	0.000576492	bin.28.strict-ctg11-NODE_11_length_96709	MHAKNGPF_01418;Name=rpsL";dbxref=COG:COG0048";gene=rpsL";inference=ab initio prediction:Prodigal:2.6,similar to AA sequence:UniProtKB:P21472";locus_tag=MHAKNGPF_01418";product=30S ribosomal protein S12	B	Bacteria
PBIAFCBP_02533	4.70438	0.000504021	bin.29.orig-ctg22-NODE_1116_length_55794	PBIAFCBP_02533;eC_number=3.6.5.-";Name=lepA";dbxref=COG:COG0481";gene=lepA";inference=ab initio prediction:Prodigal:2.6,similar to AA sequence:UniProtKB:Q2FXY7";locus_tag=PBIAFCBP_02533";product=Elongation factor 4	B	Bacteria
HHONGFGL_00774	-2.32318	0.000605235	bin.2.orig-ctg15-NODE_1486_length_47038	HHONGFGL_00774;inference=ab initio prediction:Prodigal:2.6";locus_tag=HHONGFGL_00774";product=hypothetical protein	B	Bacteria
HHONGFGL_00938	-1.9523	0.000621967	bin.2.orig-ctg20-NODE_1906_length_40595	HHONGFGL_00938;Name=tolB_1";dbxref=COG:COG0823";gene=tolB_1";inference=ab initio prediction:Prodigal:2.6,similar to AA sequence:UniProtKB:Q8ZGZ1";locus_tag=HHONGFGL_00938";product=Protein TolB	B	Bacteria
HHONGFGL_01203	-4.98669	0.000602007	bin.2.orig-ctg27-NODE_2187_length_36866	HHONGFGL_01203;inference=ab initio prediction:Prodigal:2.6";locus_tag=HHONGFGL_01203";product=hypothetical protein	B	Bacteria
HHONGFGL_02071	-2.69213	0.000656795	bin.2.orig-ctg56-NODE_3596_length_26309	HHONGFGL_02071;eC_number=1.1.1.361";Name=ntdC";dbxref=COG:COG0673";gene=ntdC";inference=ab initio prediction:Prodigal:2.6,similar to AA sequence:UniProtKB:O07564";locus_tag=HHONGFGL_02071";product=Glucose-6-phosphate 3-dehydrogenase	B	Bacteria
HHONGFGL_02664	-3.21931	0.000520215	bin.2.orig-ctg87-NODE_5172_length_19676	HHONGFGL_02664;Name=tatC";dbxref=COG:COG0805";gene=tatC";inference=ab initio prediction:Prodigal:2.6,similar to AA sequence:UniProtKB:P69423";locus_tag=HHONGFGL_02664";product=Sec-independent protein translocase protein TatC	B	Bacteria
GPJHLCPC_00807	-2.83648	0.000499023	bin.34.orig-ctg3-NODE_44_length_254945	GPJHLCPC_00807;Name=siaP_1";dbxref=COG:COG1638";gene=siaP_1";inference=ab initio prediction:Prodigal:2.6,similar to AA sequence:UniProtKB:P44542";locus_tag=GPJHLCPC_00807";product=Sialic acid-binding periplasmic protein SiaP	B	Bacteria
IOBJJNGC_01147	-4.69181	0.000565188	bin.36.orig-ctg10-NODE_322_length_107406	IOBJJNGC_01147;inference=ab initio prediction:Prodigal:2.6";locus_tag=IOBJJNGC_01147";product=hypothetical protein	B	Bacteria
IOBJJNGC_01983	-0.889094	0.000491986	bin.36.orig-ctg22-NODE_661_length_74365	IOBJJNGC_01983;inference=ab initio prediction:Prodigal:2.6";locus_tag=IOBJJNGC_01983";product=hypothetical protein	B	Bacteria
IOBJJNGC_02017	-2.2995	0.000505058	bin.36.orig-ctg23-NODE_670_length_74007	IOBJJNGC_02017;Name=rpsN2";dbxref=COG:COG0199";gene=rpsN2";inference=ab initio prediction:Prodigal:2.6,similar to AA sequence:UniProtKB:O31587";locus_tag=IOBJJNGC_02017";product=Alternate 30S ribosomal protein S14	B	Bacteria
IOBJJNGC_02699	2.24354	0.000478086	bin.36.orig-ctg36-NODE_932_length_61580	IOBJJNGC_02699;eC_number=1.1.1.49";Name=zwf_2";dbxref=COG:COG0364";gene=zwf_2";inference=ab initio prediction:Prodigal:2.6,similar to AA sequence:UniProtKB:P54547";locus_tag=IOBJJNGC_02699";product=Glucose-6-phosphate 1-dehydrogenase	B	Bacteria
IOBJJNGC_05204	-2.11624	0.000474354	bin.36.orig-ctg125-NODE_4734_length_21282	IOBJJNGC_05204;inference=ab initio prediction:Prodigal:2.6";locus_tag=IOBJJNGC_05204";product=hypothetical protein	B	Bacteria
LAFEMMGJ_02177	-0.696176	0.000529423	bin.40.orig-ctg62-NODE_4336_length_22746	LAFEMMGJ_02177;eC_number=1.1.1.408";Name=pdxA2";dbxref=COG:COG1995";gene=pdxA2";inference=ab initio prediction:Prodigal:2.6,similar to AA sequence:UniProtKB:Q0K4F5";locus_tag=LAFEMMGJ_02177";product=D-threonate 4-phosphate dehydrogenase	B	Bacteria;Bacteroidetes
LAFEMMGJ_02821	1.68887	0.000443808	bin.40.orig-ctg114-NODE_9722_length_11449	LAFEMMGJ_02821;inference=ab initio prediction:Prodigal:2.6";locus_tag=LAFEMMGJ_02821";product=hypothetical protein	B	Bacteria;Bacteroidetes
IOIKFDHD_01284	1.39581	0.000664625	bin.43.orig-ctg22-NODE_1348_length_49831	IOIKFDHD_01284;eC_number=4.1.1.20";Name=lysA_1";dbxref=COG:COG0019";gene=lysA_1";inference=ab initio prediction:Prodigal:2.6,similar to AA sequence:UniProtKB:Q9X1K5";locus_tag=IOIKFDHD_01284";product=Diaminopimelate decarboxylase	B	Bacteria
HNCACCKO_01327	-5.77324	0.000569185	bin.45.orig-ctg11-NODE_483_length_87868	HNCACCKO_01327;Name=xypA_3";dbxref=COG:COG1879";gene=xypA_3";inference=ab initio prediction:Prodigal:2.6,similar to AA sequence:UniProtKB:A0QYB3";locus_tag=HNCACCKO_01327";product=Xylitol-binding protein	B	Bacteria
HOIFKPIC_01473	3.23058	0.000461478	bin.47.orig-ctg20-NODE_1613_length_45210	HOIFKPIC_01473;inference=ab initio prediction:Prodigal:2.6";locus_tag=HOIFKPIC_01473";product=hypothetical protein	B	Bacteria;Proteobacteria;Deltaproteobacteria;Desulfuromonadales;Geobacteraceae
HOIFKPIC_02624	4.44595	0.000623433	bin.47.orig-ctg69-NODE_10490_length_10673	HOIFKPIC_02624;eC_number=2.7.1.107";Name=dagK";dbxref=COG:COG1597";gene=dagK";inference=ab initio prediction:Prodigal:2.6,similar to AA sequence:UniProtKB:O31502";locus_tag=HOIFKPIC_02624";product=Diacylglycerol kinase	B	Bacteria;Proteobacteria;Deltaproteobacteria;Desulfuromonadales;Geobacteraceae
GMFAOAFM_00621	1.04776	0.000569686	bin.6.orig-ctg15-NODE_3569_length_26422	GMFAOAFM_00621;Name=yehY";dbxref=COG:COG1174";gene=yehY";inference=ab initio prediction:Prodigal:2.6,similar to AA sequence:UniProtKB:P33361";locus_tag=GMFAOAFM_00621";product=Glycine betaine uptake system permease protein YehY	B	Bacteria;Firmicutes
HLKGEMOI_03565	-2.03481	0.000696533	bin.4.orig-ctg38-NODE_3635_length_22860	HLKGEMOI_03565;Name=susC_41";gene=susC_41";inference=ab initio prediction:Prodigal:2.6,similar to AA sequence:UniProtKB:Q8A1G1";locus_tag=HLKGEMOI_03565";product=TonB-dependent receptor SusC	A	Bacteria
HMEJDMKA_00674	-2.05221	0.000699319	bin.16.orig-ctg3-NODE_22_length_297790	HMEJDMKA_00674;Name=bamB_3";gene=bamB_3";inference=ab initio prediction:Prodigal:2.6,protein motif:HAMAP:MF_00923";locus_tag=HMEJDMKA_00674";product=Outer membrane protein assembly factor BamB	B	Bacteria;Bacteroidetes
HMEJDMKA_01741	-1.19984	0.000696397	bin.16.orig-ctg7-NODE_35_length_264080	HMEJDMKA_01741;Name=tolQ_1";dbxref=COG:COG0811";gene=tolQ_1";inference=ab initio prediction:Prodigal:2.6,similar to AA sequence:UniProtKB:P0ABU9";locus_tag=HMEJDMKA_01741";product=Protein TolQ	B	Bacteria;Bacteroidetes
HMEJDMKA_02822	-1.63304	0.000701525	bin.16.orig-ctg19-NODE_745_length_69253	HMEJDMKA_02822;Name=susC_38";gene=susC_38";inference=ab initio prediction:Prodigal:2.6,similar to AA sequence:UniProtKB:Q8A1G1";locus_tag=HMEJDMKA_02822";product=TonB-dependent receptor SusC	B	Bacteria;Bacteroidetes
CGLMKKJK_02341	-6.06957	0.000678741	bin.22.orig-ctg11-NODE_808_length_66579	CGLMKKJK_02341;inference=ab initio prediction:Prodigal:2.6";locus_tag=CGLMKKJK_02341";product=hypothetical protein	B	Bacteria
IOBJJNGC_05505	-5.24123	0.000702054	bin.36.orig-ctg143-NODE_6233_length_16824	IOBJJNGC_05505;inference=ab initio prediction:Prodigal:2.6";locus_tag=IOBJJNGC_05505";product=hypothetical protein	B	Bacteria
AILGOOGK_00532	-2.07872	0.00070381	bin.3.orig-ctg4-NODE_190_length_135432	AILGOOGK_00532;Name=clpA";dbxref=COG:COG0542";gene=clpA";inference=ab initio prediction:Prodigal:2.6,similar to AA sequence:UniProtKB:P0ABH9";locus_tag=AILGOOGK_00532";product=ATP-dependent Clp protease ATP-binding subunit ClpA	B	Bacteria;Proteobacteria;Alphaproteobacteria;Hyphomicrobiales;Phyllobacteriaceae;Aminobacter
BGPMCBJC_02698	-2.67394	0.000682604	bin.44.orig-ctg56-NODE_2629_length_32965	BGPMCBJC_02698;eC_number=2.7.9.1";Name=ppdK";dbxref=COG:COG0574";gene=ppdK";inference=ab initio prediction:Prodigal:2.6,similar to AA sequence:UniProtKB:P22983";locus_tag=BGPMCBJC_02698";product=Pyruvate%2C phosphate dikinase	B	Bacteria
KAALPGPM_02625	-2.43589	0.000774368	bin.1.orig-ctg29-NODE_911_length_56013	KAALPGPM_02625;eC_number=4.1.1.23";Name=pyrF";dbxref=COG:COG0284";gene=pyrF";inference=ab initio prediction:Prodigal:2.6,similar to AA sequence:UniProtKB:P9WIU3";locus_tag=KAALPGPM_02625";product=Orotidine 5'-phosphate decarboxylase	A	Bacteria;Bacteroidetes
NEPJAMCM_02005	-0.837949	0.000782718	bin.25.orig-ctg22-NODE_475_length_79136	NEPJAMCM_02005;eC_number=2.6.1.106";Name=desV_1";gene=desV_1";inference=ab initio prediction:Prodigal:2.6,similar to AA sequence:UniProtKB:Q9ZGH4";locus_tag=NEPJAMCM_02005";product=dTDP-3-amino-3%2C4%2C6-trideoxy-alpha-D-glucose transaminase	A	Bacteria
PHHGDFOP_01436	6.135	0.000783317	bin.33.orig-ctg46-NODE_5389_length_16815	PHHGDFOP_01436;Name=rip2";dbxref=COG:COG1994";gene=rip2";inference=ab initio prediction:Prodigal:2.6,similar to AA sequence:UniProtKB:L0T550";locus_tag=PHHGDFOP_01436";product=Putative zinc metalloprotease Rip2	A	Bacteria;Proteobacteria;Deltaproteobacteria;Desulfuromonadales;Geobacteraceae
PHHGDFOP_01769	4.7608	0.000729346	bin.33.orig-ctg77-NODE_12157_length_8594	PHHGDFOP_01769;Name=atoC_11";dbxref=COG:COG2204";gene=atoC_11";inference=ab initio prediction:Prodigal:2.6,similar to AA sequence:UniProtKB:Q06065";locus_tag=PHHGDFOP_01769";product=Regulatory protein AtoC	A	Bacteria;Proteobacteria;Deltaproteobacteria;Desulfuromonadales;Geobacteraceae
PHHGDFOP_02166	4.1095	0.00074119	bin.33.orig-ctg168-NODE_87895_length_1997	PHHGDFOP_02166;eC_number=3.1.3.82";dbxref=COG:COG0241";inference=ab initio prediction:Prodigal:2.6,similar to AA sequence:UniProtKB:Q7WG29";locus_tag=PHHGDFOP_02166";product=D-glycero-beta-D-manno-heptose-1%2C7-bisphosphate 7-phosphatase	A	Bacteria;Proteobacteria;Deltaproteobacteria;Desulfuromonadales;Geobacteraceae
DGOECHBH_00742	-6.51945	0.000777678	bin.36.strict-ctg3-NODE_3_length_291510	DGOECHBH_00742;inference=ab initio prediction:Prodigal:2.6";locus_tag=DGOECHBH_00742";product=hypothetical protein	A	Bacteria
DGOECHBH_01220	-4.82599	0.000769513	bin.36.strict-ctg5-NODE_5_length_202793	DGOECHBH_01220;inference=ab initio prediction:Prodigal:2.6";locus_tag=DGOECHBH_01220";product=hypothetical protein	A	Bacteria
DGOECHBH_01712	-7.55918	0.000737197	bin.36.strict-ctg8-NODE_8_length_180893	DGOECHBH_01712;Name=flgE";dbxref=COG:COG1749";gene=flgE";inference=ab initio prediction:Prodigal:2.6,similar to AA sequence:UniProtKB:P50610";locus_tag=DGOECHBH_01712";product=Flagellar hook protein FlgE	A	Bacteria
HLKGEMOI_02432	-1.10162	0.000764443	bin.4.orig-ctg15-NODE_262_length_105228	HLKGEMOI_02432;eC_number=2.2.1.2";Name=tal";dbxref=COG:COG0176";gene=tal";inference=ab initio prediction:Prodigal:2.6,similar to AA sequence:UniProtKB:Q5SJE8";locus_tag=HLKGEMOI_02432";product=putative transaldolase	A	Bacteria
GHNPANGO_02479	-2.60386	0.000772633	bin.8.orig-ctg61-NODE_3328_length_24296	GHNPANGO_02479;Name=cca_2";dbxref=COG:COG0617";gene=cca_2";inference=ab initio prediction:Prodigal:2.6,similar to AA sequence:UniProtKB:P06961";locus_tag=GHNPANGO_02479";product=Multifunctional CCA protein	A	Bacteria
GPJHLCPC_03130	-1.69788	0.000733744	bin.34.orig-ctg34-NODE_2102_length_37809	GPJHLCPC_03130;eC_number=2.7.13.3";Name=rcsC_2";gene=rcsC_2";inference=ab initio prediction:Prodigal:2.6,similar to AA sequence:UniProtKB:P0DMC5";locus_tag=GPJHLCPC_03130";product=Sensor histidine kinase RcsC	B	Bacteria
IOBJJNGC_05953	-2.91313	0.000742679	bin.36.orig-ctg182-NODE_10167_length_10981	IOBJJNGC_05953;Name=cycA1_2";gene=cycA1_2";inference=ab initio prediction:Prodigal:2.6,similar to AA sequence:UniProtKB:Q57142";locus_tag=IOBJJNGC_05953";product=Cytochrome c-554	B	Bacteria
IOIKFDHD_03226	-3.35385	0.000760562	bin.43.orig-ctg119-NODE_8469_length_12890	IOIKFDHD_03226;inference=ab initio prediction:Prodigal:2.6";locus_tag=IOIKFDHD_03226";product=hypothetical protein	B	Bacteria
BGPMCBJC_03445	-2.55173	0.000772008	bin.44.orig-ctg92-NODE_5498_length_18649	BGPMCBJC_03445;Name=xerD_3";dbxref=COG:COG4974";gene=xerD_3";inference=ab initio prediction:Prodigal:2.6,similar to AA sequence:UniProtKB:P0A8P8";locus_tag=BGPMCBJC_03445";product=Tyrosine recombinase XerD	B	Bacteria
HOIFKPIC_01890	3.8562	0.00074811	bin.47.orig-ctg31-NODE_2798_length_31528	HOIFKPIC_01890;eC_number=4.2.1.24";Name=hemB";gene=hemB";inference=ab initio prediction:Prodigal:2.6,similar to AA sequence:UniProtKB:P64334";locus_tag=HOIFKPIC_01890";product=Delta-aminolevulinic acid dehydratase	B	Bacteria;Proteobacteria;Deltaproteobacteria;Desulfuromonadales;Geobacteraceae
PHHGDFOP_00116	6.03798	0.000793935	bin.33.orig-ctg2-NODE_643_length_67890	PHHGDFOP_00116;eC_number=3.5.3.12";Name=aguA";dbxref=COG:COG2957";gene=aguA";inference=ab initio prediction:Prodigal:2.6,similar to AA sequence:UniProtKB:Q9I6J9";locus_tag=PHHGDFOP_00116";product=Agmatine deiminase	A	Bacteria;Proteobacteria;Deltaproteobacteria;Desulfuromonadales;Geobacteraceae
HLKGEMOI_01987	-3.70844	0.000791221	bin.4.orig-ctg11-NODE_159_length_129367	HLKGEMOI_01987;inference=ab initio prediction:Prodigal:2.6";locus_tag=HLKGEMOI_01987";product=hypothetical protein	A	Bacteria
MKKBNLDL_02093	-5.63266	0.000819079	bin.12.orig-ctg18-NODE_577_length_72137	MKKBNLDL_02093;Name=lipO_7";dbxref=COG:COG1653";gene=lipO_7";inference=ab initio prediction:Prodigal:2.6,similar to AA sequence:UniProtKB:P37966";locus_tag=MKKBNLDL_02093";product=Lipoprotein LipO	A	Bacteria
DGOECHBH_01087	-4.69545	0.000815491	bin.36.strict-ctg4-NODE_4_length_214331	DGOECHBH_01087;inference=ab initio prediction:Prodigal:2.6";locus_tag=DGOECHBH_01087";product=hypothetical protein	A	Bacteria
DGOECHBH_02350	-6.97831	0.000820805	bin.36.strict-ctg12-NODE_12_length_122931	DGOECHBH_02350;Name=pilE_2";gene=pilE_2";inference=ab initio prediction:Prodigal:2.6,similar to AA sequence:UniProtKB:P57039";locus_tag=DGOECHBH_02350";product=Fimbrial protein	A	Bacteria
DGOECHBH_02391	-6.31755	0.000817824	bin.36.strict-ctg13-NODE_13_length_101138	DGOECHBH_02391;Name=manA_7";dbxref=COG:COG2730";gene=manA_7";inference=ab initio prediction:Prodigal:2.6,similar to AA sequence:UniProtKB:P22533";locus_tag=DGOECHBH_02391";product=Beta-mannanase/endoglucanase A	A	Bacteria
JGKLDCAD_01198	-1.7396	0.000808521	bin.39.orig-ctg61-NODE_5166_length_17421	JGKLDCAD_01198;Name=rplU";dbxref=COG:COG0261";gene=rplU";inference=ab initio prediction:Prodigal:2.6,similar to AA sequence:UniProtKB:P26908";locus_tag=JGKLDCAD_01198";product=50S ribosomal protein L21	A	Bacteria;Bacteroidetes;Bacteroidia;Marinilabiliales;Prolixibacteraceae
NIEEALCC_01179	-2.30075	0.000808027	bin.21.orig-ctg7-NODE_160_length_143814	NIEEALCC_01179;eC_number=1.1.1.18";Name=iolG_4";gene=iolG_4";inference=ab initio prediction:Prodigal:2.6,protein motif:HAMAP:MF_01671";locus_tag=NIEEALCC_01179";product=Inositol 2-dehydrogenase/D-chiro-inositol 3-dehydrogenase	B	Bacteria;Bacteroidetes
HMEJDMKA_01772	-3.31605	0.000830712	bin.16.orig-ctg7-NODE_35_length_264080	HMEJDMKA_01772;inference=ab initio prediction:Prodigal:2.6";locus_tag=HMEJDMKA_01772";product=hypothetical protein	B	Bacteria;Bacteroidetes
IKJPCFEL_00947	-2.75738	0.000854838	bin.2.orig-ctg27-NODE_4949_length_18012	IKJPCFEL_00947;Name=xylP_1";gene=xylP_1";inference=ab initio prediction:Prodigal:2.6,similar to AA sequence:UniProtKB:P96792";locus_tag=IKJPCFEL_00947";product=Isoprimeverose transporter	A	Bacteria;Firmicutes
HLKGEMOI_01014	-2.74678	0.000853989	bin.4.orig-ctg4-NODE_24_length_270182	HLKGEMOI_01014;eC_number=3.6.1.1";Name=hppA1";dbxref=COG:COG3808";gene=hppA1";inference=ab initio prediction:Prodigal:2.6,similar to AA sequence:UniProtKB:Q2RIS7";locus_tag=HLKGEMOI_01014";product=Putative K(+)-stimulated pyrophosphate-energized sodium pump	A	Bacteria
GCOABLIP_01395	3.26394	0.000848756	bin.1.strict-ctg55-NODE_55_length_21759	GCOABLIP_01395;inference=ab initio prediction:Prodigal:2.6";locus_tag=GCOABLIP_01395";product=hypothetical protein	B	Bacteria
HHONGFGL_03482	-3.99035	0.000845376	bin.2.orig-ctg142-NODE_8289_length_13146	HHONGFGL_03482;eC_number=1.2.5.3";Name=coxS";gene=coxS";inference=ab initio prediction:Prodigal:2.6,similar to AA sequence:UniProtKB:P19921";locus_tag=HHONGFGL_03482";product=Carbon monoxide dehydrogenase small chain	B	Bacteria
FLLAPKKP_02324	-7.12954	0.000875582	bin.17.orig-ctg18-NODE_754_length_62038	FLLAPKKP_02324;eC_number=3.6.3.-";inference=ab initio prediction:Prodigal:2.6,similar to AA sequence:UniProtKB:Q7A4T3";locus_tag=FLLAPKKP_02324";product=Putative multidrug export ATP-binding/permease protein	A	Bacteria;Chloroflexi;Anaerolineae;Anaerolineales;Anaerolineaceae
NEPJAMCM_01401	-1.27432	0.000869672	bin.25.orig-ctg14-NODE_282_length_101536	NEPJAMCM_01401;eC_number=3.1.1.29";Name=pth";gene=pth";inference=ab initio prediction:Prodigal:2.6,similar to AA sequence:UniProtKB:B5XIP6";locus_tag=NEPJAMCM_01401";product=Peptidyl-tRNA hydrolase	A	Bacteria
HLKGEMOI_01732	-4.31679	0.000864892	bin.4.orig-ctg8-NODE_112_length_149202	HLKGEMOI_01732;eC_number=1.1.1.18";Name=iolG_11";dbxref=COG:COG0673";gene=iolG_11";inference=ab initio prediction:Prodigal:2.6,similar to AA sequence:UniProtKB:Q8ZK57";locus_tag=HLKGEMOI_01732";product=Inositol 2-dehydrogenase	A	Bacteria
HLKGEMOI_01826	-3.18851	0.000875848	bin.4.orig-ctg9-NODE_115_length_148532	HLKGEMOI_01826;eC_number=1.2.1.11";Name=asd";dbxref=COG:COG0136";gene=asd";inference=ab initio prediction:Prodigal:2.6,similar to AA sequence:UniProtKB:Q04797";locus_tag=HLKGEMOI_01826";product=Aspartate-semialdehyde dehydrogenase	A	Bacteria
FLLAPKKP_02101	-6.86898	0.000904846	bin.17.orig-ctg15-NODE_628_length_68995	FLLAPKKP_02101;eC_number=2.7.13.3";Name=pleC_2";gene=pleC_2";inference=ab initio prediction:Prodigal:2.6,similar to AA sequence:UniProtKB:P37894";locus_tag=FLLAPKKP_02101";product=Non-motile and phage-resistance protein	A	Bacteria;Chloroflexi;Anaerolineae;Anaerolineales;Anaerolineaceae
PHHGDFOP_00457	5.92209	0.000892743	bin.33.orig-ctg8-NODE_1542_length_40750	PHHGDFOP_00457;Name=yqaA";dbxref=COG:COG1238";gene=yqaA";inference=ab initio prediction:Prodigal:2.6,similar to AA sequence:UniProtKB:P0ADR0";locus_tag=PHHGDFOP_00457";product=Inner membrane protein YqaA	A	Bacteria;Proteobacteria;Deltaproteobacteria;Desulfuromonadales;Geobacteraceae
DGOECHBH_00794	-5.7917	0.000899056	bin.36.strict-ctg3-NODE_3_length_291510	DGOECHBH_00794;inference=ab initio prediction:Prodigal:2.6";locus_tag=DGOECHBH_00794";product=hypothetical protein	A	Bacteria
GHNPANGO_04379	-2.92643	0.000900941	bin.8.orig-ctg222-NODE_20229_length_5741	GHNPANGO_04379;inference=ab initio prediction:Prodigal:2.6";locus_tag=GHNPANGO_04379";product=hypothetical protein	A	Bacteria
HMEJDMKA_01038	-1.99676	0.00091923	bin.16.orig-ctg4-NODE_26_length_283429	HMEJDMKA_01038;inference=ab initio prediction:Prodigal:2.6";locus_tag=HMEJDMKA_01038";product=hypothetical protein	B	Bacteria;Bacteroidetes
NIEEALCC_03312	-6.23031	0.000921584	bin.21.orig-ctg54-NODE_5790_length_17913	NIEEALCC_03312;Name=susC_31";gene=susC_31";inference=ab initio prediction:Prodigal:2.6,similar to AA sequence:UniProtKB:Q8A1G1";locus_tag=NIEEALCC_03312";product=TonB-dependent receptor SusC	B	Bacteria;Bacteroidetes
DIDAGAJH_02382	-2.51572	0.00100382	bin.19.orig-ctg22-NODE_539_length_73955	DIDAGAJH_02382;inference=ab initio prediction:Prodigal:2.6,similar to AA sequence:UniProtKB:B3EWP1";locus_tag=DIDAGAJH_02382";note=UPF0065 protein in clcB-clcD intergenic region";product=hypothetical protein	A	Bacteria
KAALPGPM_00696	1.21254	0.000959183	bin.1.orig-ctg4-NODE_71_length_183143	KAALPGPM_00696;Name=rarA";dbxref=COG:COG2256";gene=rarA";inference=ab initio prediction:Prodigal:2.6,similar to AA sequence:UniProtKB:P0AAZ4";locus_tag=KAALPGPM_00696";product=Replication-associated recombination protein A	A	Bacteria;Bacteroidetes
KAALPGPM_02241	-2.96751	0.000941218	bin.1.orig-ctg22-NODE_564_length_72948	KAALPGPM_02241;Name=dtpT";dbxref=COG:COG3104";gene=dtpT";inference=ab initio prediction:Prodigal:2.6,similar to AA sequence:UniProtKB:P0C2U3";locus_tag=KAALPGPM_02241";product=Di-/tripeptide transporter	A	Bacteria;Bacteroidetes
NEPJAMCM_05919	-1.47963	0.00102121	bin.25.orig-ctg182-NODE_10080_length_10022	NEPJAMCM_05919;inference=ab initio prediction:Prodigal:2.6";locus_tag=NEPJAMCM_05919";product=hypothetical protein	A	Bacteria
DGOECHBH_02241	-7.22929	0.00101289	bin.36.strict-ctg12-NODE_12_length_122931	DGOECHBH_02241;inference=ab initio prediction:Prodigal:2.6";locus_tag=DGOECHBH_02241";product=hypothetical protein	A	Bacteria
LDFLFJEJ_00189	-1.40674	0.00101551	bin.3.orig-ctg2-NODE_267_length_104607	LDFLFJEJ_00189;Name=chvE_1";dbxref=COG:COG4213";gene=chvE_1";inference=ab initio prediction:Prodigal:2.6,similar to AA sequence:UniProtKB:P25548";locus_tag=LDFLFJEJ_00189";product=Multiple sugar-binding periplasmic receptor ChvE	A	Bacteria;Actinobacteria;Actinomycetia;Micrococcales
HLKGEMOI_00756	-2.38028	0.00100765	bin.4.orig-ctg3-NODE_16_length_304257	HLKGEMOI_00756;Name=rpsG";gene=rpsG";inference=ab initio prediction:Prodigal:2.6,similar to AA sequence:UniProtKB:P22744";locus_tag=HLKGEMOI_00756";product=30S ribosomal protein S7	A	Bacteria
HLKGEMOI_02922	-3.13789	0.000942335	bin.4.orig-ctg22-NODE_525_length_75090	HLKGEMOI_02922;inference=ab initio prediction:Prodigal:2.6";locus_tag=HLKGEMOI_02922";product=hypothetical protein	A	Bacteria
OOCAOONK_03518	4.29998	0.000989246	bin.10.orig-ctg190-NODE_14548_length_8018	OOCAOONK_03518;inference=ab initio prediction:Prodigal:2.6";locus_tag=OOCAOONK_03518";product=hypothetical protein	B	Bacteria
PJLEFGAH_00747	-3.9346	0.000999904	bin.14.orig-ctg13-NODE_1587_length_45583	PJLEFGAH_00747;Name=erpA";dbxref=COG:COG0316";gene=erpA";inference=ab initio prediction:Prodigal:2.6,similar to AA sequence:UniProtKB:P45344";locus_tag=PJLEFGAH_00747";product=Iron-sulfur cluster insertion protein ErpA	B	Bacteria;Proteobacteria;Betaproteobacteria;Burkholderiales;Comamonadaceae
HMEJDMKA_01580	-5.22262	0.00101638	bin.16.orig-ctg6-NODE_33_length_264846	HMEJDMKA_01580;inference=ab initio prediction:Prodigal:2.6";locus_tag=HMEJDMKA_01580";product=hypothetical protein	B	Bacteria;Bacteroidetes
CGLMKKJK_00691	-4.9722	0.000993389	bin.22.orig-ctg2-NODE_9_length_405027	CGLMKKJK_00691;eC_number=2.2.1.7";Name=dxs_1";dbxref=COG:COG1154";gene=dxs_1";inference=ab initio prediction:Prodigal:2.6,similar to AA sequence:UniProtKB:P77488";locus_tag=CGLMKKJK_00691";product=1-deoxy-D-xylulose-5-phosphate synthase	B	Bacteria
HHONGFGL_01559	-2.96516	0.000995997	bin.2.orig-ctg38-NODE_2633_length_32930	HHONGFGL_01559;Name=exbD_3";dbxref=COG:COG0848";gene=exbD_3";inference=ab initio prediction:Prodigal:2.6,similar to AA sequence:UniProtKB:P0ABV2";locus_tag=HHONGFGL_01559";product=Biopolymer transport protein ExbD	B	Bacteria
HHONGFGL_02743	-2.10887	0.00102533	bin.2.orig-ctg91-NODE_5329_length_19155	HHONGFGL_02743;inference=ab initio prediction:Prodigal:2.6";locus_tag=HHONGFGL_02743";product=hypothetical protein	B	Bacteria
HHONGFGL_02989	-3.15063	0.000993561	bin.2.orig-ctg107-NODE_6243_length_16803	HHONGFGL_02989;eC_number=1.1.1.382";Name=ilvC";gene=ilvC";inference=ab initio prediction:Prodigal:2.6,similar to AA sequence:UniProtKB:K4LVZ1";locus_tag=HHONGFGL_02989";product=Ketol-acid reductoisomerase (NAD(+))	B	Bacteria
FKMPEOLC_01101	2.29758	0.000947268	bin.32.orig-ctg8-NODE_312_length_108751	FKMPEOLC_01101;eC_number=3.6.3.-";Name=ctpF_2";gene=ctpF_2";inference=ab initio prediction:Prodigal:2.6,similar to AA sequence:UniProtKB:P9WPS8";locus_tag=FKMPEOLC_01101";product=putative cation-transporting ATPase F	B	Bacteria;Proteobacteria;Deltaproteobacteria;Desulfovibrionales;Desulfovibrionaceae
IOBJJNGC_01392	-2.12398	0.00101973	bin.36.orig-ctg13-NODE_409_length_95483	IOBJJNGC_01392;eC_number=1.1.1.-";Name=ydjG_1";dbxref=COG:COG0667";gene=ydjG_1";inference=ab initio prediction:Prodigal:2.6,similar to AA sequence:UniProtKB:P77256";locus_tag=IOBJJNGC_01392";product=NADH-specific methylglyoxal reductase	B	Bacteria
IOBJJNGC_02996	-2.04749	0.000951716	bin.36.orig-ctg42-NODE_1090_length_56750	IOBJJNGC_02996;Name=comM_1";dbxref=COG:COG0606";gene=comM_1";inference=ab initio prediction:Prodigal:2.6,similar to AA sequence:UniProtKB:P45049";locus_tag=IOBJJNGC_02996";product=Competence protein ComM	B	Bacteria
IOIKFDHD_03315	3.53282	0.00096409	bin.43.orig-ctg127-NODE_9365_length_11809	IOIKFDHD_03315;eC_number=3.6.1.27";Name=uppP";dbxref=COG:COG1968";gene=uppP";inference=ab initio prediction:Prodigal:2.6,similar to AA sequence:UniProtKB:P60932";locus_tag=IOIKFDHD_03315";product=Undecaprenyl-diphosphatase	B	Bacteria
PMFBGOMJ_00515	6.7279	0.00100616	bin.5.orig-ctg2-NODE_15_length_347380	PMFBGOMJ_00515;Name=ttuD";dbxref=COG:COG2897";gene=ttuD";inference=ab initio prediction:Prodigal:2.6,similar to AA sequence:UniProtKB:Q72JV2";locus_tag=PMFBGOMJ_00515";product=Sulfur carrier protein TtuD	B	Bacteria;Proteobacteria;Betaproteobacteria
GMFAOAFM_00254	2.94398	0.000931648	bin.6.orig-ctg5-NODE_1631_length_44891	GMFAOAFM_00254;eC_number=3.4.11.-";Name=ysdC_2";dbxref=COG:COG1363";gene=ysdC_2";inference=ab initio prediction:Prodigal:2.6,similar to AA sequence:UniProtKB:P94521";locus_tag=GMFAOAFM_00254";product=Putative aminopeptidase YsdC	B	Bacteria;Firmicutes
IOIKFDHD_01837	2.1834	0.00103032	bin.43.orig-ctg38-NODE_2565_length_33514	IOIKFDHD_01837;eC_number=5.3.1.9";Name=pgi";dbxref=COG:COG0166";gene=pgi";inference=ab initio prediction:Prodigal:2.6,similar to AA sequence:UniProtKB:Q8A5W2";locus_tag=IOIKFDHD_01837";product=Glucose-6-phosphate isomerase	B	Bacteria
HHONGFGL_00085	-4.44324	0.00104962	bin.2.orig-ctg2-NODE_780_length_67439	HHONGFGL_00085;Name=oar_1";gene=oar_1";inference=ab initio prediction:Prodigal:2.6,similar to AA sequence:UniProtKB:P38370";locus_tag=HHONGFGL_00085";product=Protein oar	B	Bacteria
NEPJAMCM_06218	1.97295	0.00106127	bin.25.orig-ctg220-NODE_14622_length_7406	NEPJAMCM_06218;inference=ab initio prediction:Prodigal:2.6";locus_tag=NEPJAMCM_06218";product=hypothetical protein	A	Bacteria
GOHHEIDF_03463	1.53345	0.00107158	bin.37.orig-ctg150-NODE_7239_length_13190	GOHHEIDF_03463;inference=ab initio prediction:Prodigal:2.6";locus_tag=GOHHEIDF_03463";product=hypothetical protein	A	Bacteria;Bacteroidetes
HMEJDMKA_00122	-3.84186	0.00107244	bin.16.orig-ctg1-NODE_11_length_379019	HMEJDMKA_00122;inference=ab initio prediction:Prodigal:2.6";locus_tag=HMEJDMKA_00122";product=hypothetical protein	B	Bacteria;Bacteroidetes
PMFBGOMJ_01089	3.06666	0.00109397	bin.5.orig-ctg4-NODE_25_length_291327	PMFBGOMJ_01089;inference=ab initio prediction:Prodigal:2.6";locus_tag=PMFBGOMJ_01089";product=hypothetical protein	B	Bacteria;Proteobacteria;Betaproteobacteria
PMFBGOMJ_01722	-11.2451	0.00109415	bin.5.orig-ctg6-NODE_56_length_230626	PMFBGOMJ_01722;eC_number=1.8.99.2";Name=aprA_2";gene=aprA_2";inference=ab initio prediction:Prodigal:2.6,similar to AA sequence:UniProtKB:T2G6Z9";locus_tag=PMFBGOMJ_01722";product=Adenylylsulfate reductase subunit alpha	B	Bacteria;Proteobacteria;Betaproteobacteria
MKKBNLDL_00937	-2.8767	0.00110186	bin.12.orig-ctg5-NODE_140_length_135285	MKKBNLDL_00937;eC_number=3.2.1.22";Name=melA_4";dbxref=COG:COG1486";gene=melA_4";inference=ab initio prediction:Prodigal:2.6,similar to AA sequence:UniProtKB:P06720";locus_tag=MKKBNLDL_00937";product=Alpha-galactosidase	A	Bacteria
MKKBNLDL_01703	-2.59741	0.00114118	bin.12.orig-ctg12-NODE_312_length_97062	MKKBNLDL_01703;eC_number=3.6.3.-";Name=sugC_2";dbxref=COG:COG3839";gene=sugC_2";inference=ab initio prediction:Prodigal:2.6,similar to AA sequence:UniProtKB:P9WQI3";locus_tag=MKKBNLDL_01703";product=Trehalose import ATP-binding protein SugC	A	Bacteria
FLLAPKKP_00468	-4.08162	0.00142125	bin.17.orig-ctg2-NODE_9_length_348520	FLLAPKKP_00468;eC_number=3.6.3.17";Name=rbsA_1";dbxref=COG:COG1129";gene=rbsA_1";inference=ab initio prediction:Prodigal:2.6,similar to AA sequence:UniProtKB:P04983";locus_tag=FLLAPKKP_00468";product=Ribose import ATP-binding protein RbsA	A	Bacteria;Chloroflexi;Anaerolineae;Anaerolineales;Anaerolineaceae
FLLAPKKP_01012	-9.61762	0.00134409	bin.17.orig-ctg4-NODE_56_length_195246	FLLAPKKP_01012;eC_number=3.5.1.-";Name=lysK_1";dbxref=COG:COG0624";gene=lysK_1";inference=ab initio prediction:Prodigal:2.6,similar to AA sequence:UniProtKB:Q8VUS5";locus_tag=FLLAPKKP_01012";product=[LysW]-lysine hydrolase	A	Bacteria;Chloroflexi;Anaerolineae;Anaerolineales;Anaerolineaceae
FLLAPKKP_01392	2.34612	0.00129501	bin.17.orig-ctg7-NODE_205_length_114516	FLLAPKKP_01392;Name=trxA_3";dbxref=COG:COG0526";gene=trxA_3";inference=ab initio prediction:Prodigal:2.6,similar to AA sequence:UniProtKB:Q7M1B9";locus_tag=FLLAPKKP_01392";product=Thioredoxin	A	Bacteria;Chloroflexi;Anaerolineae;Anaerolineales;Anaerolineaceae
DIDAGAJH_01957	-2.55682	0.00111198	bin.19.orig-ctg16-NODE_453_length_80759	DIDAGAJH_01957;Name=pduA_2";dbxref=COG:COG4577";gene=pduA_2";inference=ab initio prediction:Prodigal:2.6,similar to AA sequence:UniProtKB:P0A1C7";locus_tag=DIDAGAJH_01957";product=Propanediol utilization protein PduA	A	Bacteria
KAALPGPM_02425	-1.6689	0.00151713	bin.1.orig-ctg25-NODE_612_length_69776	KAALPGPM_02425;eC_number=1.1.1.205";Name=guaB";gene=guaB";inference=ab initio prediction:Prodigal:2.6,similar to AA sequence:UniProtKB:Q5X9A3";locus_tag=KAALPGPM_02425";product=Inosine-5'-monophosphate dehydrogenase	A	Bacteria;Bacteroidetes
KAALPGPM_03340	-4.4192	0.00121779	bin.1.orig-ctg51-NODE_2610_length_28566	KAALPGPM_03340;Name=susC_26";gene=susC_26";inference=ab initio prediction:Prodigal:2.6,similar to AA sequence:UniProtKB:Q8A1G1";locus_tag=KAALPGPM_03340";product=TonB-dependent receptor SusC	A	Bacteria;Bacteroidetes
KAALPGPM_03491	-3.39793	0.00114735	bin.1.orig-ctg60-NODE_4387_length_19776	KAALPGPM_03491;inference=ab initio prediction:Prodigal:2.6";locus_tag=KAALPGPM_03491";product=hypothetical protein	A	Bacteria;Bacteroidetes
JMDGKOJB_00337	3.61475	0.00123242	bin.22.orig-ctg2-NODE_48_length_205898	JMDGKOJB_00337;inference=ab initio prediction:Prodigal:2.6";locus_tag=JMDGKOJB_00337";product=hypothetical protein	A	Bacteria;Proteobacteria;Deltaproteobacteria;Desulfovibrionales;Desulfovibrionaceae
JMDGKOJB_00402	3.74251	0.00130285	bin.22.orig-ctg2-NODE_48_length_205898	JMDGKOJB_00402;eC_number=6.4.1.7";Name=cfiB_1";dbxref=COG:COG0439";gene=cfiB_1";inference=ab initio prediction:Prodigal:2.6,similar to AA sequence:UniProtKB:D3DJ42";locus_tag=JMDGKOJB_00402";product=2-oxoglutarate carboxylase small subunit	A	Bacteria;Proteobacteria;Deltaproteobacteria;Desulfovibrionales;Desulfovibrionaceae
NEPJAMCM_00006	-1.56611	0.00155135	bin.25.orig-ctg1-NODE_34_length_251742	NEPJAMCM_00006;eC_number=6.3.5.-";Name=gatB";dbxref=COG:COG0064";gene=gatB";inference=ab initio prediction:Prodigal:2.6,similar to AA sequence:UniProtKB:O66766";locus_tag=NEPJAMCM_00006";product=Aspartyl/glutamyl-tRNA(Asn/Gln) amidotransferase subunit B	A	Bacteria
NEPJAMCM_01415	-1.69394	0.00132817	bin.25.orig-ctg14-NODE_282_length_101536	NEPJAMCM_01415;inference=ab initio prediction:Prodigal:2.6";locus_tag=NEPJAMCM_01415";product=hypothetical protein	A	Bacteria
NEPJAMCM_02013	-1.13618	0.00155537	bin.25.orig-ctg22-NODE_475_length_79136	NEPJAMCM_02013;inference=ab initio prediction:Prodigal:2.6";locus_tag=NEPJAMCM_02013";product=hypothetical protein	A	Bacteria
NEPJAMCM_02499	1.82917	0.0014293	bin.25.orig-ctg31-NODE_702_length_64971	NEPJAMCM_02499;Name=yqjD_2";dbxref=COG:COG4575";gene=yqjD_2";inference=ab initio prediction:Prodigal:2.6,similar to AA sequence:UniProtKB:P64581";locus_tag=NEPJAMCM_02499";product=putative protein YqjD	A	Bacteria
NEPJAMCM_02942	-2.2033	0.00147556	bin.25.orig-ctg40-NODE_842_length_58375	NEPJAMCM_02942;inference=ab initio prediction:Prodigal:2.6";locus_tag=NEPJAMCM_02942";product=hypothetical protein	A	Bacteria
NEPJAMCM_06027	3.27247	0.00146689	bin.25.orig-ctg194-NODE_11062_length_9277	NEPJAMCM_06027;Name=doc";dbxref=COG:COG3654";gene=doc";inference=ab initio prediction:Prodigal:2.6,similar to AA sequence:UniProtKB:A0QRY0";locus_tag=NEPJAMCM_06027";product=Toxin Doc	A	Bacteria
BPNHCFAG_02325	-4.72816	0.00148149	bin.28.orig-ctg46-NODE_2112_length_33171	BPNHCFAG_02325;eC_number=1.4.1.3";Name=gdhA";gene=gdhA";inference=ab initio prediction:Prodigal:2.6,similar to AA sequence:UniProtKB:P95544";locus_tag=BPNHCFAG_02325";product=NAD(P)-specific glutamate dehydrogenase	A	Bacteria
CMCALBDD_00089	8.41638	0.00152694	bin.32.orig-ctg1-NODE_96_length_158815	CMCALBDD_00089;Name=infB";gene=infB";inference=ab initio prediction:Prodigal:2.6,similar to AA sequence:UniProtKB:P04766";locus_tag=CMCALBDD_00089";product=Translation initiation factor IF-2	A	Bacteria
PHHGDFOP_00769	5.9815	0.00152475	bin.33.orig-ctg17-NODE_2143_length_32752	PHHGDFOP_00769;eC_number=4.2.1.150";dbxref=COG:COG1024";inference=ab initio prediction:Prodigal:2.6,similar to AA sequence:UniProtKB:Q0AVM1";locus_tag=PHHGDFOP_00769";product=Crotonyl-CoA hydratase	A	Bacteria;Proteobacteria;Deltaproteobacteria;Desulfuromonadales;Geobacteraceae
NPLOMPKM_02123	3.13536	0.00135502	bin.35.strict-ctg50-NODE_50_length_5799	NPLOMPKM_02123;inference=ab initio prediction:Prodigal:2.6";locus_tag=NPLOMPKM_02123";product=hypothetical protein	A	Bacteria;Proteobacteria;Gammaproteobacteria
DGOECHBH_00826	-6.84472	0.00136545	bin.36.strict-ctg3-NODE_3_length_291510	DGOECHBH_00826;Name=mreB";dbxref=COG:COG1077";gene=mreB";inference=ab initio prediction:Prodigal:2.6,similar to AA sequence:UniProtKB:P0A9X4";locus_tag=DGOECHBH_00826";product=Rod shape-determining protein MreB	A	Bacteria
DGOECHBH_00919	-5.58731	0.00153509	bin.36.strict-ctg3-NODE_3_length_291510	DGOECHBH_00919;eC_number=1.3.8.1";Name=bcd";dbxref=COG:COG1960";gene=bcd";inference=ab initio prediction:Prodigal:2.6,similar to AA sequence:UniProtKB:P52042";locus_tag=DGOECHBH_00919";product=Acyl-CoA dehydrogenase%2C short-chain specific	A	Bacteria
DGOECHBH_01678	-7.17381	0.0014444	bin.36.strict-ctg8-NODE_8_length_180893	DGOECHBH_01678;inference=ab initio prediction:Prodigal:2.6";locus_tag=DGOECHBH_01678";product=hypothetical protein	A	Bacteria
DGOECHBH_01877	-3.64802	0.00142074	bin.36.strict-ctg9-NODE_9_length_178535	DGOECHBH_01877;eC_number=3.1.4.-";dbxref=COG:COG3437";inference=ab initio prediction:Prodigal:2.6,similar to AA sequence:UniProtKB:Q9KMV8";locus_tag=DGOECHBH_01877";product=3'3'-cGAMP-specific phosphodiesterase 2	A	Bacteria
DGOECHBH_02316	-5.5844	0.00153833	bin.36.strict-ctg12-NODE_12_length_122931	DGOECHBH_02316;inference=ab initio prediction:Prodigal:2.6";locus_tag=DGOECHBH_02316";product=hypothetical protein	A	Bacteria
DGOECHBH_02438	-4.95785	0.00144871	bin.36.strict-ctg14-NODE_14_length_96039	DGOECHBH_02438;inference=ab initio prediction:Prodigal:2.6";locus_tag=DGOECHBH_02438";product=hypothetical protein	A	Bacteria
DGOECHBH_02551	-4.80944	0.00133286	bin.36.strict-ctg15-NODE_15_length_82392	DGOECHBH_02551;inference=ab initio prediction:Prodigal:2.6";locus_tag=DGOECHBH_02551";product=hypothetical protein	A	Bacteria
HLKGEMOI_00103	-2.6844	0.00120473	bin.4.orig-ctg1-NODE_8_length_356553	HLKGEMOI_00103;inference=ab initio prediction:Prodigal:2.6";locus_tag=HLKGEMOI_00103";product=hypothetical protein	A	Bacteria
HLKGEMOI_00604	-1.96042	0.00153771	bin.4.orig-ctg3-NODE_16_length_304257	HLKGEMOI_00604;eC_number=2.1.1.190";Name=rlmD";gene=rlmD";inference=ab initio prediction:Prodigal:2.6,protein motif:HAMAP:MF_01010";locus_tag=HLKGEMOI_00604";product=23S rRNA (uracil(1939)-C(5))-methyltransferase RlmD	A	Bacteria
HLKGEMOI_01437	-2.28185	0.00128815	bin.4.orig-ctg6-NODE_41_length_229390	HLKGEMOI_01437;Name=susC_7";gene=susC_7";inference=ab initio prediction:Prodigal:2.6,similar to AA sequence:UniProtKB:Q8A1G1";locus_tag=HLKGEMOI_01437";product=TonB-dependent receptor SusC	A	Bacteria
HLKGEMOI_01616	-2.03912	0.00112065	bin.4.orig-ctg7-NODE_103_length_154746	HLKGEMOI_01616;inference=ab initio prediction:Prodigal:2.6";locus_tag=HLKGEMOI_01616";product=hypothetical protein	A	Bacteria
HLKGEMOI_01892	-2.03532	0.00118801	bin.4.orig-ctg10-NODE_150_length_131645	HLKGEMOI_01892;eC_number=2.7.1.162";Name=nahK";gene=nahK";inference=ab initio prediction:Prodigal:2.6,similar to AA sequence:UniProtKB:E8MF12";locus_tag=HLKGEMOI_01892";product=N-acetylhexosamine 1-kinase	A	Bacteria
HLKGEMOI_03292	-0.37555	0.00115248	bin.4.orig-ctg30-NODE_894_length_56642	HLKGEMOI_03292;eC_number=2.4.2.31";Name=spvB";gene=spvB";inference=ab initio prediction:Prodigal:2.6,similar to AA sequence:UniProtKB:P21454";locus_tag=HLKGEMOI_03292";product=Mono(ADP-ribosyl)transferase SpvB	A	Bacteria
EGNNAHDB_00570	-4.03209	0.00146671	bin.5.orig-ctg9-NODE_1516_length_40990	EGNNAHDB_00570;Name=ccpA_1";dbxref=COG:COG1609";gene=ccpA_1";inference=ab initio prediction:Prodigal:2.6,similar to AA sequence:UniProtKB:P46828";locus_tag=EGNNAHDB_00570";product=Catabolite control protein A	A	Bacteria
GHNPANGO_01664	-3.28481	0.00135426	bin.8.orig-ctg30-NODE_1869_length_36055	GHNPANGO_01664;inference=ab initio prediction:Prodigal:2.6";locus_tag=GHNPANGO_01664";product=hypothetical protein	A	Bacteria
GHNPANGO_02611	-1.93103	0.00138965	bin.8.orig-ctg67-NODE_3534_length_23379	GHNPANGO_02611;eC_number=1.2.1.5";Name=aldHT_1";gene=aldHT_1";inference=ab initio prediction:Prodigal:2.6,similar to AA sequence:UniProtKB:P42329";locus_tag=GHNPANGO_02611";product=Aldehyde dehydrogenase%2C thermostable	A	Bacteria
GHNPANGO_03645	-3.09595	0.00141537	bin.8.orig-ctg132-NODE_6967_length_13616	GHNPANGO_03645;Name=oar_21";gene=oar_21";inference=ab initio prediction:Prodigal:2.6,similar to AA sequence:UniProtKB:P38370";locus_tag=GHNPANGO_03645";product=Protein oar	A	Bacteria
GHNPANGO_03646	-2.94907	0.00143931	bin.8.orig-ctg132-NODE_6967_length_13616	GHNPANGO_03646;Name=oar_22";gene=oar_22";inference=ab initio prediction:Prodigal:2.6,similar to AA sequence:UniProtKB:P38370";locus_tag=GHNPANGO_03646";product=Protein oar	A	Bacteria
GHNPANGO_04449	-2.63093	0.00126183	bin.8.orig-ctg237-NODE_25335_length_4856	GHNPANGO_04449;eC_number=2.2.1.6";Name=ilvB";dbxref=COG:COG0028";gene=ilvB";inference=ab initio prediction:Prodigal:2.6,similar to AA sequence:UniProtKB:P37251";locus_tag=GHNPANGO_04449";product=Acetolactate synthase large subunit	A	Bacteria
DPBFBJBA_02741	0.487224	0.00134562	bin.9.orig-ctg85-NODE_49202_length_2987	DPBFBJBA_02741;inference=ab initio prediction:Prodigal:2.6";locus_tag=DPBFBJBA_02741";product=hypothetical protein	A	Bacteria
OOCAOONK_03056	-13.6286	0.00136415	bin.10.orig-ctg134-NODE_7999_length_13594	OOCAOONK_03056;inference=ab initio prediction:Prodigal:2.6";locus_tag=OOCAOONK_03056";product=hypothetical protein	B	Bacteria
FEHMIFJH_00718	-2.45005	0.00119853	bin.12.strict-ctg10-NODE_10_length_60403	FEHMIFJH_00718;inference=ab initio prediction:Prodigal:2.6";locus_tag=FEHMIFJH_00718";product=hypothetical protein	B	Bacteria;Proteobacteria;Deltaproteobacteria;Desulfuromonadales;Geobacteraceae
HMEJDMKA_00016	-1.51521	0.00152781	bin.16.orig-ctg1-NODE_11_length_379019	HMEJDMKA_00016;eC_number=2.7.9.1";Name=ppdK";dbxref=COG:COG0574";gene=ppdK";inference=ab initio prediction:Prodigal:2.6,similar to AA sequence:UniProtKB:P22983";locus_tag=HMEJDMKA_00016";product=Pyruvate%2C phosphate dikinase	B	Bacteria;Bacteroidetes
HMEJDMKA_00517	2.93492	0.00144419	bin.16.orig-ctg2-NODE_12_length_378437	HMEJDMKA_00517;inference=ab initio prediction:Prodigal:2.6";locus_tag=HMEJDMKA_00517";product=hypothetical protein	B	Bacteria;Bacteroidetes
HMEJDMKA_01314	-2.6114	0.00125307	bin.16.orig-ctg5-NODE_27_length_273951	HMEJDMKA_01314;eC_number=3.6.1.1";Name=hppA1";dbxref=COG:COG3808";gene=hppA1";inference=ab initio prediction:Prodigal:2.6,similar to AA sequence:UniProtKB:Q2RIS7";locus_tag=HMEJDMKA_01314";product=Putative K(+)-stimulated pyrophosphate-energized sodium pump	B	Bacteria;Bacteroidetes
HMEJDMKA_01549	-3.24868	0.00132293	bin.16.orig-ctg6-NODE_33_length_264846	HMEJDMKA_01549;Name=susC_13";gene=susC_13";inference=ab initio prediction:Prodigal:2.6,similar to AA sequence:UniProtKB:Q8A1G1";locus_tag=HMEJDMKA_01549";product=TonB-dependent receptor SusC	B	Bacteria;Bacteroidetes
HMEJDMKA_01579	-3.50465	0.00129386	bin.16.orig-ctg6-NODE_33_length_264846	HMEJDMKA_01579;Name=susC_16";gene=susC_16";inference=ab initio prediction:Prodigal:2.6,similar to AA sequence:UniProtKB:Q8A1G1";locus_tag=HMEJDMKA_01579";product=TonB-dependent receptor SusC	B	Bacteria;Bacteroidetes
HMEJDMKA_01738	-1.89833	0.00118058	bin.16.orig-ctg7-NODE_35_length_264080	HMEJDMKA_01738;inference=ab initio prediction:Prodigal:2.6";locus_tag=HMEJDMKA_01738";product=hypothetical protein	B	Bacteria;Bacteroidetes
HMEJDMKA_02104	-3.16302	0.00116254	bin.16.orig-ctg9-NODE_130_length_156449	HMEJDMKA_02104;Name=susC_25";gene=susC_25";inference=ab initio prediction:Prodigal:2.6,similar to AA sequence:UniProtKB:Q8A1G1";locus_tag=HMEJDMKA_02104";product=TonB-dependent receptor SusC	B	Bacteria;Bacteroidetes
HMEJDMKA_03133	-2.02015	0.00155242	bin.16.orig-ctg25-NODE_1468_length_47361	HMEJDMKA_03133;Name=secDF";dbxref=COG:COG0341";gene=secDF";inference=ab initio prediction:Prodigal:2.6,similar to AA sequence:UniProtKB:Q5SKE6";locus_tag=HMEJDMKA_03133";product=Protein translocase subunit SecDF	B	Bacteria;Bacteroidetes
HMEJDMKA_03333	-1.5077	0.00139672	bin.16.orig-ctg31-NODE_2827_length_31246	HMEJDMKA_03333;eC_number=5.3.1.23";Name=mtnA";dbxref=COG:COG0182";gene=mtnA";inference=ab initio prediction:Prodigal:2.6,similar to AA sequence:UniProtKB:O31662";locus_tag=HMEJDMKA_03333";product=Methylthioribose-1-phosphate isomerase	B	Bacteria;Bacteroidetes
HMEJDMKA_03436	-1.38504	0.00126263	bin.16.orig-ctg39-NODE_14442_length_8061	HMEJDMKA_03436;Name=prfA";dbxref=COG:COG0216";gene=prfA";inference=ab initio prediction:Prodigal:2.6,similar to AA sequence:UniProtKB:P0A7I0";locus_tag=HMEJDMKA_03436";product=Peptide chain release factor RF1	B	Bacteria;Bacteroidetes
OHLHJDFC_00358	-2.26779	0.0015352	bin.17.orig-ctg4-NODE_434_length_91766	OHLHJDFC_00358;inference=ab initio prediction:Prodigal:2.6";locus_tag=OHLHJDFC_00358";product=hypothetical protein	B	Bacteria
NIEEALCC_00870	-3.70819	0.00128094	bin.21.orig-ctg5-NODE_94_length_183536	NIEEALCC_00870;Name=typA";dbxref=COG:COG1217";gene=typA";inference=ab initio prediction:Prodigal:2.6,similar to AA sequence:UniProtKB:P32132";locus_tag=NIEEALCC_00870";product=GTP-binding protein TypA/BipA	B	Bacteria;Bacteroidetes
NIEEALCC_02485	-2.10837	0.00136205	bin.21.orig-ctg23-NODE_816_length_66190	NIEEALCC_02485;eC_number=3.4.-.-";Name=bepA_8";gene=bepA_8";inference=ab initio prediction:Prodigal:2.6,protein motif:HAMAP:MF_00997";locus_tag=NIEEALCC_02485";product=Beta-barrel assembly-enhancing protease	B	Bacteria;Bacteroidetes
NIEEALCC_02873	-2.93201	0.001523	bin.21.orig-ctg34-NODE_1957_length_39873	NIEEALCC_02873;eC_number=3.6.1.1";Name=hppA1";dbxref=COG:COG3808";gene=hppA1";inference=ab initio prediction:Prodigal:2.6,similar to AA sequence:UniProtKB:Q2RIS7";locus_tag=NIEEALCC_02873";product=Putative K(+)-stimulated pyrophosphate-energized sodium pump	B	Bacteria;Bacteroidetes
NIEEALCC_03273	-2.55581	0.00123896	bin.21.orig-ctg51-NODE_5136_length_19776	NIEEALCC_03273;inference=ab initio prediction:Prodigal:2.6";locus_tag=NIEEALCC_03273";product=hypothetical protein	B	Bacteria;Bacteroidetes
CGLMKKJK_00490	-5.7027	0.00120728	bin.22.orig-ctg1-NODE_1_length_679874	CGLMKKJK_00490;inference=ab initio prediction:Prodigal:2.6";locus_tag=CGLMKKJK_00490";product=hypothetical protein	B	Bacteria
CGLMKKJK_01037	-5.10864	0.00133823	bin.22.orig-ctg3-NODE_13_length_365329	CGLMKKJK_01037;Name=tolB_4";gene=tolB_4";inference=ab initio prediction:Prodigal:2.6,protein motif:HAMAP:MF_00671";locus_tag=CGLMKKJK_01037";product=Protein TolB	B	Bacteria
CGLMKKJK_01100	-6.33973	0.00123385	bin.22.orig-ctg3-NODE_13_length_365329	CGLMKKJK_01100;eC_number=1.2.1.12";Name=gap";gene=gap";inference=ab initio prediction:Prodigal:2.6,similar to AA sequence:UniProtKB:P00362";locus_tag=CGLMKKJK_01100";product=Glyceraldehyde-3-phosphate dehydrogenase	B	Bacteria
CGLMKKJK_01300	-7.7582	0.00139343	bin.22.orig-ctg4-NODE_18_length_316124	CGLMKKJK_01300;eC_number=3.6.3.-";Name=ctpF_1";gene=ctpF_1";inference=ab initio prediction:Prodigal:2.6,similar to AA sequence:UniProtKB:P9WPS8";locus_tag=CGLMKKJK_01300";product=putative cation-transporting ATPase F	B	Bacteria
CGLMKKJK_01354	-5.89669	0.00131362	bin.22.orig-ctg4-NODE_18_length_316124	CGLMKKJK_01354;Name=rsgI2_2";gene=rsgI2_2";inference=ab initio prediction:Prodigal:2.6,similar to AA sequence:UniProtKB:A3DC27";locus_tag=CGLMKKJK_01354";product=Anti-sigma-I factor RsgI2	B	Bacteria
CGLMKKJK_01545	-6.17312	0.0013598	bin.22.orig-ctg4-NODE_18_length_316124	CGLMKKJK_01545;eC_number=3.2.1.14";Name=chiA1";gene=chiA1";inference=ab initio prediction:Prodigal:2.6,similar to AA sequence:UniProtKB:P20533";locus_tag=CGLMKKJK_01545";product=Chitinase A1	B	Bacteria
CGLMKKJK_02092	-4.14414	0.00155213	bin.22.orig-ctg8-NODE_256_length_117068	CGLMKKJK_02092;inference=ab initio prediction:Prodigal:2.6";locus_tag=CGLMKKJK_02092";product=hypothetical protein	B	Bacteria
CGLMKKJK_02465	-6.73298	0.00146589	bin.22.orig-ctg13-NODE_979_length_60041	CGLMKKJK_02465;inference=ab initio prediction:Prodigal:2.6";locus_tag=CGLMKKJK_02465";product=hypothetical protein	B	Bacteria
MHAKNGPF_00299	3.68948	0.00138259	bin.28.strict-ctg2-NODE_2_length_227710	MHAKNGPF_00299;Name=rbsB_2";dbxref=COG:COG1879";gene=rbsB_2";inference=ab initio prediction:Prodigal:2.6,similar to AA sequence:UniProtKB:P44737";locus_tag=MHAKNGPF_00299";product=Ribose import binding protein RbsB	B	Bacteria
HHONGFGL_01558	-2.83967	0.0012069	bin.2.orig-ctg38-NODE_2633_length_32930	HHONGFGL_01558;Name=exbD_2";dbxref=COG:COG0848";gene=exbD_2";inference=ab initio prediction:Prodigal:2.6,similar to AA sequence:UniProtKB:P0ABV2";locus_tag=HHONGFGL_01558";product=Biopolymer transport protein ExbD	B	Bacteria
HHONGFGL_03280	-4.95826	0.00126169	bin.2.orig-ctg126-NODE_7014_length_15208	HHONGFGL_03280;eC_number=3.1.6.1";Name=atsA_8";dbxref=COG:COG3119";gene=atsA_8";inference=ab initio prediction:Prodigal:2.6,similar to AA sequence:UniProtKB:P51691";locus_tag=HHONGFGL_03280";product=Arylsulfatase	B	Bacteria
FKMPEOLC_01422	3.87873	0.00140869	bin.32.orig-ctg12-NODE_461_length_89570	FKMPEOLC_01422;Name=rpsB";dbxref=COG:COG0052";gene=rpsB";inference=ab initio prediction:Prodigal:2.6,similar to AA sequence:UniProtKB:P21464";locus_tag=FKMPEOLC_01422";product=30S ribosomal protein S2	B	Bacteria;Proteobacteria;Deltaproteobacteria;Desulfovibrionales;Desulfovibrionaceae
OGIFJLOE_00952	3.43173	0.00150495	bin.33.orig-ctg45-NODE_4380_length_22595	OGIFJLOE_00952;eC_number=4.1.2.13";Name=fda";dbxref=COG:COG0191";gene=fda";inference=ab initio prediction:Prodigal:2.6,similar to AA sequence:UniProtKB:Q8YNK2";locus_tag=OGIFJLOE_00952";product=Fructose-bisphosphate aldolase	B	Bacteria
GPJHLCPC_00751	-5.09375	0.00142078	bin.34.orig-ctg3-NODE_44_length_254945	GPJHLCPC_00751;eC_number=4.3.1.7";Name=eutB";dbxref=COG:COG4303";gene=eutB";inference=ab initio prediction:Prodigal:2.6,similar to AA sequence:UniProtKB:P0AEJ6";locus_tag=GPJHLCPC_00751";product=Ethanolamine ammonia-lyase heavy chain	B	Bacteria
GPJHLCPC_01412	-3.13594	0.0014924	bin.34.orig-ctg7-NODE_147_length_148617	GPJHLCPC_01412;eC_number=6.1.1.15";Name=proS";dbxref=COG:COG0442";gene=proS";inference=ab initio prediction:Prodigal:2.6,similar to AA sequence:UniProtKB:Q9I502";locus_tag=GPJHLCPC_01412";product=Proline--tRNA ligase	B	Bacteria
GPJHLCPC_01996	-2.11768	0.00134639	bin.34.orig-ctg12-NODE_475_length_88475	GPJHLCPC_01996;inference=ab initio prediction:Prodigal:2.6";locus_tag=GPJHLCPC_01996";product=hypothetical protein	B	Bacteria
GPJHLCPC_02196	-2.53787	0.00117371	bin.34.orig-ctg15-NODE_691_length_72894	GPJHLCPC_02196;Name=clpB1";dbxref=COG:COG0542";gene=clpB1";inference=ab initio prediction:Prodigal:2.6,similar to AA sequence:UniProtKB:P53533";locus_tag=GPJHLCPC_02196";product=Chaperone protein ClpB 1	B	Bacteria
GPJHLCPC_02251	-4.1626	0.00153076	bin.34.orig-ctg16-NODE_704_length_71967	GPJHLCPC_02251;dbxref=COG:COG1638";inference=ab initio prediction:Prodigal:2.6,similar to AA sequence:UniProtKB:A1WPV4";locus_tag=GPJHLCPC_02251";product=Solute-binding protein	B	Bacteria
GPJHLCPC_02962	-1.63529	0.00115313	bin.34.orig-ctg29-NODE_1335_length_50159	GPJHLCPC_02962;inference=ab initio prediction:Prodigal:2.6,similar to AA sequence:UniProtKB:P00211";locus_tag=GPJHLCPC_02962";product=Ferredoxin-2	B	Bacteria
GPJHLCPC_03245	-2.21258	0.00152155	bin.34.orig-ctg38-NODE_3552_length_26511	GPJHLCPC_03245;eC_number=2.5.1.104";Name=speE";dbxref=COG:COG0421";gene=speE";inference=ab initio prediction:Prodigal:2.6,similar to AA sequence:UniProtKB:Q5SK28";locus_tag=GPJHLCPC_03245";product=Polyamine aminopropyltransferase	B	Bacteria
IOBJJNGC_05260	-1.2654	0.00146631	bin.36.orig-ctg129-NODE_5045_length_20093	IOBJJNGC_05260;eC_number=1.1.1.18";Name=iolG_55";dbxref=COG:COG0673";gene=iolG_55";inference=ab initio prediction:Prodigal:2.6,similar to AA sequence:UniProtKB:Q8ZK57";locus_tag=IOBJJNGC_05260";product=Inositol 2-dehydrogenase	B	Bacteria
IOBJJNGC_06628	-2.54338	0.00144487	bin.36.orig-ctg280-NODE_32203_length_4207	IOBJJNGC_06628;inference=ab initio prediction:Prodigal:2.6";locus_tag=IOBJJNGC_06628";product=hypothetical protein	B	Bacteria
IOBJJNGC_06888	-1.12285	0.00151209	bin.36.orig-ctg358-NODE_112335_length_1705	IOBJJNGC_06888;inference=ab initio prediction:Prodigal:2.6";locus_tag=IOBJJNGC_06888";product=hypothetical protein	B	Bacteria
EPJIHCHF_01302	-1.93891	0.00139505	bin.37.orig-ctg9-NODE_528_length_83714	EPJIHCHF_01302;Name=scpB_2";dbxref=COG:COG1386";gene=scpB_2";inference=ab initio prediction:Prodigal:2.6,similar to AA sequence:UniProtKB:Q83CP9";locus_tag=EPJIHCHF_01302";product=Segregation and condensation protein B	B	Bacteria
AILGOOGK_01925	-2.41193	0.00146303	bin.3.orig-ctg19-NODE_837_length_65547	AILGOOGK_01925;eC_number=2.7.2.3";Name=pgk";dbxref=COG:COG0126";gene=pgk";inference=ab initio prediction:Prodigal:2.6,similar to AA sequence:UniProtKB:P40924";locus_tag=AILGOOGK_01925";product=Phosphoglycerate kinase	B	Bacteria;Proteobacteria;Alphaproteobacteria;Hyphomicrobiales;Phyllobacteriaceae;Aminobacter
LAFEMMGJ_01025	1.18878	0.00155194	bin.40.orig-ctg17-NODE_1295_length_51183	LAFEMMGJ_01025;eC_number=3.1.3.3";Name=rsbU";dbxref=COG:COG2208";gene=rsbU";inference=ab initio prediction:Prodigal:2.6,similar to AA sequence:UniProtKB:P40399";locus_tag=LAFEMMGJ_01025";product=Phosphoserine phosphatase RsbU	B	Bacteria;Bacteroidetes
BGPMCBJC_00634	3.34617	0.00145517	bin.44.orig-ctg8-NODE_496_length_86279	BGPMCBJC_00634;inference=ab initio prediction:Prodigal:2.6";locus_tag=BGPMCBJC_00634";product=hypothetical protein	B	Bacteria
HOIFKPIC_00584	3.39301	0.00119279	bin.47.orig-ctg6-NODE_448_length_90618	HOIFKPIC_00584;inference=ab initio prediction:Prodigal:2.6";locus_tag=HOIFKPIC_00584";product=hypothetical protein	B	Bacteria;Proteobacteria;Deltaproteobacteria;Desulfuromonadales;Geobacteraceae
HOIFKPIC_01230	3.55942	0.00127459	bin.47.orig-ctg15-NODE_1066_length_57451	HOIFKPIC_01230;inference=ab initio prediction:Prodigal:2.6";locus_tag=HOIFKPIC_01230";product=hypothetical protein	B	Bacteria;Proteobacteria;Deltaproteobacteria;Desulfuromonadales;Geobacteraceae
HOIFKPIC_01903	2.78027	0.00123742	bin.47.orig-ctg31-NODE_2798_length_31528	HOIFKPIC_01903;eC_number=5.2.1.8";Name=cbf2_1";dbxref=COG:COG0760";gene=cbf2_1";inference=ab initio prediction:Prodigal:2.6,similar to AA sequence:UniProtKB:Q0PAS1";locus_tag=HOIFKPIC_01903";product=Putative peptidyl-prolyl cis-trans isomerase Cbf2	B	Bacteria;Proteobacteria;Deltaproteobacteria;Desulfuromonadales;Geobacteraceae
HOIFKPIC_01981	4.37874	0.00136855	bin.47.orig-ctg34-NODE_2945_length_30407	HOIFKPIC_01981;eC_number=6.1.1.16";Name=cysS";dbxref=COG:COG0215";gene=cysS";inference=ab initio prediction:Prodigal:2.6,similar to AA sequence:UniProtKB:P21888";locus_tag=HOIFKPIC_01981";product=Cysteine--tRNA ligase	B	Bacteria;Proteobacteria;Deltaproteobacteria;Desulfuromonadales;Geobacteraceae
GMFAOAFM_00498	-1.85851	0.00131778	bin.6.orig-ctg12-NODE_2982_length_30246	GMFAOAFM_00498;Name=rpsM";dbxref=COG:COG0099";gene=rpsM";inference=ab initio prediction:Prodigal:2.6,similar to AA sequence:UniProtKB:Q2FW30";locus_tag=GMFAOAFM_00498";product=30S ribosomal protein S13	B	Bacteria;Firmicutes
BCAGEAMG_00358	-4.68995	0.00119476	bin.7.orig-ctg2-NODE_37_length_263882	BCAGEAMG_00358;Name=rpoD";dbxref=COG:COG0568";gene=rpoD";inference=ab initio prediction:Prodigal:2.6,similar to AA sequence:UniProtKB:Q2K619";locus_tag=BCAGEAMG_00358";product=RNA polymerase sigma factor RpoD	B	Bacteria;Proteobacteria;Deltaproteobacteria;Desulfuromonadales
ICKIEHJA_01956	4.09311	0.00146402	bin.8.orig-ctg66-NODE_6083_length_17205	ICKIEHJA_01956;inference=ab initio prediction:Prodigal:2.6";locus_tag=ICKIEHJA_01956";product=hypothetical protein	B	Bacteria;Proteobacteria;Betaproteobacteria;Rhodocyclales;Azonexaceae;Dechloromonas;Dechloromonas sp. HYN0024
KIDBHOEH_01189	-6.10432	0.00132657	bin.9.orig-ctg23-NODE_1777_length_42735	KIDBHOEH_01189;Name=susC_5";gene=susC_5";inference=ab initio prediction:Prodigal:2.6,similar to AA sequence:UniProtKB:Q8A1G1";locus_tag=KIDBHOEH_01189";product=TonB-dependent receptor SusC	B	Bacteria;Bacteroidetes
DGOECHBH_01117	-6.88666	0.00156082	bin.36.strict-ctg4-NODE_4_length_214331	DGOECHBH_01117;eC_number=1.-.-.-";Name=fprA";dbxref=COG:COG0426";gene=fprA";inference=ab initio prediction:Prodigal:2.6,similar to AA sequence:UniProtKB:Q9FDN7";locus_tag=DGOECHBH_01117";product=Nitric oxide reductase	A	Bacteria
DIDAGAJH_02570	-3.91856	0.00157256	bin.19.orig-ctg25-NODE_742_length_62764	DIDAGAJH_02570;eC_number=1.1.1.100";Name=fabG_9";gene=fabG_9";inference=ab initio prediction:Prodigal:2.6,similar to AA sequence:UniProtKB:P0A0H9";locus_tag=DIDAGAJH_02570";product=3-oxoacyl-[acyl-carrier-protein] reductase FabG	A	Bacteria
NEPJAMCM_02996	-4.07344	0.00156996	bin.25.orig-ctg41-NODE_848_length_58174	NEPJAMCM_02996;inference=ab initio prediction:Prodigal:2.6";locus_tag=NEPJAMCM_02996";product=hypothetical protein	A	Bacteria
PHHGDFOP_00737	4.9329	0.00158846	bin.33.orig-ctg16-NODE_2109_length_33212	PHHGDFOP_00737;Name=lptC";gene=lptC";inference=ab initio prediction:Prodigal:2.6,protein motif:HAMAP:MF_01915";locus_tag=PHHGDFOP_00737";product=Lipopolysaccharide export system protein LptC	A	Bacteria;Proteobacteria;Deltaproteobacteria;Desulfuromonadales;Geobacteraceae
NIEEALCC_01298	-4.01459	0.00157877	bin.21.orig-ctg8-NODE_179_length_137682	NIEEALCC_01298;inference=ab initio prediction:Prodigal:2.6";locus_tag=NIEEALCC_01298";product=hypothetical protein	B	Bacteria;Bacteroidetes
HHONGFGL_03416	-2.97193	0.00158488	bin.2.orig-ctg136-NODE_7930_length_13684	HHONGFGL_03416;Name=oar_20";gene=oar_20";inference=ab initio prediction:Prodigal:2.6,similar to AA sequence:UniProtKB:P38370";locus_tag=HHONGFGL_03416";product=Protein oar	B	Bacteria
PHHGDFOP_00529	3.43175	0.00160316	bin.33.orig-ctg10-NODE_1631_length_39307	PHHGDFOP_00529;eC_number=1.3.1.-";Name=dusC";dbxref=COG:COG0042";gene=dusC";inference=ab initio prediction:Prodigal:2.6,similar to AA sequence:UniProtKB:P33371";locus_tag=PHHGDFOP_00529";product=tRNA-dihydrouridine(16) synthase	A	Bacteria;Proteobacteria;Deltaproteobacteria;Desulfuromonadales;Geobacteraceae
NPLOMPKM_01467	-0.119207	0.00160653	bin.35.strict-ctg16-NODE_16_length_55692	NPLOMPKM_01467;eC_number=1.3.3.3";Name=hemF";dbxref=COG:COG0408";gene=hemF";inference=ab initio prediction:Prodigal:2.6,similar to AA sequence:UniProtKB:P36553";locus_tag=NPLOMPKM_01467";product=Oxygen-dependent coproporphyrinogen-III oxidase	A	Bacteria;Proteobacteria;Gammaproteobacteria
NEPJAMCM_01704	-6.703	0.00161209	bin.25.orig-ctg18-NODE_352_length_92094	NEPJAMCM_01704;dbxref=COG:COG1344";inference=ab initio prediction:Prodigal:2.6,similar to AA sequence:UniProtKB:P21989";locus_tag=NEPJAMCM_01704";product=Flagellar filament 33 kDa core protein	A	Bacteria
PHHGDFOP_02190	4.46379	0.00163735	bin.33.orig-ctg178-k141_255994_length_1738	PHHGDFOP_02190;eC_number=3.6.3.-";Name=macB_3";dbxref=COG:COG0577";gene=macB_3";inference=ab initio prediction:Prodigal:2.6,similar to AA sequence:UniProtKB:Q5MK06";locus_tag=PHHGDFOP_02190";product=Macrolide export ATP-binding/permease protein MacB	A	Bacteria;Proteobacteria;Deltaproteobacteria;Desulfuromonadales;Geobacteraceae
DPBFBJBA_01250	-1.65493	0.00162832	bin.9.orig-ctg13-NODE_618_length_69460	DPBFBJBA_01250;Name=pomA_3";dbxref=COG:COG1291";gene=pomA_3";inference=ab initio prediction:Prodigal:2.6,similar to AA sequence:UniProtKB:O06873";locus_tag=DPBFBJBA_01250";product=Chemotaxis protein PomA	A	Bacteria
IOIKFDHD_03467	1.84614	0.00163048	bin.43.orig-ctg142-NODE_11070_length_10168	IOIKFDHD_03467;eC_number=5.2.1.8";Name=prsA1";dbxref=COG:COG0760";gene=prsA1";inference=ab initio prediction:Prodigal:2.6,similar to AA sequence:UniProtKB:Q81U45";locus_tag=IOIKFDHD_03467";product=Foldase protein PrsA 1	B	Bacteria
NEPJAMCM_03437	-1.442	0.00167341	bin.25.orig-ctg52-NODE_1132_length_48717	NEPJAMCM_03437;Name=omcB_3";gene=omcB_3";inference=ab initio prediction:Prodigal:2.6,similar to AA sequence:UniProtKB:B0B815";locus_tag=NEPJAMCM_03437";product=Large cysteine-rich periplasmic protein OmcB	A	Bacteria
PHHGDFOP_00764	2.5494	0.00167238	bin.33.orig-ctg17-NODE_2143_length_32752	PHHGDFOP_00764;eC_number=4.2.2.-";Name=mltD";dbxref=COG:COG0741";gene=mltD";inference=ab initio prediction:Prodigal:2.6,similar to AA sequence:UniProtKB:P0AEZ7";locus_tag=PHHGDFOP_00764";product=Membrane-bound lytic murein transglycosylase D	A	Bacteria;Proteobacteria;Deltaproteobacteria;Desulfuromonadales;Geobacteraceae
DGOECHBH_01642	-2.68983	0.00167322	bin.36.strict-ctg7-NODE_7_length_191000	DGOECHBH_01642;inference=ab initio prediction:Prodigal:2.6";locus_tag=DGOECHBH_01642";product=hypothetical protein	A	Bacteria
HLKGEMOI_00722	3.12485	0.00166968	bin.4.orig-ctg3-NODE_16_length_304257	HLKGEMOI_00722;inference=ab initio prediction:Prodigal:2.6";locus_tag=HLKGEMOI_00722";product=hypothetical protein	A	Bacteria
GHNPANGO_00290	-1.32045	0.00165633	bin.8.orig-ctg3-NODE_428_length_83272	GHNPANGO_00290;eC_number=3.5.4.3";Name=guaD";dbxref=COG:COG0590";gene=guaD";inference=ab initio prediction:Prodigal:2.6,similar to AA sequence:UniProtKB:O34598";locus_tag=GHNPANGO_00290";product=Guanine deaminase	A	Bacteria
GHNPANGO_03264	-3.04738	0.00166766	bin.8.orig-ctg105-NODE_5518_length_16511	GHNPANGO_03264;Name=rsbV_2";dbxref=COG:COG1366";gene=rsbV_2";inference=ab initio prediction:Prodigal:2.6,similar to AA sequence:UniProtKB:Q9WVX8";locus_tag=GHNPANGO_03264";product=Anti-sigma-B factor antagonist	A	Bacteria
HMEJDMKA_02206	-3.4497	0.00166467	bin.16.orig-ctg10-NODE_155_length_145696	HMEJDMKA_02206;eC_number=1.1.1.370";Name=iolX_3";dbxref=COG:COG0673";gene=iolX_3";inference=ab initio prediction:Prodigal:2.6,similar to AA sequence:UniProtKB:P40332";locus_tag=HMEJDMKA_02206";product=scyllo-inositol 2-dehydrogenase (NAD(+))	B	Bacteria;Bacteroidetes
CGLMKKJK_00391	-1.5573	0.0016508	bin.22.orig-ctg1-NODE_1_length_679874	CGLMKKJK_00391;inference=ab initio prediction:Prodigal:2.6";locus_tag=CGLMKKJK_00391";product=hypothetical protein	B	Bacteria
KCBGEGHB_00283	2.53772	0.00165134	bin.35.orig-ctg4-NODE_657_length_74465	KCBGEGHB_00283;eC_number=4.2.1.47";Name=gmd_1";dbxref=COG:COG1089";gene=gmd_1";inference=ab initio prediction:Prodigal:2.6,similar to AA sequence:UniProtKB:P0AC88";locus_tag=KCBGEGHB_00283";product=GDP-mannose 4%2C6-dehydratase	B	Bacteria;Proteobacteria;Betaproteobacteria;Burkholderiales;Oxalobacteraceae
HLKGEMOI_03217	-1.94055	0.00168238	bin.4.orig-ctg28-NODE_792_length_60551	HLKGEMOI_03217;Name=secDF";dbxref=COG:COG0341";gene=secDF";inference=ab initio prediction:Prodigal:2.6,similar to AA sequence:UniProtKB:Q5SKE6";locus_tag=HLKGEMOI_03217";product=Protein translocase subunit SecDF	A	Bacteria
HOIFKPIC_01418	4.77803	0.00169086	bin.47.orig-ctg19-NODE_1407_length_48503	HOIFKPIC_01418;inference=ab initio prediction:Prodigal:2.6";locus_tag=HOIFKPIC_01418";product=hypothetical protein	B	Bacteria;Proteobacteria;Deltaproteobacteria;Desulfuromonadales;Geobacteraceae
IOBJJNGC_00444	-2.46537	0.00169792	bin.36.orig-ctg3-NODE_88_length_187162	IOBJJNGC_00444;inference=ab initio prediction:Prodigal:2.6";locus_tag=IOBJJNGC_00444";product=hypothetical protein	B	Bacteria
CGLMKKJK_02636	-7.40352	0.00170661	bin.22.orig-ctg17-NODE_2803_length_31449	CGLMKKJK_02636;inference=ab initio prediction:Prodigal:2.6";locus_tag=CGLMKKJK_02636";product=hypothetical protein	B	Bacteria
IOBJJNGC_06109	1.16614	0.00171129	bin.36.orig-ctg199-NODE_12852_length_8931	IOBJJNGC_06109;inference=ab initio prediction:Prodigal:2.6";locus_tag=IOBJJNGC_06109";product=hypothetical protein	B	Bacteria
GCOABLIP_03455	-9.57071	0.00172122	bin.1.strict-ctg299-NODE_299_length_4681	GCOABLIP_03455;inference=ab initio prediction:Prodigal:2.6";locus_tag=GCOABLIP_03455";product=hypothetical protein	B	Bacteria
CMECPNAK_01381	0.9837	0.00174818	bin.15.orig-ctg12-NODE_857_length_57863	CMECPNAK_01381;Name=apbC";dbxref=COG:COG0489";gene=apbC";inference=ab initio prediction:Prodigal:2.6,similar to AA sequence:UniProtKB:Q8ZNN5";locus_tag=CMECPNAK_01381";product=Iron-sulfur cluster carrier protein	A	Bacteria;Firmicutes
DIDAGAJH_02171	-2.21329	0.0017283	bin.19.orig-ctg19-NODE_507_length_76790	DIDAGAJH_02171;Name=rplB";dbxref=COG:COG0090";gene=rplB";inference=ab initio prediction:Prodigal:2.6,similar to AA sequence:UniProtKB:Q72I07";locus_tag=DIDAGAJH_02171";product=50S ribosomal protein L2	A	Bacteria
HLKGEMOI_00825	-1.45419	0.00174612	bin.4.orig-ctg3-NODE_16_length_304257	HLKGEMOI_00825;inference=ab initio prediction:Prodigal:2.6";locus_tag=HLKGEMOI_00825";product=hypothetical protein	A	Bacteria
OALJDEPD_02239	1.55234	0.00173989	bin.13.orig-ctg45-NODE_2808_length_31400	OALJDEPD_02239;inference=ab initio prediction:Prodigal:2.6";locus_tag=OALJDEPD_02239";product=hypothetical protein	B	Bacteria;Bacteroidetes
HOIFKPIC_01825	4.49847	0.00173527	bin.47.orig-ctg28-NODE_2523_length_33931	HOIFKPIC_01825;eC_number=3.6.3.-";Name=yknY_1";dbxref=COG:COG1136";gene=yknY_1";inference=ab initio prediction:Prodigal:2.6,similar to AA sequence:UniProtKB:O31711";locus_tag=HOIFKPIC_01825";product=putative ABC transporter ATP-binding protein YknY	B	Bacteria;Proteobacteria;Deltaproteobacteria;Desulfuromonadales;Geobacteraceae
NEPJAMCM_05060	-1.01357	0.00175607	bin.25.orig-ctg114-NODE_4190_length_20467	NEPJAMCM_05060;inference=ab initio prediction:Prodigal:2.6";locus_tag=NEPJAMCM_05060";product=hypothetical protein	A	Bacteria
NEPJAMCM_05121	2.64659	0.00177788	bin.25.orig-ctg118-NODE_4295_length_20085	NEPJAMCM_05121;Name=sigE_6";gene=sigE_6";inference=ab initio prediction:Prodigal:2.6,similar to AA sequence:UniProtKB:H8F0N6";locus_tag=NEPJAMCM_05121";product=ECF RNA polymerase sigma factor SigE	A	Bacteria
GHNPANGO_02113	-1.79138	0.00177242	bin.8.orig-ctg46-NODE_2585_length_28761	GHNPANGO_02113;inference=ab initio prediction:Prodigal:2.6";locus_tag=GHNPANGO_02113";product=hypothetical protein	A	Bacteria
HMEJDMKA_02065	-2.91934	0.00177796	bin.16.orig-ctg9-NODE_130_length_156449	HMEJDMKA_02065;eC_number=6.1.1.3";Name=thrS";dbxref=COG:COG0441";gene=thrS";inference=ab initio prediction:Prodigal:2.6,similar to AA sequence:UniProtKB:P56881";locus_tag=HMEJDMKA_02065";product=Threonine--tRNA ligase	B	Bacteria;Bacteroidetes
HHONGFGL_02233	-5.02063	0.00177083	bin.2.orig-ctg63-NODE_3869_length_24857	HHONGFGL_02233;Name=oar_13";gene=oar_13";inference=ab initio prediction:Prodigal:2.6,similar to AA sequence:UniProtKB:P38370";locus_tag=HHONGFGL_02233";product=Protein oar	B	Bacteria
KAALPGPM_02075	-3.57147	0.00181804	bin.1.orig-ctg19-NODE_474_length_79278	KAALPGPM_02075;inference=ab initio prediction:Prodigal:2.6";locus_tag=KAALPGPM_02075";product=hypothetical protein	A	Bacteria;Bacteroidetes
HLKGEMOI_01514	-1.76355	0.0018081	bin.4.orig-ctg6-NODE_41_length_229390	HLKGEMOI_01514;inference=ab initio prediction:Prodigal:2.6";locus_tag=HLKGEMOI_01514";product=hypothetical protein	A	Bacteria
HLKGEMOI_01528	-3.29794	0.00181442	bin.4.orig-ctg7-NODE_103_length_154746	HLKGEMOI_01528;Name=susC_12";gene=susC_12";inference=ab initio prediction:Prodigal:2.6,similar to AA sequence:UniProtKB:Q8A1G1";locus_tag=HLKGEMOI_01528";product=TonB-dependent receptor SusC	A	Bacteria
HLKGEMOI_02208	-4.67054	0.00181779	bin.4.orig-ctg13-NODE_224_length_111800	HLKGEMOI_02208;inference=ab initio prediction:Prodigal:2.6";locus_tag=HLKGEMOI_02208";product=hypothetical protein	A	Bacteria
CGLMKKJK_00465	-7.20192	0.00181623	bin.22.orig-ctg1-NODE_1_length_679874	CGLMKKJK_00465;eC_number=2.-.-.-";Name=mftF_1";dbxref=COG:COG0463";gene=mftF_1";inference=ab initio prediction:Prodigal:2.6,similar to AA sequence:UniProtKB:P9WMX1";locus_tag=CGLMKKJK_00465";product=Putative mycofactocin biosynthesis glycosyltransferase MftF	B	Bacteria
CGLMKKJK_00918	-4.32312	0.00181049	bin.22.orig-ctg2-NODE_9_length_405027	CGLMKKJK_00918;inference=ab initio prediction:Prodigal:2.6";locus_tag=CGLMKKJK_00918";product=hypothetical protein	B	Bacteria
IOBJJNGC_00996	-2.74512	0.00180204	bin.36.orig-ctg8-NODE_290_length_111598	IOBJJNGC_00996;inference=ab initio prediction:Prodigal:2.6";locus_tag=IOBJJNGC_00996";product=hypothetical protein	B	Bacteria
PHHGDFOP_01440	2.93725	0.0018524	bin.33.orig-ctg46-NODE_5389_length_16815	PHHGDFOP_01440;eC_number=2.4.2.2";Name=ppnP";dbxref=COG:COG3123";gene=ppnP";inference=ab initio prediction:Prodigal:2.6,similar to AA sequence:UniProtKB:Q6FF51";locus_tag=PHHGDFOP_01440";product=Pyrimidine/purine nucleoside phosphorylase	A	Bacteria;Proteobacteria;Deltaproteobacteria;Desulfuromonadales;Geobacteraceae
IOBJJNGC_00046	-1.0099	0.00185566	bin.36.orig-ctg1-NODE_80_length_196170	IOBJJNGC_00046;eC_number=2.7.1.90";Name=pfp_1";dbxref=COG:COG0205";gene=pfp_1";inference=ab initio prediction:Prodigal:2.6,similar to AA sequence:UniProtKB:E1VB09";locus_tag=IOBJJNGC_00046";product=Pyrophosphate--fructose 6-phosphate 1-phosphotransferase	B	Bacteria
NIEEALCC_02123	-3.43881	0.00187089	bin.21.orig-ctg17-NODE_486_length_87357	NIEEALCC_02123;eC_number=1.6.3.4";Name=fprA1";dbxref=COG:COG0426";gene=fprA1";inference=ab initio prediction:Prodigal:2.6,similar to AA sequence:UniProtKB:Q97K92";locus_tag=NIEEALCC_02123";product=Flavo-diiron protein FprA1	B	Bacteria;Bacteroidetes
NIEEALCC_03313	-5.5491	0.00186741	bin.21.orig-ctg54-NODE_5790_length_17913	NIEEALCC_03313;inference=ab initio prediction:Prodigal:2.6";locus_tag=NIEEALCC_03313";product=hypothetical protein	B	Bacteria;Bacteroidetes
IOBJJNGC_01768	-2.0674	0.00187871	bin.36.orig-ctg19-NODE_534_length_83052	IOBJJNGC_01768;Name=hxcR_1";dbxref=COG:COG2804";gene=hxcR_1";inference=ab initio prediction:Prodigal:2.6,similar to AA sequence:UniProtKB:Q9I5N9";locus_tag=IOBJJNGC_01768";product=putative type II secretion system protein HxcR	B	Bacteria
NGPGOLAC_02353	-2.13253	0.00189591	bin.27.orig-ctg127-NODE_7480_length_14397	NGPGOLAC_02353;inference=ab initio prediction:Prodigal:2.6";locus_tag=NGPGOLAC_02353";product=hypothetical protein	B	Bacteria
HHONGFGL_03003	1.67284	0.00188964	bin.2.orig-ctg107-NODE_6243_length_16803	HHONGFGL_03003;inference=ab initio prediction:Prodigal:2.6";locus_tag=HHONGFGL_03003";product=hypothetical protein	B	Bacteria
IOBJJNGC_04251	-4.97474	0.00189114	bin.36.orig-ctg80-NODE_2926_length_30544	IOBJJNGC_04251;eC_number=1.17.4.1";Name=nrdJ";dbxref=COG:COG0209";gene=nrdJ";inference=ab initio prediction:Prodigal:2.6,similar to AA sequence:UniProtKB:O69981";locus_tag=IOBJJNGC_04251";product=Vitamin B12-dependent ribonucleotide reductase	B	Bacteria
DGOECHBH_02110	-5.90321	0.0019052	bin.36.strict-ctg10-NODE_10_length_173735	DGOECHBH_02110;inference=ab initio prediction:Prodigal:2.6";locus_tag=DGOECHBH_02110";product=hypothetical protein	A	Bacteria
HLKGEMOI_03623	-2.66582	0.00191215	bin.4.orig-ctg42-NODE_6533_length_14345	HLKGEMOI_03623;inference=ab initio prediction:Prodigal:2.6";locus_tag=HLKGEMOI_03623";product=hypothetical protein	A	Bacteria
HLKGEMOI_03645	-1.82848	0.00191117	bin.4.orig-ctg44-NODE_7810_length_12382	HLKGEMOI_03645;eC_number=1.1.1.18";Name=iolG_28";gene=iolG_28";inference=ab initio prediction:Prodigal:2.6,protein motif:HAMAP:MF_01671";locus_tag=HLKGEMOI_03645";product=Inositol 2-dehydrogenase/D-chiro-inositol 3-dehydrogenase	A	Bacteria
CMECPNAK_01560	1.53678	0.00201559	bin.15.orig-ctg16-NODE_1698_length_38418	CMECPNAK_01560;eC_number=3.6.4.13";Name=cshA";dbxref=COG:COG0513";gene=cshA";inference=ab initio prediction:Prodigal:2.6,similar to AA sequence:UniProtKB:Q81IT9";locus_tag=CMECPNAK_01560";product=DEAD-box ATP-dependent RNA helicase CshA	A	Bacteria;Firmicutes
BJGNKILJ_02374	-2.5132	0.00203407	bin.16.orig-ctg188-NODE_24068_length_5039	BJGNKILJ_02374;inference=ab initio prediction:Prodigal:2.6";locus_tag=BJGNKILJ_02374";product=hypothetical protein	A	Bacteria;Bacteroidetes
DIDAGAJH_00137	-2.48371	0.00212348	bin.19.orig-ctg1-NODE_21_length_287117	DIDAGAJH_00137;eC_number=1.8.1.9";Name=trxB_1";gene=trxB_1";inference=ab initio prediction:Prodigal:2.6,similar to AA sequence:UniProtKB:P99101";locus_tag=DIDAGAJH_00137";product=Thioredoxin reductase	A	Bacteria
KAALPGPM_00007	-3.11908	0.0021382	bin.1.orig-ctg1-NODE_25_length_268782	KAALPGPM_00007;inference=ab initio prediction:Prodigal:2.6";locus_tag=KAALPGPM_00007";product=hypothetical protein	A	Bacteria;Bacteroidetes
KAALPGPM_00564	-2.66626	0.00227229	bin.1.orig-ctg3-NODE_43_length_227510	KAALPGPM_00564;eC_number=2.6.1.1";Name=aspC";dbxref=COG:COG0436";gene=aspC";inference=ab initio prediction:Prodigal:2.6,similar to AA sequence:UniProtKB:Q56232";locus_tag=KAALPGPM_00564";product=Aspartate aminotransferase	A	Bacteria;Bacteroidetes
KAALPGPM_02756	-5.15637	0.00199144	bin.1.orig-ctg32-NODE_1233_length_46496	KAALPGPM_02756;eC_number=3.2.1.21";dbxref=COG:COG1472";inference=ab initio prediction:Prodigal:2.6,similar to AA sequence:UniProtKB:A7LXU3";locus_tag=KAALPGPM_02756";product=Beta-glucosidase BoGH3B	A	Bacteria;Bacteroidetes
KAALPGPM_03680	-1.84572	0.00219565	bin.1.orig-ctg73-NODE_6331_length_14734	KAALPGPM_03680;Name=atpB";dbxref=COG:COG0356";gene=atpB";inference=ab initio prediction:Prodigal:2.6,similar to AA sequence:UniProtKB:O05330";locus_tag=KAALPGPM_03680";product=ATP synthase subunit a	A	Bacteria;Bacteroidetes
JMDGKOJB_02495	2.49309	0.00207035	bin.22.orig-ctg42-NODE_3177_length_25072	JMDGKOJB_02495;inference=ab initio prediction:Prodigal:2.6";locus_tag=JMDGKOJB_02495";product=hypothetical protein	A	Bacteria;Proteobacteria;Deltaproteobacteria;Desulfovibrionales;Desulfovibrionaceae
LLNDIANP_01075	30.5661	0.00202084	bin.23.orig-ctg37-NODE_3288_length_24497	LLNDIANP_01075;eC_number=2.3.1.234";Name=tsaD";dbxref=COG:COG0533";gene=tsaD";inference=ab initio prediction:Prodigal:2.6,similar to AA sequence:UniProtKB:P36175";locus_tag=LLNDIANP_01075";product=tRNA N6-adenosine threonylcarbamoyltransferase	A	Bacteria;Bacteroidetes
ECLIKLIG_01904	-13.1664	0.002159	bin.24.orig-ctg42-NODE_3324_length_24304	ECLIKLIG_01904;eC_number=3.3.1.1";Name=ahcY";gene=ahcY";inference=ab initio prediction:Prodigal:2.6,similar to AA sequence:UniProtKB:A0A087WNH6";locus_tag=ECLIKLIG_01904";product=Adenosylhomocysteinase	A	Bacteria;Proteobacteria;Alphaproteobacteria;Caulobacterales;Caulobacteraceae
NEPJAMCM_00007	-1.80828	0.00228575	bin.25.orig-ctg1-NODE_34_length_251742	NEPJAMCM_00007;inference=ab initio prediction:Prodigal:2.6";locus_tag=NEPJAMCM_00007";product=hypothetical protein	A	Bacteria
NEPJAMCM_00790	-1.32612	0.00212833	bin.25.orig-ctg7-NODE_186_length_123205	NEPJAMCM_00790;eC_number=1.1.1.18";Name=iolG_8";dbxref=COG:COG0673";gene=iolG_8";inference=ab initio prediction:Prodigal:2.6,similar to AA sequence:UniProtKB:Q9WYP5";locus_tag=NEPJAMCM_00790";product=Myo-inositol 2-dehydrogenase	A	Bacteria
NEPJAMCM_01246	-1.52875	0.00223812	bin.25.orig-ctg12-NODE_240_length_108436	NEPJAMCM_01246;Name=smc_2";dbxref=COG:COG1196";gene=smc_2";inference=ab initio prediction:Prodigal:2.6,similar to AA sequence:UniProtKB:P51834";locus_tag=NEPJAMCM_01246";product=Chromosome partition protein Smc	A	Bacteria
NEPJAMCM_03206	-1.62428	0.00195156	bin.25.orig-ctg46-NODE_981_length_53227	NEPJAMCM_03206;inference=ab initio prediction:Prodigal:2.6";locus_tag=NEPJAMCM_03206";product=hypothetical protein	A	Bacteria
NEPJAMCM_03342	1.88361	0.00212365	bin.25.orig-ctg49-NODE_1085_length_50140	NEPJAMCM_03342;inference=ab initio prediction:Prodigal:2.6";locus_tag=NEPJAMCM_03342";product=hypothetical protein	A	Bacteria
NEPJAMCM_04375	-3.59886	0.00218499	bin.25.orig-ctg81-NODE_2300_length_31233	NEPJAMCM_04375;inference=ab initio prediction:Prodigal:2.6";locus_tag=NEPJAMCM_04375";product=hypothetical protein	A	Bacteria
NEPJAMCM_05156	-2.83029	0.00210333	bin.25.orig-ctg121-NODE_4526_length_19295	NEPJAMCM_05156;Name=cycA1_2";gene=cycA1_2";inference=ab initio prediction:Prodigal:2.6,similar to AA sequence:UniProtKB:Q57142";locus_tag=NEPJAMCM_05156";product=Cytochrome c-554	A	Bacteria
NEPJAMCM_06180	-3.01857	0.00210658	bin.25.orig-ctg214-NODE_13855_length_7726	NEPJAMCM_06180;inference=ab initio prediction:Prodigal:2.6";locus_tag=NEPJAMCM_06180";product=hypothetical protein	A	Bacteria
EBGGMOPP_00257	-3.65206	0.00209406	bin.27.orig-ctg1-NODE_5_length_386730	EBGGMOPP_00257;eC_number=2.2.1.1";Name=tkt";dbxref=COG:COG0021";gene=tkt";inference=ab initio prediction:Prodigal:2.6,similar to AA sequence:UniProtKB:P9WG25";locus_tag=EBGGMOPP_00257";product=Transketolase	A	Bacteria;Actinobacteria;Actinomycetia;Micrococcales
PHHGDFOP_00162	3.29898	0.00214814	bin.33.orig-ctg3-NODE_661_length_67112	PHHGDFOP_00162;inference=ab initio prediction:Prodigal:2.6";locus_tag=PHHGDFOP_00162";product=hypothetical protein	A	Bacteria;Proteobacteria;Deltaproteobacteria;Desulfuromonadales;Geobacteraceae
PHHGDFOP_00756	3.75457	0.00213506	bin.33.orig-ctg17-NODE_2143_length_32752	PHHGDFOP_00756;dbxref=COG:COG2200";inference=ab initio prediction:Prodigal:2.6,similar to AA sequence:UniProtKB:Q9I310";locus_tag=PHHGDFOP_00756";product=putative signaling protein	A	Bacteria;Proteobacteria;Deltaproteobacteria;Desulfuromonadales;Geobacteraceae
PHHGDFOP_01861	5.56169	0.00213226	bin.33.orig-ctg90-NODE_15019_length_7251	PHHGDFOP_01861;inference=ab initio prediction:Prodigal:2.6";locus_tag=PHHGDFOP_01861";product=hypothetical protein	A	Bacteria;Proteobacteria;Deltaproteobacteria;Desulfuromonadales;Geobacteraceae
PHHGDFOP_01902	2.0592	0.00227945	bin.33.orig-ctg96-NODE_17384_length_6450	PHHGDFOP_01902;eC_number=4.1.1.98";Name=ubiD";dbxref=COG:COG0043";gene=ubiD";inference=ab initio prediction:Prodigal:2.6,similar to AA sequence:UniProtKB:P0AAB4";locus_tag=PHHGDFOP_01902";product=3-octaprenyl-4-hydroxybenzoate carboxy-lyase	A	Bacteria;Proteobacteria;Deltaproteobacteria;Desulfuromonadales;Geobacteraceae
PHHGDFOP_02032	2.1174	0.00210159	bin.33.orig-ctg123-NODE_35342_length_3784	PHHGDFOP_02032;eC_number=3.5.1.88";Name=def";gene=def";inference=ab initio prediction:Prodigal:2.6,similar to AA sequence:UniProtKB:Q4QMV6";locus_tag=PHHGDFOP_02032";product=Peptide deformylase	A	Bacteria;Proteobacteria;Deltaproteobacteria;Desulfuromonadales;Geobacteraceae
DGOECHBH_00925	-6.33777	0.00212001	bin.36.strict-ctg3-NODE_3_length_291510	DGOECHBH_00925;eC_number=2.7.9.1";Name=ppdK";dbxref=COG:COG0574";gene=ppdK";inference=ab initio prediction:Prodigal:2.6,similar to AA sequence:UniProtKB:P22983";locus_tag=DGOECHBH_00925";product=Pyruvate%2C phosphate dikinase	A	Bacteria
DGOECHBH_01741	-4.647	0.00228085	bin.36.strict-ctg8-NODE_8_length_180893	DGOECHBH_01741;Name=rsgI3";gene=rsgI3";inference=ab initio prediction:Prodigal:2.6,similar to AA sequence:UniProtKB:A3DC75";locus_tag=DGOECHBH_01741";product=Anti-sigma-I factor RsgI3	A	Bacteria
DGOECHBH_02529	-6.61295	0.00206082	bin.36.strict-ctg15-NODE_15_length_82392	DGOECHBH_02529;inference=ab initio prediction:Prodigal:2.6";locus_tag=DGOECHBH_02529";product=hypothetical protein	A	Bacteria
JGKLDCAD_02770	2.76042	0.00215697	bin.39.orig-ctg218-NODE_12335_length_8491	JGKLDCAD_02770;Name=bsaA";gene=bsaA";inference=ab initio prediction:Prodigal:2.6,similar to AA sequence:UniProtKB:P99097";locus_tag=JGKLDCAD_02770";product=Glutathione peroxidase BsaA	A	Bacteria;Bacteroidetes;Bacteroidia;Marinilabiliales;Prolixibacteraceae
HLKGEMOI_00733	-4.21287	0.0022453	bin.4.orig-ctg3-NODE_16_length_304257	HLKGEMOI_00733;Name=secY";dbxref=COG:COG0201";gene=secY";inference=ab initio prediction:Prodigal:2.6,similar to AA sequence:UniProtKB:P9WGN3";locus_tag=HLKGEMOI_00733";product=Protein translocase subunit SecY	A	Bacteria
HLKGEMOI_00755	-1.77636	0.00198454	bin.4.orig-ctg3-NODE_16_length_304257	HLKGEMOI_00755;Name=fusA_1";dbxref=COG:COG0480";gene=fusA_1";inference=ab initio prediction:Prodigal:2.6,similar to AA sequence:UniProtKB:Q5ZYP6";locus_tag=HLKGEMOI_00755";product=Elongation factor G	A	Bacteria
HLKGEMOI_01800	-3.45581	0.00223308	bin.4.orig-ctg9-NODE_115_length_148532	HLKGEMOI_01800;eC_number=1.1.1.370";Name=iolX_3";dbxref=COG:COG0673";gene=iolX_3";inference=ab initio prediction:Prodigal:2.6,similar to AA sequence:UniProtKB:P40332";locus_tag=HLKGEMOI_01800";product=scyllo-inositol 2-dehydrogenase (NAD(+))	A	Bacteria
HLKGEMOI_02665	-3.94505	0.0022829	bin.4.orig-ctg18-NODE_393_length_87101	HLKGEMOI_02665;inference=ab initio prediction:Prodigal:2.6";locus_tag=HLKGEMOI_02665";product=hypothetical protein	A	Bacteria
HLKGEMOI_03197	-0.928461	0.00210155	bin.4.orig-ctg27-NODE_780_length_60926	HLKGEMOI_03197;inference=ab initio prediction:Prodigal:2.6";locus_tag=HLKGEMOI_03197";product=hypothetical protein	A	Bacteria
HLKGEMOI_03569	-3.04944	0.00209271	bin.4.orig-ctg38-NODE_3635_length_22860	HLKGEMOI_03569;Name=susC_43";gene=susC_43";inference=ab initio prediction:Prodigal:2.6,similar to AA sequence:UniProtKB:Q8A1G1";locus_tag=HLKGEMOI_03569";product=TonB-dependent receptor SusC	A	Bacteria
EGNNAHDB_00433	2.68115	0.00200866	bin.5.orig-ctg6-NODE_1068_length_50499	EGNNAHDB_00433;Name=potD_1";dbxref=COG:COG0687";gene=potD_1";inference=ab initio prediction:Prodigal:2.6,similar to AA sequence:UniProtKB:P0AFK9";locus_tag=EGNNAHDB_00433";product=Spermidine/putrescine-binding periplasmic protein	A	Bacteria
GHNPANGO_02373	-2.66553	0.00201364	bin.8.orig-ctg57-NODE_3132_length_25314	GHNPANGO_02373;inference=ab initio prediction:Prodigal:2.6";locus_tag=GHNPANGO_02373";product=hypothetical protein	A	Bacteria
GHNPANGO_03084	-3.18144	0.00221783	bin.8.orig-ctg93-NODE_5011_length_17802	GHNPANGO_03084;Name=exbD_3";dbxref=COG:COG0848";gene=exbD_3";inference=ab initio prediction:Prodigal:2.6,similar to AA sequence:UniProtKB:P0ABV2";locus_tag=GHNPANGO_03084";product=Biopolymer transport protein ExbD	A	Bacteria
GHNPANGO_03497	-2.42206	0.00218782	bin.8.orig-ctg121-NODE_6432_length_14541	GHNPANGO_03497;eC_number=3.1.1.102";inference=ab initio prediction:Prodigal:2.6,similar to AA sequence:UniProtKB:A0A0K8P8E7";locus_tag=GHNPANGO_03497";product=Mono(2-hydroxyethyl) terephthalate hydrolase	A	Bacteria
GHNPANGO_03643	1.6722	0.00228208	bin.8.orig-ctg132-NODE_6967_length_13616	GHNPANGO_03643;eC_number=1.3.3.4";Name=hemY";dbxref=COG:COG1232";gene=hemY";inference=ab initio prediction:Prodigal:2.6,similar to AA sequence:UniProtKB:P32397";locus_tag=GHNPANGO_03643";product=Protoporphyrinogen oxidase	A	Bacteria
GHNPANGO_03796	-2.96626	0.00211393	bin.8.orig-ctg145-NODE_7633_length_12613	GHNPANGO_03796;eC_number=3.1.1.-";inference=ab initio prediction:Prodigal:2.6,similar to AA sequence:UniProtKB:A0A0K2VM55";locus_tag=GHNPANGO_03796";product=Carbohydrate esterase	A	Bacteria
DPBFBJBA_00904	-2.70961	0.00226865	bin.9.orig-ctg8-NODE_363_length_90465	DPBFBJBA_00904;inference=ab initio prediction:Prodigal:2.6,similar to AA sequence:UniProtKB:P9WFP1";locus_tag=DPBFBJBA_00904";note=UPF0053 protein Rv2366c";product=hypothetical protein	A	Bacteria
DPBFBJBA_01533	-1.89667	0.00224617	bin.9.orig-ctg18-NODE_890_length_56674	DPBFBJBA_01533;eC_number=3.4.-.-";Name=bepA_2";gene=bepA_2";inference=ab initio prediction:Prodigal:2.6,protein motif:HAMAP:MF_00997";locus_tag=DPBFBJBA_01533";product=Beta-barrel assembly-enhancing protease	A	Bacteria
DPBFBJBA_02298	-0.477006	0.00199232	bin.9.orig-ctg39-NODE_2425_length_30122	DPBFBJBA_02298;inference=ab initio prediction:Prodigal:2.6";locus_tag=DPBFBJBA_02298";product=hypothetical protein	A	Bacteria
DPBFBJBA_02668	-1.3462	0.00222689	bin.9.orig-ctg69-NODE_14747_length_7360	DPBFBJBA_02668;inference=ab initio prediction:Prodigal:2.6";locus_tag=DPBFBJBA_02668";product=hypothetical protein	A	Bacteria
FEHMIFJH_00446	-5.79383	0.00207196	bin.12.strict-ctg6-NODE_6_length_68899	FEHMIFJH_00446;eC_number=6.1.1.4";Name=leuS";dbxref=COG:COG0495";gene=leuS";inference=ab initio prediction:Prodigal:2.6,similar to AA sequence:UniProtKB:P07813";locus_tag=FEHMIFJH_00446";product=Leucine--tRNA ligase	B	Bacteria;Proteobacteria;Deltaproteobacteria;Desulfuromonadales;Geobacteraceae
HMEJDMKA_00180	-1.04021	0.00222187	bin.16.orig-ctg1-NODE_11_length_379019	HMEJDMKA_00180;eC_number=1.2.1.12";Name=gap";dbxref=COG:COG0057";gene=gap";inference=ab initio prediction:Prodigal:2.6,similar to AA sequence:UniProtKB:P46795";locus_tag=HMEJDMKA_00180";product=Glyceraldehyde-3-phosphate dehydrogenase	B	Bacteria;Bacteroidetes
HMEJDMKA_00877	-2.90056	0.00206767	bin.16.orig-ctg3-NODE_22_length_297790	HMEJDMKA_00877;inference=ab initio prediction:Prodigal:2.6";locus_tag=HMEJDMKA_00877";product=hypothetical protein	B	Bacteria;Bacteroidetes
HMEJDMKA_01665	-2.90958	0.00200779	bin.16.orig-ctg7-NODE_35_length_264080	HMEJDMKA_01665;eC_number=5.4.3.2";Name=kamA";gene=kamA";inference=ab initio prediction:Prodigal:2.6,similar to AA sequence:UniProtKB:Q9XBQ8";locus_tag=HMEJDMKA_01665";product=L-lysine 2%2C3-aminomutase	B	Bacteria;Bacteroidetes
HMEJDMKA_01940	-1.14042	0.00224111	bin.16.orig-ctg8-NODE_63_length_218055	HMEJDMKA_01940;eC_number=3.6.3.8";inference=ab initio prediction:Prodigal:2.6,similar to AA sequence:UniProtKB:Q73E41";locus_tag=HMEJDMKA_01940";product=Calcium-transporting ATPase 1	B	Bacteria;Bacteroidetes
HMEJDMKA_01978	-2.92031	0.00198989	bin.16.orig-ctg8-NODE_63_length_218055	HMEJDMKA_01978;inference=ab initio prediction:Prodigal:2.6";locus_tag=HMEJDMKA_01978";product=hypothetical protein	B	Bacteria;Bacteroidetes
HMEJDMKA_02577	-4.34259	0.00221468	bin.16.orig-ctg14-NODE_557_length_81364	HMEJDMKA_02577;eC_number=6.1.1.6";Name=lysS";gene=lysS";inference=ab initio prediction:Prodigal:2.6,similar to AA sequence:UniProtKB:Q9RHV9";locus_tag=HMEJDMKA_02577";product=Lysine--tRNA ligase	B	Bacteria;Bacteroidetes
NIEEALCC_02907	-2.44524	0.00227849	bin.21.orig-ctg35-NODE_2089_length_37977	NIEEALCC_02907;eC_number=3.4.21.50";inference=ab initio prediction:Prodigal:2.6,similar to AA sequence:UniProtKB:P15636";locus_tag=NIEEALCC_02907";product=Protease 1	B	Bacteria;Bacteroidetes
CGLMKKJK_00438	-6.03029	0.00228743	bin.22.orig-ctg1-NODE_1_length_679874	CGLMKKJK_00438;inference=ab initio prediction:Prodigal:2.6";locus_tag=CGLMKKJK_00438";product=hypothetical protein	B	Bacteria
CGLMKKJK_01727	-6.25053	0.00200425	bin.22.orig-ctg5-NODE_66_length_214287	CGLMKKJK_01727;eC_number=1.-.-.-";Name=fprA";dbxref=COG:COG0426";gene=fprA";inference=ab initio prediction:Prodigal:2.6,similar to AA sequence:UniProtKB:Q9FDN7";locus_tag=CGLMKKJK_01727";product=Nitric oxide reductase	B	Bacteria
CGLMKKJK_02629	-5.56071	0.00201118	bin.22.orig-ctg17-NODE_2803_length_31449	CGLMKKJK_02629;inference=ab initio prediction:Prodigal:2.6";locus_tag=CGLMKKJK_02629";product=hypothetical protein	B	Bacteria
LHNHJDGH_01296	12.5728	0.00216799	bin.23.strict-ctg8-NODE_8_length_153172	LHNHJDGH_01296;Name=flaB";dbxref=COG:COG1344";gene=flaB";inference=ab initio prediction:Prodigal:2.6,similar to AA sequence:UniProtKB:Q07911";locus_tag=LHNHJDGH_01296";product=Flagellin B	B	Bacteria;Proteobacteria;Deltaproteobacteria;Desulfobacterales;Desulfobacteraceae
CLJBGMNG_03286	-3.67365	0.00200062	bin.25.orig-ctg81-NODE_9758_length_11409	CLJBGMNG_03286;eC_number=3.5.1.28";Name=amiC_2";dbxref=COG:COG0860";gene=amiC_2";inference=ab initio prediction:Prodigal:2.6,similar to AA sequence:UniProtKB:Q9K0V3";locus_tag=CLJBGMNG_03286";product=N-acetylmuramoyl-L-alanine amidase AmiC	B	Bacteria
HHONGFGL_00290	-3.54231	0.00215161	bin.2.orig-ctg5-NODE_983_length_59907	HHONGFGL_00290;inference=ab initio prediction:Prodigal:2.6";locus_tag=HHONGFGL_00290";product=hypothetical protein	B	Bacteria
HHONGFGL_00782	-0.923615	0.00218183	bin.2.orig-ctg15-NODE_1486_length_47038	HHONGFGL_00782;inference=ab initio prediction:Prodigal:2.6";locus_tag=HHONGFGL_00782";product=hypothetical protein	B	Bacteria
HHONGFGL_01557	-3.46356	0.002068	bin.2.orig-ctg38-NODE_2633_length_32930	HHONGFGL_01557;Name=exbB";dbxref=COG:COG0811";gene=exbB";inference=ab initio prediction:Prodigal:2.6,similar to AA sequence:UniProtKB:P0ABU7";locus_tag=HHONGFGL_01557";product=Biopolymer transport protein ExbB	B	Bacteria
FKMPEOLC_00043	3.60439	0.00206203	bin.32.orig-ctg1-NODE_24_length_292559	FKMPEOLC_00043;inference=ab initio prediction:Prodigal:2.6";locus_tag=FKMPEOLC_00043";product=hypothetical protein	B	Bacteria;Proteobacteria;Deltaproteobacteria;Desulfovibrionales;Desulfovibrionaceae
FKMPEOLC_00441	1.89764	0.00206598	bin.32.orig-ctg3-NODE_142_length_150653	FKMPEOLC_00441;Name=tufA_1";dbxref=COG:COG0050";gene=tufA_1";inference=ab initio prediction:Prodigal:2.6,similar to AA sequence:UniProtKB:P64027";locus_tag=FKMPEOLC_00441";product=Elongation factor Tu	B	Bacteria;Proteobacteria;Deltaproteobacteria;Desulfovibrionales;Desulfovibrionaceae
GPJHLCPC_02438	-2.22823	0.00220269	bin.34.orig-ctg19-NODE_820_length_66137	GPJHLCPC_02438;Name=rplL";dbxref=COG:COG0222";gene=rplL";inference=ab initio prediction:Prodigal:2.6,similar to AA sequence:UniProtKB:Q6N4R8";locus_tag=GPJHLCPC_02438";product=50S ribosomal protein L7/L12	B	Bacteria
IOBJJNGC_01748	1.73368	0.00227506	bin.36.orig-ctg18-NODE_519_length_84315	IOBJJNGC_01748;inference=ab initio prediction:Prodigal:2.6";locus_tag=IOBJJNGC_01748";product=hypothetical protein	B	Bacteria
IOBJJNGC_02564	-5.45065	0.00199053	bin.36.orig-ctg33-NODE_899_length_62915	IOBJJNGC_02564;eC_number=2.7.11.1";Name=pknD_4";gene=pknD_4";inference=ab initio prediction:Prodigal:2.6,similar to AA sequence:UniProtKB:P9WI78";locus_tag=IOBJJNGC_02564";product=Serine/threonine-protein kinase PknD	B	Bacteria
IOBJJNGC_04268	-2.94294	0.00226549	bin.36.orig-ctg80-NODE_2926_length_30544	IOBJJNGC_04268;inference=ab initio prediction:Prodigal:2.6";locus_tag=IOBJJNGC_04268";product=hypothetical protein	B	Bacteria
IOBJJNGC_04858	-1.69181	0.00224034	bin.36.orig-ctg106-NODE_3826_length_25068	IOBJJNGC_04858;eC_number=3.2.-.-";Name=rihA_2";dbxref=COG:COG1957";gene=rihA_2";inference=ab initio prediction:Prodigal:2.6,similar to AA sequence:UniProtKB:P41409";locus_tag=IOBJJNGC_04858";product=Pyrimidine-specific ribonucleoside hydrolase RihA	B	Bacteria
EPJIHCHF_01114	-1.87395	0.00207166	bin.37.orig-ctg7-NODE_311_length_108952	EPJIHCHF_01114;eC_number=2.7.1.40";Name=pyk_1";gene=pyk_1";inference=ab initio prediction:Prodigal:2.6,similar to AA sequence:UniProtKB:Q02499";locus_tag=EPJIHCHF_01114";product=Pyruvate kinase	B	Bacteria
HOIFKPIC_00855	4.26785	0.00223564	bin.47.orig-ctg9-NODE_805_length_66867	HOIFKPIC_00855;eC_number=5.1.1.3";Name=murI";gene=murI";inference=ab initio prediction:Prodigal:2.6,similar to AA sequence:UniProtKB:O31332";locus_tag=HOIFKPIC_00855";product=Glutamate racemase	B	Bacteria;Proteobacteria;Deltaproteobacteria;Desulfuromonadales;Geobacteraceae
HOIFKPIC_02678	4.19755	0.00210502	bin.47.orig-ctg74-NODE_10834_length_10372	HOIFKPIC_02678;Name=divK_2";gene=divK_2";inference=ab initio prediction:Prodigal:2.6,similar to AA sequence:UniProtKB:Q7BBW0";locus_tag=HOIFKPIC_02678";product=Polar-differentiation response regulator DivK	B	Bacteria;Proteobacteria;Deltaproteobacteria;Desulfuromonadales;Geobacteraceae
ICKIEHJA_01804	0.867624	0.00210164	bin.8.orig-ctg57-NODE_5287_length_19302	ICKIEHJA_01804;eC_number=2.7.13.3";Name=barA_8";dbxref=COG:COG0784";gene=barA_8";inference=ab initio prediction:Prodigal:2.6,similar to AA sequence:UniProtKB:P0AEC6";locus_tag=ICKIEHJA_01804";product=Signal transduction histidine-protein kinase BarA	B	Bacteria;Proteobacteria;Betaproteobacteria;Rhodocyclales;Azonexaceae;Dechloromonas;Dechloromonas sp. HYN0024
PHHGDFOP_01133	2.03475	0.00229545	bin.33.orig-ctg31-NODE_3663_length_22746	PHHGDFOP_01133;inference=ab initio prediction:Prodigal:2.6";locus_tag=PHHGDFOP_01133";product=hypothetical protein	A	Bacteria;Proteobacteria;Deltaproteobacteria;Desulfuromonadales;Geobacteraceae
NEPJAMCM_01943	-0.779944	0.00232602	bin.25.orig-ctg21-NODE_430_length_82850	NEPJAMCM_01943;inference=ab initio prediction:Prodigal:2.6";locus_tag=NEPJAMCM_01943";product=hypothetical protein	A	Bacteria
HLKGEMOI_01240	-1.80486	0.0023202	bin.4.orig-ctg5-NODE_29_length_259008	HLKGEMOI_01240;inference=ab initio prediction:Prodigal:2.6";locus_tag=HLKGEMOI_01240";product=hypothetical protein	A	Bacteria
HLKGEMOI_03482	-1.12632	0.00231783	bin.4.orig-ctg34-NODE_1761_length_37446	HLKGEMOI_03482;eC_number=5.2.1.8";Name=cbf2";dbxref=COG:COG0760";gene=cbf2";inference=ab initio prediction:Prodigal:2.6,similar to AA sequence:UniProtKB:Q0PAS1";locus_tag=HLKGEMOI_03482";product=Putative peptidyl-prolyl cis-trans isomerase Cbf2	A	Bacteria
HMEJDMKA_02548	-2.1239	0.0023241	bin.16.orig-ctg14-NODE_557_length_81364	HMEJDMKA_02548;inference=ab initio prediction:Prodigal:2.6";locus_tag=HMEJDMKA_02548";product=hypothetical protein	B	Bacteria;Bacteroidetes
IOBJJNGC_01702	1.00849	0.00230769	bin.36.orig-ctg18-NODE_519_length_84315	IOBJJNGC_01702;inference=ab initio prediction:Prodigal:2.6";locus_tag=IOBJJNGC_01702";product=hypothetical protein	B	Bacteria
AGPNACNE_01865	-5.98711	0.00243612	bin.14.orig-ctg21-NODE_650_length_67580	AGPNACNE_01865;Name=regA";dbxref=COG:COG4567";gene=regA";inference=ab initio prediction:Prodigal:2.6,similar to AA sequence:UniProtKB:Q53228";locus_tag=AGPNACNE_01865";product=Photosynthetic apparatus regulatory protein RegA	A	Bacteria;Proteobacteria;Alphaproteobacteria;Hyphomicrobiales
DIDAGAJH_01747	-2.55211	0.00242713	bin.19.orig-ctg13-NODE_376_length_88555	DIDAGAJH_01747;eC_number=1.4.1.4";Name=gdh_2";dbxref=COG:COG0334";gene=gdh_2";inference=ab initio prediction:Prodigal:2.6,similar to AA sequence:UniProtKB:P31026";locus_tag=DIDAGAJH_01747";product=NADP-specific glutamate dehydrogenase	A	Bacteria
KAALPGPM_01929	-3.20571	0.00238084	bin.1.orig-ctg17-NODE_447_length_81877	KAALPGPM_01929;inference=ab initio prediction:Prodigal:2.6";locus_tag=KAALPGPM_01929";product=hypothetical protein	A	Bacteria;Bacteroidetes
KAALPGPM_02109	-1.53956	0.00241814	bin.1.orig-ctg20-NODE_493_length_77388	KAALPGPM_02109;eC_number=3.1.4.-";inference=ab initio prediction:Prodigal:2.6,similar to AA sequence:UniProtKB:Q1M964";locus_tag=KAALPGPM_02109";product=Multifunctional alkaline phosphatase superfamily protein	A	Bacteria;Bacteroidetes
LLNDIANP_02075	6.16793	0.00244194	bin.23.orig-ctg103-NODE_8383_length_11664	LLNDIANP_02075;eC_number=4.2.1.11";Name=eno";dbxref=COG:COG0148";gene=eno";inference=ab initio prediction:Prodigal:2.6,similar to AA sequence:UniProtKB:Q8DTS9";locus_tag=LLNDIANP_02075";product=Enolase	A	Bacteria;Bacteroidetes
NEPJAMCM_02076	-2.1261	0.0024635	bin.25.orig-ctg23-NODE_500_length_77006	NEPJAMCM_02076;inference=ab initio prediction:Prodigal:2.6";locus_tag=NEPJAMCM_02076";product=hypothetical protein	A	Bacteria
NEPJAMCM_02703	-2.20633	0.00244955	bin.25.orig-ctg35-NODE_735_length_63169	NEPJAMCM_02703;inference=ab initio prediction:Prodigal:2.6";locus_tag=NEPJAMCM_02703";product=hypothetical protein	A	Bacteria
PHHGDFOP_00002	3.55693	0.00243467	bin.33.orig-ctg1-NODE_619_length_69409	PHHGDFOP_00002;Name=ftsA_1";dbxref=COG:COG0849";gene=ftsA_1";inference=ab initio prediction:Prodigal:2.6,similar to AA sequence:UniProtKB:P0ABH0";locus_tag=PHHGDFOP_00002";product=Cell division protein FtsA	A	Bacteria;Proteobacteria;Deltaproteobacteria;Desulfuromonadales;Geobacteraceae
PHHGDFOP_00890	-3.75911	0.00240744	bin.33.orig-ctg21-NODE_2589_length_28725	PHHGDFOP_00890;eC_number=2.8.1.7";Name=iscS";dbxref=COG:COG1104";gene=iscS";inference=ab initio prediction:Prodigal:2.6,similar to AA sequence:UniProtKB:P0A6B9";locus_tag=PHHGDFOP_00890";product=Cysteine desulfurase IscS	A	Bacteria;Proteobacteria;Deltaproteobacteria;Desulfuromonadales;Geobacteraceae
PHHGDFOP_02168	4.4973	0.00241793	bin.33.orig-ctg169-NODE_90566_length_1958	PHHGDFOP_02168;dbxref=COG:COG2200";inference=ab initio prediction:Prodigal:2.6,similar to AA sequence:UniProtKB:Q9I310";locus_tag=PHHGDFOP_02168";product=putative signaling protein	A	Bacteria;Proteobacteria;Deltaproteobacteria;Desulfuromonadales;Geobacteraceae
HLKGEMOI_00723	3.07795	0.00245466	bin.4.orig-ctg3-NODE_16_length_304257	HLKGEMOI_00723;inference=ab initio prediction:Prodigal:2.6";locus_tag=HLKGEMOI_00723";product=hypothetical protein	A	Bacteria
HLKGEMOI_01900	-1.52316	0.00237463	bin.4.orig-ctg10-NODE_150_length_131645	HLKGEMOI_01900;inference=ab initio prediction:Prodigal:2.6";locus_tag=HLKGEMOI_01900";product=hypothetical protein	A	Bacteria
EGNNAHDB_01969	-2.24458	0.00240608	bin.5.orig-ctg94-NODE_28504_length_4446	EGNNAHDB_01969;Name=mntR";dbxref=COG:COG1321";gene=mntR";inference=ab initio prediction:Prodigal:2.6,similar to AA sequence:UniProtKB:P0A9F1";locus_tag=EGNNAHDB_01969";product=Transcriptional regulator MntR	A	Bacteria
GHNPANGO_03082	-4.21257	0.00240292	bin.8.orig-ctg93-NODE_5011_length_17802	GHNPANGO_03082;Name=exbB";dbxref=COG:COG0811";gene=exbB";inference=ab initio prediction:Prodigal:2.6,similar to AA sequence:UniProtKB:P0ABU7";locus_tag=GHNPANGO_03082";product=Biopolymer transport protein ExbB	A	Bacteria
HMEJDMKA_01540	-1.9841	0.00240659	bin.16.orig-ctg6-NODE_33_length_264846	HMEJDMKA_01540;eC_number=1.1.99.28";Name=gfo_4";gene=gfo_4";inference=ab initio prediction:Prodigal:2.6,similar to AA sequence:UniProtKB:Q07982";locus_tag=HMEJDMKA_01540";product=Glucose--fructose oxidoreductase	B	Bacteria;Bacteroidetes
HMEJDMKA_03040	-2.55052	0.00240323	bin.16.orig-ctg23-NODE_1084_length_56867	HMEJDMKA_03040;eC_number=1.17.4.1";Name=nrdZ";gene=nrdZ";inference=ab initio prediction:Prodigal:2.6,similar to AA sequence:UniProtKB:P9WH76";locus_tag=HMEJDMKA_03040";product=Vitamin B12-dependent ribonucleoside-diphosphate reductase	B	Bacteria;Bacteroidetes
NIEEALCC_03385	-2.78312	0.00239495	bin.21.orig-ctg60-NODE_7293_length_14734	NIEEALCC_03385;eC_number=3.6.3.14";Name=atpA_2";dbxref=COG:COG0056";gene=atpA_2";inference=ab initio prediction:Prodigal:2.6,similar to AA sequence:UniProtKB:Q2RFX7";locus_tag=NIEEALCC_03385";product=ATP synthase subunit alpha	B	Bacteria;Bacteroidetes
CGLMKKJK_02135	-5.86644	0.00239149	bin.22.orig-ctg8-NODE_256_length_117068	CGLMKKJK_02135;inference=ab initio prediction:Prodigal:2.6";locus_tag=CGLMKKJK_02135";product=hypothetical protein	B	Bacteria
MHAKNGPF_00653	-1.67984	0.0024534	bin.28.strict-ctg4-NODE_4_length_171702	MHAKNGPF_00653;eC_number=6.2.1.20";Name=aas_1";gene=aas_1";inference=ab initio prediction:Prodigal:2.6,protein motif:HAMAP:MF_01162";locus_tag=MHAKNGPF_00653";product=Bifunctional protein Aas	B	Bacteria
IOBJJNGC_02952	-1.80594	0.00239832	bin.36.orig-ctg41-NODE_1080_length_57029	IOBJJNGC_02952;eC_number=1.1.1.371";Name=iolW";dbxref=COG:COG0673";gene=iolW";inference=ab initio prediction:Prodigal:2.6,similar to AA sequence:UniProtKB:O32223";locus_tag=IOBJJNGC_02952";product=scyllo-inositol 2-dehydrogenase (NADP(+)) IolW	B	Bacteria
IOBJJNGC_03986	-1.80414	0.00234185	bin.36.orig-ctg69-NODE_2201_length_36784	IOBJJNGC_03986;eC_number=3.4.21.-";Name=bpr_1";dbxref=COG:COG1404";gene=bpr_1";inference=ab initio prediction:Prodigal:2.6,similar to AA sequence:UniProtKB:P16397";locus_tag=IOBJJNGC_03986";product=Bacillopeptidase F	B	Bacteria
IOBJJNGC_04733	-2.13801	0.00242917	bin.36.orig-ctg100-NODE_3517_length_26652	IOBJJNGC_04733;eC_number=2.4.2.43";Name=arnT";gene=arnT";inference=ab initio prediction:Prodigal:2.6,similar to AA sequence:UniProtKB:Q66A06";locus_tag=IOBJJNGC_04733";product=Undecaprenyl phosphate-alpha-4-amino-4-deoxy-L-arabinose arabinosyl transferase	B	Bacteria
EPJIHCHF_01022	-2.66364	0.00244824	bin.37.orig-ctg6-NODE_270_length_114321	EPJIHCHF_01022;eC_number=3.4.24.-";Name=mepM_1";dbxref=COG:COG0739";gene=mepM_1";inference=ab initio prediction:Prodigal:2.6,similar to AA sequence:UniProtKB:P0AFS9";locus_tag=EPJIHCHF_01022";product=Murein DD-endopeptidase MepM	B	Bacteria
IOIKFDHD_03382	2.59552	0.00246338	bin.43.orig-ctg133-NODE_9726_length_11446	IOIKFDHD_03382;eC_number=1.3.5.1";Name=frdB";dbxref=COG:COG0479";gene=frdB";inference=ab initio prediction:Prodigal:2.6,similar to AA sequence:UniProtKB:P17596";locus_tag=IOIKFDHD_03382";product=Fumarate reductase iron-sulfur subunit	B	Bacteria
HOIFKPIC_02236	2.44026	0.00236378	bin.47.orig-ctg44-NODE_4391_length_22556	HOIFKPIC_02236;eC_number=3.1.4.16";Name=ymdB_2";dbxref=COG:COG1692";gene=ymdB_2";inference=ab initio prediction:Prodigal:2.6,similar to AA sequence:UniProtKB:O31775";locus_tag=HOIFKPIC_02236";product=2'%2C3'-cyclic-nucleotide 2'-phosphodiesterase	B	Bacteria;Proteobacteria;Deltaproteobacteria;Desulfuromonadales;Geobacteraceae
KAALPGPM_01870	-1.99905	0.00247159	bin.1.orig-ctg16-NODE_437_length_82412	KAALPGPM_01870;Name=tolB_4";gene=tolB_4";inference=ab initio prediction:Prodigal:2.6,protein motif:HAMAP:MF_00671";locus_tag=KAALPGPM_01870";product=Protein TolB	A	Bacteria;Bacteroidetes
HCMDEDNN_01313	9.03992	0.00249155	bin.31.orig-ctg15-NODE_737_length_63066	HCMDEDNN_01313;Name=clpA";dbxref=COG:COG0542";gene=clpA";inference=ab initio prediction:Prodigal:2.6,similar to AA sequence:UniProtKB:P0ABH9";locus_tag=HCMDEDNN_01313";product=ATP-dependent Clp protease ATP-binding subunit ClpA	A	Bacteria;Proteobacteria;Betaproteobacteria;Burkholderiales;Comamonadaceae
CGLMKKJK_00220	-5.15675	0.00248415	bin.22.orig-ctg1-NODE_1_length_679874	CGLMKKJK_00220;inference=ab initio prediction:Prodigal:2.6";locus_tag=CGLMKKJK_00220";product=hypothetical protein	B	Bacteria
HNPIFHAE_01103	-2.29027	0.00249061	bin.4.strict-ctg6-NODE_6_length_68565	HNPIFHAE_01103;eC_number=1.12.1.3";Name=hndC_1";dbxref=COG:COG1145";gene=hndC_1";inference=ab initio prediction:Prodigal:2.6,similar to AA sequence:UniProtKB:Q46507";locus_tag=HNPIFHAE_01103";product=NADP-reducing hydrogenase subunit HndC	B	Bacteria
PHHGDFOP_00084	4.83177	0.00253834	bin.33.orig-ctg2-NODE_643_length_67890	PHHGDFOP_00084;inference=ab initio prediction:Prodigal:2.6";locus_tag=PHHGDFOP_00084";product=hypothetical protein	A	Bacteria;Proteobacteria;Deltaproteobacteria;Desulfuromonadales;Geobacteraceae
GOHHEIDF_03465	1.10721	0.00254433	bin.37.orig-ctg150-NODE_7239_length_13190	GOHHEIDF_03465;inference=ab initio prediction:Prodigal:2.6,similar to AA sequence:UniProtKB:A7LXT5";locus_tag=GOHHEIDF_03465";product=SusD-like protein	A	Bacteria;Bacteroidetes
HLKGEMOI_01942	-2.15706	0.00254807	bin.4.orig-ctg10-NODE_150_length_131645	HLKGEMOI_01942;eC_number=3.2.1.-";inference=ab initio prediction:Prodigal:2.6,similar to AA sequence:UniProtKB:Q5LGZ0";locus_tag=HLKGEMOI_01942";product=Glycosyl hydrolase family 109 protein 1	A	Bacteria
FEHMIFJH_00903	-3.34854	0.00253472	bin.12.strict-ctg13-NODE_13_length_51674	FEHMIFJH_00903;Name=ftsZ";dbxref=COG:COG0206";gene=ftsZ";inference=ab initio prediction:Prodigal:2.6,similar to AA sequence:UniProtKB:P17865";locus_tag=FEHMIFJH_00903";product=Cell division protein FtsZ	B	Bacteria;Proteobacteria;Deltaproteobacteria;Desulfuromonadales;Geobacteraceae
IOBJJNGC_05422	-2.4105	0.00255043	bin.36.orig-ctg138-NODE_5662_length_18226	IOBJJNGC_05422;eC_number=6.3.2.4";Name=ddl_3";dbxref=COG:COG1181";gene=ddl_3";inference=ab initio prediction:Prodigal:2.6,similar to AA sequence:UniProtKB:Q13TZ4";locus_tag=IOBJJNGC_05422";product=D-alanine--D-alanine ligase	B	Bacteria
BGPMCBJC_01287	-3.30779	0.00251998	bin.44.orig-ctg20-NODE_991_length_59699	BGPMCBJC_01287;inference=ab initio prediction:Prodigal:2.6";locus_tag=BGPMCBJC_01287";product=hypothetical protein	B	Bacteria
HNPIFHAE_01652	-2.37455	0.00254507	bin.4.strict-ctg17-NODE_17_length_37681	HNPIFHAE_01652;Name=fusA_1";dbxref=COG:COG0480";gene=fusA_1";inference=ab initio prediction:Prodigal:2.6,similar to AA sequence:UniProtKB:P80868";locus_tag=HNPIFHAE_01652";product=Elongation factor G	B	Bacteria
NEPJAMCM_03706	-1.65161	0.00255529	bin.25.orig-ctg59-NODE_1295_length_44995	NEPJAMCM_03706;Name=ytrF";dbxref=COG:COG0577";gene=ytrF";inference=ab initio prediction:Prodigal:2.6,similar to AA sequence:UniProtKB:O35005";locus_tag=NEPJAMCM_03706";product=ABC transporter permease YtrF	A	Bacteria
HMEJDMKA_02553	-3.1298	0.00257303	bin.16.orig-ctg14-NODE_557_length_81364	HMEJDMKA_02553;inference=ab initio prediction:Prodigal:2.6";locus_tag=HMEJDMKA_02553";product=hypothetical protein	B	Bacteria;Bacteroidetes
IOBJJNGC_01486	-5.51745	0.00257544	bin.36.orig-ctg15-NODE_454_length_90143	IOBJJNGC_01486;Name=fliD";dbxref=COG:COG1345";gene=fliD";inference=ab initio prediction:Prodigal:2.6,similar to AA sequence:UniProtKB:Q9K3C5";locus_tag=IOBJJNGC_01486";product=B-type flagellar hook-associated protein 2	B	Bacteria
EPJIHCHF_00518	-0.949821	0.00257473	bin.37.orig-ctg2-NODE_87_length_189498	EPJIHCHF_00518;eC_number=3.4.21.92";Name=clpP_1";dbxref=COG:COG0740";gene=clpP_1";inference=ab initio prediction:Prodigal:2.6,similar to AA sequence:UniProtKB:P0A6G7";locus_tag=EPJIHCHF_00518";product=ATP-dependent Clp protease proteolytic subunit	B	Bacteria
HNCACCKO_00892	-3.10183	0.00256136	bin.45.orig-ctg7-NODE_277_length_113653	HNCACCKO_00892;Name=rbsB_4";dbxref=COG:COG1879";gene=rbsB_4";inference=ab initio prediction:Prodigal:2.6,similar to AA sequence:UniProtKB:P02925";locus_tag=HNCACCKO_00892";product=Ribose import binding protein RbsB	B	Bacteria
HMEJDMKA_02049	-3.79435	0.00258158	bin.16.orig-ctg9-NODE_130_length_156449	HMEJDMKA_02049;Name=susC_23";gene=susC_23";inference=ab initio prediction:Prodigal:2.6,similar to AA sequence:UniProtKB:Q8A1G1";locus_tag=HMEJDMKA_02049";product=TonB-dependent receptor SusC	B	Bacteria;Bacteroidetes
CGLMKKJK_00162	-4.81423	0.00258737	bin.22.orig-ctg1-NODE_1_length_679874	CGLMKKJK_00162;inference=ab initio prediction:Prodigal:2.6";locus_tag=CGLMKKJK_00162";product=hypothetical protein	B	Bacteria
NEPJAMCM_05300	-1.70406	0.0025912	bin.25.orig-ctg131-NODE_5178_length_17382	NEPJAMCM_05300;inference=ab initio prediction:Prodigal:2.6";locus_tag=NEPJAMCM_05300";product=hypothetical protein	A	Bacteria
NEPJAMCM_03229	-1.67815	0.00259799	bin.25.orig-ctg46-NODE_981_length_53227	NEPJAMCM_03229;eC_number=1.1.1.18";Name=iolG_35";dbxref=COG:COG0673";gene=iolG_35";inference=ab initio prediction:Prodigal:2.6,similar to AA sequence:UniProtKB:Q8ZK57";locus_tag=NEPJAMCM_03229";product=Inositol 2-dehydrogenase	A	Bacteria
GCOABLIP_01981	2.68273	0.00260079	bin.1.strict-ctg94-NODE_94_length_15917	GCOABLIP_01981;inference=ab initio prediction:Prodigal:2.6";locus_tag=GCOABLIP_01981";product=hypothetical protein	B	Bacteria
CGLMKKJK_01533	-5.63164	0.00260582	bin.22.orig-ctg4-NODE_18_length_316124	CGLMKKJK_01533;inference=ab initio prediction:Prodigal:2.6";locus_tag=CGLMKKJK_01533";product=hypothetical protein	B	Bacteria
CMCALBDD_00295	1.53542	0.00262708	bin.32.orig-ctg2-NODE_119_length_145295	CMCALBDD_00295;inference=ab initio prediction:Prodigal:2.6";locus_tag=CMCALBDD_00295";product=hypothetical protein	A	Bacteria
DGOECHBH_01232	-7.49973	0.00262249	bin.36.strict-ctg5-NODE_5_length_202793	DGOECHBH_01232;inference=ab initio prediction:Prodigal:2.6";locus_tag=DGOECHBH_01232";product=hypothetical protein	A	Bacteria
CGLMKKJK_00363	-6.29941	0.00263768	bin.22.orig-ctg1-NODE_1_length_679874	CGLMKKJK_00363;eC_number=1.1.1.382";Name=ilvC";gene=ilvC";inference=ab initio prediction:Prodigal:2.6,similar to AA sequence:UniProtKB:K4LVZ1";locus_tag=CGLMKKJK_00363";product=Ketol-acid reductoisomerase (NAD(+))	B	Bacteria
CGLMKKJK_01442	-2.98937	0.00263705	bin.22.orig-ctg4-NODE_18_length_316124	CGLMKKJK_01442;Name=clpX";dbxref=COG:COG1219";gene=clpX";inference=ab initio prediction:Prodigal:2.6,similar to AA sequence:UniProtKB:P50866";locus_tag=CGLMKKJK_01442";product=ATP-dependent Clp protease ATP-binding subunit ClpX	B	Bacteria
HHONGFGL_01635	-1.3309	0.00263461	bin.2.orig-ctg41-NODE_2875_length_30936	HHONGFGL_01635;eC_number=2.5.1.19";Name=aroA1";dbxref=COG:COG0128";gene=aroA1";inference=ab initio prediction:Prodigal:2.6,similar to AA sequence:UniProtKB:Q9KCA6";locus_tag=HHONGFGL_01635";product=3-phosphoshikimate 1-carboxyvinyltransferase 1	B	Bacteria
DGOECHBH_00341	-4.20446	0.00264366	bin.36.strict-ctg2-NODE_2_length_361282	DGOECHBH_00341;Name=dctP";dbxref=COG:COG1638";gene=dctP";inference=ab initio prediction:Prodigal:2.6,similar to AA sequence:UniProtKB:Q1QUN2";locus_tag=DGOECHBH_00341";product=Solute-binding protein	A	Bacteria
NEPJAMCM_01098	-1.7914	0.00266563	bin.25.orig-ctg10-NODE_231_length_110988	NEPJAMCM_01098;Name=bamB_3";gene=bamB_3";inference=ab initio prediction:Prodigal:2.6,protein motif:HAMAP:MF_00923";locus_tag=NEPJAMCM_01098";product=Outer membrane protein assembly factor BamB	A	Bacteria
IKJPCFEL_00215	-3.53182	0.00267656	bin.2.orig-ctg4-NODE_1231_length_46546	IKJPCFEL_00215;Name=rplE";gene=rplE";inference=ab initio prediction:Prodigal:2.6,similar to AA sequence:UniProtKB:P08895";locus_tag=IKJPCFEL_00215";product=50S ribosomal protein L5	A	Bacteria;Firmicutes
HLKGEMOI_01581	-3.12041	0.00267228	bin.4.orig-ctg7-NODE_103_length_154746	HLKGEMOI_01581;inference=ab initio prediction:Prodigal:2.6";locus_tag=HLKGEMOI_01581";product=hypothetical protein	A	Bacteria
HMEJDMKA_03153	-4.5731	0.00265548	bin.16.orig-ctg26-NODE_1529_length_46367	HMEJDMKA_03153;eC_number=3.2.1.4";Name=cenC";gene=cenC";inference=ab initio prediction:Prodigal:2.6,similar to AA sequence:UniProtKB:P14090";locus_tag=HMEJDMKA_03153";product=Endoglucanase C	B	Bacteria;Bacteroidetes
CGLMKKJK_02516	-2.55244	0.00267339	bin.22.orig-ctg14-NODE_1147_length_54948	CGLMKKJK_02516;inference=ab initio prediction:Prodigal:2.6";locus_tag=CGLMKKJK_02516";product=hypothetical protein	B	Bacteria
NIEEALCC_01406	-3.28837	0.00269521	bin.21.orig-ctg9-NODE_205_length_128849	NIEEALCC_01406;Name=susC_11";gene=susC_11";inference=ab initio prediction:Prodigal:2.6,similar to AA sequence:UniProtKB:Q8A1G1";locus_tag=NIEEALCC_01406";product=TonB-dependent receptor SusC	B	Bacteria;Bacteroidetes
HLKGEMOI_01004	-2.36989	0.002699	bin.4.orig-ctg4-NODE_24_length_270182	HLKGEMOI_01004;Name=rimM";gene=rimM";inference=ab initio prediction:Prodigal:2.6,protein motif:HAMAP:MF_00014";locus_tag=HLKGEMOI_01004";product=Ribosome maturation factor RimM	A	Bacteria
CMECPNAK_01723	2.68576	0.00270371	bin.15.orig-ctg20-NODE_2356_length_30773	CMECPNAK_01723;inference=ab initio prediction:Prodigal:2.6";locus_tag=CMECPNAK_01723";product=hypothetical protein	A	Bacteria;Firmicutes
DPBFBJBA_00792	-1.6941	0.00271548	bin.9.orig-ctg7-NODE_318_length_96334	DPBFBJBA_00792;eC_number=3.1.4.-";dbxref=COG:COG3437";inference=ab initio prediction:Prodigal:2.6,similar to AA sequence:UniProtKB:Q9KSB1";locus_tag=DPBFBJBA_00792";product=putative cyclic di-GMP phosphodiesterase	A	Bacteria
MKKBNLDL_00623	-3.24451	0.00283176	bin.12.orig-ctg2-NODE_17_length_297424	MKKBNLDL_00623;Name=uvrB";dbxref=COG:COG0556";gene=uvrB";inference=ab initio prediction:Prodigal:2.6,similar to AA sequence:UniProtKB:P37954";locus_tag=MKKBNLDL_00623";product=UvrABC system protein B	A	Bacteria
MKKBNLDL_02908	-2.53248	0.00279873	bin.12.orig-ctg38-NODE_2349_length_30835	MKKBNLDL_02908;Name=btr_4";dbxref=COG:COG0614";gene=btr_4";inference=ab initio prediction:Prodigal:2.6,similar to AA sequence:UniProtKB:P40408";locus_tag=MKKBNLDL_02908";product=HTH-type transcriptional activator Btr	A	Bacteria
NEPJAMCM_02345	2.66649	0.00276728	bin.25.orig-ctg28-NODE_581_length_71627	NEPJAMCM_02345;inference=ab initio prediction:Prodigal:2.6";locus_tag=NEPJAMCM_02345";product=hypothetical protein	A	Bacteria
DGOECHBH_02388	-5.1072	0.00280575	bin.36.strict-ctg13-NODE_13_length_101138	DGOECHBH_02388;eC_number=3.1.-.-";Name=wapA_9";gene=wapA_9";inference=ab initio prediction:Prodigal:2.6,similar to AA sequence:UniProtKB:G4NYJ6";locus_tag=DGOECHBH_02388";product=tRNA3(Ser)-specific nuclease WapA	A	Bacteria
DGOECHBH_02424	-3.39778	0.00280981	bin.36.strict-ctg14-NODE_14_length_96039	DGOECHBH_02424;eC_number=2.3.1.182";Name=cimA";dbxref=COG:COG0119";gene=cimA";inference=ab initio prediction:Prodigal:2.6,similar to AA sequence:UniProtKB:Q74C76";locus_tag=DGOECHBH_02424";product=(R)-citramalate synthase	A	Bacteria
HLKGEMOI_00648	-1.64045	0.00282576	bin.4.orig-ctg3-NODE_16_length_304257	HLKGEMOI_00648;eC_number=1.6.5.8";Name=nqrA";dbxref=COG:COG1726";gene=nqrA";inference=ab initio prediction:Prodigal:2.6,similar to AA sequence:UniProtKB:Q56586";locus_tag=HLKGEMOI_00648";product=Na(+)-translocating NADH-quinone reductase subunit A	A	Bacteria
HLKGEMOI_01985	-3.54362	0.00279834	bin.4.orig-ctg11-NODE_159_length_129367	HLKGEMOI_01985;inference=ab initio prediction:Prodigal:2.6";locus_tag=HLKGEMOI_01985";product=hypothetical protein	A	Bacteria
GHNPANGO_00611	-4.05906	0.00279247	bin.8.orig-ctg8-NODE_749_length_62444	GHNPANGO_00611;Name=oar_1";gene=oar_1";inference=ab initio prediction:Prodigal:2.6,similar to AA sequence:UniProtKB:P38370";locus_tag=GHNPANGO_00611";product=Protein oar	A	Bacteria
HMEJDMKA_02951	-4.05158	0.00275666	bin.16.orig-ctg21-NODE_840_length_65488	HMEJDMKA_02951;inference=ab initio prediction:Prodigal:2.6";locus_tag=HMEJDMKA_02951";product=hypothetical protein	B	Bacteria;Bacteroidetes
CGLMKKJK_00651	-5.40544	0.00276886	bin.22.orig-ctg2-NODE_9_length_405027	CGLMKKJK_00651;inference=ab initio prediction:Prodigal:2.6";locus_tag=CGLMKKJK_00651";product=hypothetical protein	B	Bacteria
CGLMKKJK_02215	-6.52747	0.00281165	bin.22.orig-ctg10-NODE_327_length_106761	CGLMKKJK_02215;inference=ab initio prediction:Prodigal:2.6";locus_tag=CGLMKKJK_02215";product=hypothetical protein	B	Bacteria
HHONGFGL_02149	-2.69122	0.00279093	bin.2.orig-ctg60-NODE_3671_length_25863	HHONGFGL_02149;Name=yhdG_2";dbxref=COG:COG0531";gene=yhdG_2";inference=ab initio prediction:Prodigal:2.6,similar to AA sequence:UniProtKB:O07576";locus_tag=HHONGFGL_02149";product=putative amino acid permease YhdG	B	Bacteria
FKMPEOLC_02809	2.81711	0.00277144	bin.32.orig-ctg41-NODE_3705_length_25651	FKMPEOLC_02809;inference=ab initio prediction:Prodigal:2.6";locus_tag=FKMPEOLC_02809";product=hypothetical protein	B	Bacteria;Proteobacteria;Deltaproteobacteria;Desulfovibrionales;Desulfovibrionaceae
OGIFJLOE_01611	-0.754174	0.00282752	bin.33.orig-ctg94-NODE_5960_length_17499	OGIFJLOE_01611;Name=rbsB_2";dbxref=COG:COG1879";gene=rbsB_2";inference=ab initio prediction:Prodigal:2.6,similar to AA sequence:UniProtKB:P02925";locus_tag=OGIFJLOE_01611";product=Ribose import binding protein RbsB	B	Bacteria
GPJHLCPC_03035	-2.55013	0.00274662	bin.34.orig-ctg31-NODE_1694_length_43902	GPJHLCPC_03035;eC_number=1.1.1.17";Name=yggP";dbxref=COG:COG1063";gene=yggP";inference=ab initio prediction:Prodigal:2.6,similar to AA sequence:UniProtKB:Q5E1G4";locus_tag=GPJHLCPC_03035";product=Mannitol-1-phosphate 5-dehydrogenase	B	Bacteria
IOIKFDHD_01995	2.23221	0.00281266	bin.43.orig-ctg44-NODE_2883_length_30859	IOIKFDHD_01995;inference=ab initio prediction:Prodigal:2.6";locus_tag=IOIKFDHD_01995";product=hypothetical protein	B	Bacteria
IOIKFDHD_02019	1.21321	0.00282181	bin.43.orig-ctg45-NODE_2929_length_30536	IOIKFDHD_02019;inference=ab initio prediction:Prodigal:2.6";locus_tag=IOIKFDHD_02019";product=hypothetical protein	B	Bacteria
HOIFKPIC_00232	4.22108	0.0027341	bin.47.orig-ctg2-NODE_258_length_116921	HOIFKPIC_00232;inference=ab initio prediction:Prodigal:2.6";locus_tag=HOIFKPIC_00232";product=hypothetical protein	B	Bacteria;Proteobacteria;Deltaproteobacteria;Desulfuromonadales;Geobacteraceae
HOIFKPIC_00456	3.82628	0.00273397	bin.47.orig-ctg4-NODE_364_length_101856	HOIFKPIC_00456;eC_number=3.4.13.9";Name=pepQ";dbxref=COG:COG0006";gene=pepQ";inference=ab initio prediction:Prodigal:2.6,similar to AA sequence:UniProtKB:Q9S6S1";locus_tag=HOIFKPIC_00456";product=Xaa-Pro dipeptidase	B	Bacteria;Proteobacteria;Deltaproteobacteria;Desulfuromonadales;Geobacteraceae
HOIFKPIC_01622	2.56712	0.00282109	bin.47.orig-ctg23-NODE_1864_length_41343	HOIFKPIC_01622;eC_number=2.7.11.-";Name=hprK";dbxref=COG:COG1493";gene=hprK";inference=ab initio prediction:Prodigal:2.6,similar to AA sequence:UniProtKB:O34483";locus_tag=HOIFKPIC_01622";product=HPr kinase/phosphorylase	B	Bacteria;Proteobacteria;Deltaproteobacteria;Desulfuromonadales;Geobacteraceae
HOIFKPIC_02396	4.1648	0.00283233	bin.47.orig-ctg52-NODE_5446_length_18780	HOIFKPIC_02396;eC_number=2.4.1.-";Name=ndvB";dbxref=COG:COG3459";gene=ndvB";inference=ab initio prediction:Prodigal:2.6,similar to AA sequence:UniProtKB:P20471";locus_tag=HOIFKPIC_02396";product=Cyclic beta-(1%2C2)-glucan synthase NdvB	B	Bacteria;Proteobacteria;Deltaproteobacteria;Desulfuromonadales;Geobacteraceae
NEPJAMCM_00303	-2.60996	0.00284228	bin.25.orig-ctg2-NODE_85_length_171563	NEPJAMCM_00303;inference=ab initio prediction:Prodigal:2.6";locus_tag=NEPJAMCM_00303";product=hypothetical protein	A	Bacteria
HLKGEMOI_02038	-3.35323	0.00284139	bin.4.orig-ctg11-NODE_159_length_129367	HLKGEMOI_02038;eC_number=4.2.1.113";Name=menC_4";dbxref=COG:COG4948";gene=menC_4";inference=ab initio prediction:Prodigal:2.6,similar to AA sequence:UniProtKB:O34514";locus_tag=HLKGEMOI_02038";product=o-succinylbenzoate synthase	A	Bacteria
DPBFBJBA_00090	-2.28499	0.00286668	bin.9.orig-ctg1-NODE_97_length_157433	DPBFBJBA_00090;eC_number=6.1.1.23";Name=aspS";dbxref=COG:COG0173";gene=aspS";inference=ab initio prediction:Prodigal:2.6,similar to AA sequence:UniProtKB:A0QWN3";locus_tag=DPBFBJBA_00090";product=Aspartate--tRNA(Asp/Asn) ligase	A	Bacteria
GPJHLCPC_02284	-1.97669	0.00286005	bin.34.orig-ctg16-NODE_704_length_71967	GPJHLCPC_02284;eC_number=2.7.4.6";Name=ndk_1";gene=ndk_1";inference=ab initio prediction:Prodigal:2.6,similar to AA sequence:UniProtKB:B4RMG0";locus_tag=GPJHLCPC_02284";product=Nucleoside diphosphate kinase	B	Bacteria
IOIKFDHD_02369	2.95327	0.00286715	bin.43.orig-ctg60-NODE_4006_length_24141	IOIKFDHD_02369;inference=ab initio prediction:Prodigal:2.6";locus_tag=IOIKFDHD_02369";product=hypothetical protein	B	Bacteria
JMDGKOJB_01370	2.36845	0.00294626	bin.22.orig-ctg14-NODE_621_length_69398	JMDGKOJB_01370;inference=ab initio prediction:Prodigal:2.6";locus_tag=JMDGKOJB_01370";product=hypothetical protein	A	Bacteria;Proteobacteria;Deltaproteobacteria;Desulfovibrionales;Desulfovibrionaceae
LLNDIANP_00556	-2.15109	0.00291843	bin.23.orig-ctg15-NODE_1973_length_34746	LLNDIANP_00556;inference=ab initio prediction:Prodigal:2.6";locus_tag=LLNDIANP_00556";product=hypothetical protein	A	Bacteria;Bacteroidetes
NEPJAMCM_04746	1.57824	0.00294029	bin.25.orig-ctg97-NODE_3137_length_25282	NEPJAMCM_04746;inference=ab initio prediction:Prodigal:2.6";locus_tag=NEPJAMCM_04746";product=hypothetical protein	A	Bacteria
HLKGEMOI_02995	-2.44535	0.00290674	bin.4.orig-ctg23-NODE_532_length_74533	HLKGEMOI_02995;eC_number=1.97.-.-";Name=qrcC_2";dbxref=COG:COG0437";gene=qrcC_2";inference=ab initio prediction:Prodigal:2.6,similar to AA sequence:UniProtKB:Q72E85";locus_tag=HLKGEMOI_02995";product=Menaquinone reductase%2C iron-sulfur cluster-binding subunit	A	Bacteria
HMEJDMKA_00030	-1.47482	0.00290774	bin.16.orig-ctg1-NODE_11_length_379019	HMEJDMKA_00030;Name=hup";gene=hup";inference=ab initio prediction:Prodigal:2.6,similar to AA sequence:UniProtKB:P0A3H1";locus_tag=HMEJDMKA_00030";product=DNA-binding protein HU	B	Bacteria;Bacteroidetes
HMEJDMKA_01031	-3.5977	0.00293401	bin.16.orig-ctg4-NODE_26_length_283429	HMEJDMKA_01031;inference=ab initio prediction:Prodigal:2.6";locus_tag=HMEJDMKA_01031";product=hypothetical protein	B	Bacteria;Bacteroidetes
HMEJDMKA_02131	-2.23543	0.00295026	bin.16.orig-ctg9-NODE_130_length_156449	HMEJDMKA_02131;Name=susC_26";gene=susC_26";inference=ab initio prediction:Prodigal:2.6,similar to AA sequence:UniProtKB:Q8A1G1";locus_tag=HMEJDMKA_02131";product=TonB-dependent receptor SusC	B	Bacteria;Bacteroidetes
GCOABLIP_00145	1.92134	0.00295081	bin.1.strict-ctg3-NODE_3_length_55337	GCOABLIP_00145;eC_number=4.1.3.4";Name=yngG_1";dbxref=COG:COG0119";gene=yngG_1";inference=ab initio prediction:Prodigal:2.6,similar to AA sequence:UniProtKB:O34873";locus_tag=GCOABLIP_00145";product=Hydroxymethylglutaryl-CoA lyase YngG	B	Bacteria
CLJBGMNG_00772	-4.10495	0.00293813	bin.25.orig-ctg7-NODE_382_length_99805	CLJBGMNG_00772;inference=ab initio prediction:Prodigal:2.6";locus_tag=CLJBGMNG_00772";product=hypothetical protein	B	Bacteria
HHONGFGL_03185	-4.50199	0.00288586	bin.2.orig-ctg120-NODE_6793_length_15573	HHONGFGL_03185;Name=oar_17";gene=oar_17";inference=ab initio prediction:Prodigal:2.6,similar to AA sequence:UniProtKB:P38370";locus_tag=HHONGFGL_03185";product=Protein oar	B	Bacteria
FKMPEOLC_00679	-0.418069	0.00295592	bin.32.orig-ctg4-NODE_167_length_141477	FKMPEOLC_00679;eC_number=5.4.99.1";Name=glmS_1";gene=glmS_1";inference=ab initio prediction:Prodigal:2.6,similar to AA sequence:UniProtKB:Q05488";locus_tag=FKMPEOLC_00679";product=Glutamate mutase sigma subunit	B	Bacteria;Proteobacteria;Deltaproteobacteria;Desulfovibrionales;Desulfovibrionaceae
IOIKFDHD_03778	-1.87034	0.00293161	bin.43.orig-ctg189-NODE_22729_length_5522	IOIKFDHD_03778;Name=fucP_4";dbxref=COG:COG0738";gene=fucP_4";inference=ab initio prediction:Prodigal:2.6,similar to AA sequence:UniProtKB:P11551";locus_tag=IOIKFDHD_03778";product=L-fucose-proton symporter	B	Bacteria
BGPMCBJC_00166	-4.22207	0.00292913	bin.44.orig-ctg3-NODE_328_length_106649	BGPMCBJC_00166;eC_number=4.2.1.44";Name=iolE_2";dbxref=COG:COG1082";gene=iolE_2";inference=ab initio prediction:Prodigal:2.6,similar to AA sequence:UniProtKB:Q88S37";locus_tag=BGPMCBJC_00166";product=Inosose dehydratase	B	Bacteria
HOIFKPIC_01385	1.78331	0.00293483	bin.47.orig-ctg18-NODE_1326_length_50330	HOIFKPIC_01385;Name=envC";dbxref=COG:COG4942";gene=envC";inference=ab initio prediction:Prodigal:2.6,similar to AA sequence:UniProtKB:P37690";locus_tag=HOIFKPIC_01385";product=Murein hydrolase activator EnvC	B	Bacteria;Proteobacteria;Deltaproteobacteria;Desulfuromonadales;Geobacteraceae
HOIFKPIC_01479	3.07081	0.00291225	bin.47.orig-ctg20-NODE_1613_length_45210	HOIFKPIC_01479;inference=ab initio prediction:Prodigal:2.6";locus_tag=HOIFKPIC_01479";product=hypothetical protein	B	Bacteria;Proteobacteria;Deltaproteobacteria;Desulfuromonadales;Geobacteraceae
HLKGEMOI_01516	-3.03197	0.00296707	bin.4.orig-ctg6-NODE_41_length_229390	HLKGEMOI_01516;inference=ab initio prediction:Prodigal:2.6";locus_tag=HLKGEMOI_01516";product=hypothetical protein	A	Bacteria
NEPJAMCM_03832	-2.78567	0.00297745	bin.25.orig-ctg62-NODE_1345_length_44092	NEPJAMCM_03832;eC_number=1.6.5.-";Name=ndhD1_2";dbxref=COG:COG1008";gene=ndhD1_2";inference=ab initio prediction:Prodigal:2.6,similar to AA sequence:UniProtKB:Q8DKY0";locus_tag=NEPJAMCM_03832";product=NAD(P)H-quinone oxidoreductase chain 4 1	A	Bacteria
DICBGPOC_01121	6.95291	0.00299716	bin.40.strict-ctg34-NODE_34_length_22086	DICBGPOC_01121;eC_number=1.8.1.9";Name=trxB";gene=trxB";inference=ab initio prediction:Prodigal:2.6,similar to AA sequence:UniProtKB:P99101";locus_tag=DICBGPOC_01121";product=Thioredoxin reductase	A	Bacteria
KAALPGPM_02307	-4.26383	0.00303579	bin.1.orig-ctg23-NODE_584_length_71501	KAALPGPM_02307;Name=susC_21";gene=susC_21";inference=ab initio prediction:Prodigal:2.6,similar to AA sequence:UniProtKB:Q8A1G1";locus_tag=KAALPGPM_02307";product=TonB-dependent receptor SusC	A	Bacteria;Bacteroidetes
HLKGEMOI_03193	-4.98203	0.00302123	bin.4.orig-ctg27-NODE_780_length_60926	HLKGEMOI_03193;eC_number=1.1.1.18";Name=iolG_26";dbxref=COG:COG0673";gene=iolG_26";inference=ab initio prediction:Prodigal:2.6,similar to AA sequence:UniProtKB:Q8ZK57";locus_tag=HLKGEMOI_03193";product=Inositol 2-dehydrogenase	A	Bacteria
DPBFBJBA_01275	-1.37648	0.00302935	bin.9.orig-ctg14-NODE_688_length_65614	DPBFBJBA_01275;inference=ab initio prediction:Prodigal:2.6";locus_tag=DPBFBJBA_01275";product=hypothetical protein	A	Bacteria
NIEEALCC_00648	-3.32804	0.00303438	bin.21.orig-ctg3-NODE_57_length_227510	NIEEALCC_00648;Name=nusA";dbxref=COG:COG0195";gene=nusA";inference=ab initio prediction:Prodigal:2.6,similar to AA sequence:UniProtKB:Q83BS0";locus_tag=NIEEALCC_00648";product=Transcription termination/antitermination protein NusA	B	Bacteria;Bacteroidetes
NIEEALCC_03362	-3.33246	0.00300734	bin.21.orig-ctg58-NODE_7137_length_15010	NIEEALCC_03362;eC_number=1.1.99.28";Name=gfo_2";gene=gfo_2";inference=ab initio prediction:Prodigal:2.6,similar to AA sequence:UniProtKB:Q07982";locus_tag=NIEEALCC_03362";product=Glucose--fructose oxidoreductase	B	Bacteria;Bacteroidetes
HHONGFGL_03726	-2.17875	0.00302097	bin.2.orig-ctg164-NODE_9817_length_11342	HHONGFGL_03726;inference=ab initio prediction:Prodigal:2.6";locus_tag=HHONGFGL_03726";product=hypothetical protein	B	Bacteria
HOIFKPIC_01443	3.83159	0.00303113	bin.47.orig-ctg19-NODE_1407_length_48503	HOIFKPIC_01443;eC_number=1.-.-.-";Name=ydhV";dbxref=COG:COG2414";gene=ydhV";inference=ab initio prediction:Prodigal:2.6,similar to AA sequence:UniProtKB:P76192";locus_tag=HOIFKPIC_01443";product=putative oxidoreductase YdhV	B	Bacteria;Proteobacteria;Deltaproteobacteria;Desulfuromonadales;Geobacteraceae
IOBJJNGC_04621	-1.55507	0.00305916	bin.36.orig-ctg95-NODE_3377_length_27453	IOBJJNGC_04621;eC_number=2.10.1.1";Name=moeA";dbxref=COG:COG0303";gene=moeA";inference=ab initio prediction:Prodigal:2.6,similar to AA sequence:UniProtKB:P12281";locus_tag=IOBJJNGC_04621";product=Molybdopterin molybdenumtransferase	B	Bacteria
EBGGMOPP_02150	4.03354	0.00306783	bin.27.orig-ctg20-NODE_667_length_66567	EBGGMOPP_02150;inference=ab initio prediction:Prodigal:2.6";locus_tag=EBGGMOPP_02150";product=hypothetical protein	A	Bacteria;Actinobacteria;Actinomycetia;Micrococcales
NEPJAMCM_04000	-3.11696	0.00308456	bin.25.orig-ctg67-NODE_1518_length_40963	NEPJAMCM_04000;Name=rcp1_12";gene=rcp1_12";inference=ab initio prediction:Prodigal:2.6,similar to AA sequence:UniProtKB:Q55169";locus_tag=NEPJAMCM_04000";product=Response regulator rcp1	A	Bacteria
KAALPGPM_03619	1.95106	0.00310328	bin.1.orig-ctg69-NODE_6071_length_15253	KAALPGPM_03619;inference=ab initio prediction:Prodigal:2.6";locus_tag=KAALPGPM_03619";product=hypothetical protein	A	Bacteria;Bacteroidetes
NEPJAMCM_01119	1.30735	0.00310845	bin.25.orig-ctg11-NODE_232_length_110858	NEPJAMCM_01119;eC_number=2.1.1.72";inference=ab initio prediction:Prodigal:2.6,similar to AA sequence:UniProtKB:P25240";locus_tag=NEPJAMCM_01119";product=Modification methylase Eco57IB	A	Bacteria
HLKGEMOI_00466	-1.92869	0.00311894	bin.4.orig-ctg2-NODE_12_length_314459	HLKGEMOI_00466;Name=yiaD_1";dbxref=COG:COG2885";gene=yiaD_1";inference=ab initio prediction:Prodigal:2.6,similar to AA sequence:UniProtKB:P37665";locus_tag=HLKGEMOI_00466";product=putative lipoprotein YiaD	A	Bacteria
HMEJDMKA_02591	-3.24303	0.00312222	bin.16.orig-ctg14-NODE_557_length_81364	HMEJDMKA_02591;eC_number=2.6.1.50";Name=stsC_2";dbxref=COG:COG0399";gene=stsC_2";inference=ab initio prediction:Prodigal:2.6,similar to AA sequence:UniProtKB:P77952";locus_tag=HMEJDMKA_02591";product=L-glutamine:scyllo-inosose aminotransferase	B	Bacteria;Bacteroidetes
AILGOOGK_00243	-3.85446	0.00312353	bin.3.orig-ctg2-NODE_101_length_176688	AILGOOGK_00243;eC_number=3.4.21.-";inference=ab initio prediction:Prodigal:2.6,similar to AA sequence:UniProtKB:Q7A5M9";locus_tag=AILGOOGK_00243";product=putative CtpA-like serine protease	B	Bacteria;Proteobacteria;Alphaproteobacteria;Hyphomicrobiales;Phyllobacteriaceae;Aminobacter
PHHGDFOP_00854	5.0568	0.0031299	bin.33.orig-ctg20-NODE_2345_length_30883	PHHGDFOP_00854;inference=ab initio prediction:Prodigal:2.6";locus_tag=PHHGDFOP_00854";product=hypothetical protein	A	Bacteria;Proteobacteria;Deltaproteobacteria;Desulfuromonadales;Geobacteraceae
PHHGDFOP_00658	2.31248	0.00314104	bin.33.orig-ctg14-NODE_2037_length_34000	PHHGDFOP_00658;inference=ab initio prediction:Prodigal:2.6";locus_tag=PHHGDFOP_00658";product=hypothetical protein	A	Bacteria;Proteobacteria;Deltaproteobacteria;Desulfuromonadales;Geobacteraceae
EGNNAHDB_01253	-2.84645	0.00313869	bin.5.orig-ctg31-NODE_3230_length_24774	EGNNAHDB_01253;Name=fusA_2";dbxref=COG:COG0480";gene=fusA_2";inference=ab initio prediction:Prodigal:2.6,similar to AA sequence:UniProtKB:P80868";locus_tag=EGNNAHDB_01253";product=Elongation factor G	A	Bacteria
BGPMCBJC_02506	-4.21058	0.00314918	bin.44.orig-ctg51-NODE_2495_length_34175	BGPMCBJC_02506;eC_number=1.1.1.18";Name=iolG_10";dbxref=COG:COG0673";gene=iolG_10";inference=ab initio prediction:Prodigal:2.6,similar to AA sequence:UniProtKB:Q9WYP5";locus_tag=BGPMCBJC_02506";product=Myo-inositol 2-dehydrogenase	B	Bacteria
HLKGEMOI_03566	-4.39774	0.00316412	bin.4.orig-ctg38-NODE_3635_length_22860	HLKGEMOI_03566;Name=susD_3";gene=susD_3";inference=ab initio prediction:Prodigal:2.6,similar to AA sequence:UniProtKB:Q8A1G2";locus_tag=HLKGEMOI_03566";product=Starch-binding protein SusD	A	Bacteria
CMECPNAK_00972	2.72887	0.00330151	bin.15.orig-ctg7-NODE_270_length_104039	CMECPNAK_00972;eC_number=2.7.1.165";Name=garK";dbxref=COG:COG1929";gene=garK";inference=ab initio prediction:Prodigal:2.6,similar to AA sequence:UniProtKB:P23524";locus_tag=CMECPNAK_00972";product=Glycerate 2-kinase	A	Bacteria;Firmicutes
CMECPNAK_01878	-1.14362	0.0033028	bin.15.orig-ctg26-NODE_3968_length_21331	CMECPNAK_01878;inference=ab initio prediction:Prodigal:2.6";locus_tag=CMECPNAK_01878";product=hypothetical protein	A	Bacteria;Firmicutes
CMECPNAK_02041	1.52641	0.00336459	bin.15.orig-ctg40-NODE_14318_length_7525	CMECPNAK_02041;inference=ab initio prediction:Prodigal:2.6,similar to AA sequence:UniProtKB:Q8GFE2";locus_tag=CMECPNAK_02041";product=Chlorophenol reductase	A	Bacteria;Firmicutes
DIDAGAJH_00359	-2.97145	0.00331333	bin.19.orig-ctg2-NODE_46_length_209086	DIDAGAJH_00359;inference=ab initio prediction:Prodigal:2.6,similar to AA sequence:UniProtKB:B3EWP1";locus_tag=DIDAGAJH_00359";note=UPF0065 protein in clcB-clcD intergenic region";product=hypothetical protein	A	Bacteria
NEPJAMCM_01477	-1.00258	0.00333045	bin.25.orig-ctg15-NODE_289_length_100102	NEPJAMCM_01477;Name=rpsM";dbxref=COG:COG0099";gene=rpsM";inference=ab initio prediction:Prodigal:2.6,similar to AA sequence:UniProtKB:P62655";locus_tag=NEPJAMCM_01477";product=30S ribosomal protein S13	A	Bacteria
NEPJAMCM_02266	-3.22926	0.00324788	bin.25.orig-ctg27-NODE_558_length_73327	NEPJAMCM_02266;inference=ab initio prediction:Prodigal:2.6";locus_tag=NEPJAMCM_02266";product=hypothetical protein	A	Bacteria
NEPJAMCM_03988	-5.44853	0.00326307	bin.25.orig-ctg67-NODE_1518_length_40963	NEPJAMCM_03988;eC_number=2.7.11.1";Name=pknD_6";gene=pknD_6";inference=ab initio prediction:Prodigal:2.6,similar to AA sequence:UniProtKB:P9WI78";locus_tag=NEPJAMCM_03988";product=Serine/threonine-protein kinase PknD	A	Bacteria
NEPJAMCM_04885	-1.71501	0.00326121	bin.25.orig-ctg104-NODE_3599_length_23048	NEPJAMCM_04885;eC_number=3.4.21.-";Name=bpr_1";dbxref=COG:COG1404";gene=bpr_1";inference=ab initio prediction:Prodigal:2.6,similar to AA sequence:UniProtKB:P16397";locus_tag=NEPJAMCM_04885";product=Bacillopeptidase F	A	Bacteria
IKJPCFEL_01612	1.17151	0.00325608	bin.2.orig-ctg102-NODE_24133_length_5030	IKJPCFEL_01612;Name=ydgH";dbxref=COG:COG2409";gene=ydgH";inference=ab initio prediction:Prodigal:2.6,similar to AA sequence:UniProtKB:P96706";locus_tag=IKJPCFEL_01612";product=Putative membrane protein YdgH	A	Bacteria;Firmicutes
PHHGDFOP_00829	3.34177	0.00334845	bin.33.orig-ctg19-NODE_2165_length_32485	PHHGDFOP_00829;Name=dgt";dbxref=COG:COG0232";gene=dgt";inference=ab initio prediction:Prodigal:2.6,similar to AA sequence:UniProtKB:P9WNY7";locus_tag=PHHGDFOP_00829";product=Deoxyguanosinetriphosphate triphosphohydrolase-like protein	A	Bacteria;Proteobacteria;Deltaproteobacteria;Desulfuromonadales;Geobacteraceae
PHHGDFOP_01704	3.03395	0.00329596	bin.33.orig-ctg69-NODE_10034_length_10058	PHHGDFOP_01704;inference=ab initio prediction:Prodigal:2.6";locus_tag=PHHGDFOP_01704";product=hypothetical protein	A	Bacteria;Proteobacteria;Deltaproteobacteria;Desulfuromonadales;Geobacteraceae
DGOECHBH_01221	-5.7015	0.00329984	bin.36.strict-ctg5-NODE_5_length_202793	DGOECHBH_01221;inference=ab initio prediction:Prodigal:2.6";locus_tag=DGOECHBH_01221";product=hypothetical protein	A	Bacteria
DGOECHBH_02392	-2.38782	0.00319054	bin.36.strict-ctg13-NODE_13_length_101138	DGOECHBH_02392;Name=gspF";dbxref=COG:COG1459";gene=gspF";inference=ab initio prediction:Prodigal:2.6,similar to AA sequence:UniProtKB:P41441";locus_tag=DGOECHBH_02392";product=Putative type II secretion system protein F	A	Bacteria
JGKLDCAD_02577	1.48571	0.00327714	bin.39.orig-ctg194-NODE_10981_length_9340	JGKLDCAD_02577;eC_number=2.6.1.16";Name=glmS_2";dbxref=COG:COG0449";gene=glmS_2";inference=ab initio prediction:Prodigal:2.6,similar to AA sequence:UniProtKB:P17169";locus_tag=JGKLDCAD_02577";product=Glutamine--fructose-6-phosphate aminotransferase [isomerizing]	A	Bacteria;Bacteroidetes;Bacteroidia;Marinilabiliales;Prolixibacteraceae
HLKGEMOI_01585	-3.28617	0.00333997	bin.4.orig-ctg7-NODE_103_length_154746	HLKGEMOI_01585;eC_number=3.2.1.21";dbxref=COG:COG1472";inference=ab initio prediction:Prodigal:2.6,similar to AA sequence:UniProtKB:A7LXU3";locus_tag=HLKGEMOI_01585";product=Beta-glucosidase BoGH3B	A	Bacteria
HLKGEMOI_02154	-5.00291	0.00336521	bin.4.orig-ctg13-NODE_224_length_111800	HLKGEMOI_02154;eC_number=3.2.1.4";Name=cenC";gene=cenC";inference=ab initio prediction:Prodigal:2.6,similar to AA sequence:UniProtKB:P14090";locus_tag=HLKGEMOI_02154";product=Endoglucanase C	A	Bacteria
HLKGEMOI_03044	-2.99378	0.0032093	bin.4.orig-ctg24-NODE_554_length_73398	HLKGEMOI_03044;Name=susC_33";gene=susC_33";inference=ab initio prediction:Prodigal:2.6,similar to AA sequence:UniProtKB:Q8A1G1";locus_tag=HLKGEMOI_03044";product=TonB-dependent receptor SusC	A	Bacteria
EGNNAHDB_01967	1.13822	0.00333728	bin.5.orig-ctg94-NODE_28504_length_4446	EGNNAHDB_01967;dbxref=COG:COG2200";inference=ab initio prediction:Prodigal:2.6,similar to AA sequence:UniProtKB:Q9I310";locus_tag=EGNNAHDB_01967";product=putative signaling protein	A	Bacteria
GHNPANGO_00788	-3.03537	0.00335737	bin.8.orig-ctg11-NODE_837_length_58596	GHNPANGO_00788;inference=ab initio prediction:Prodigal:2.6";locus_tag=GHNPANGO_00788";product=hypothetical protein	A	Bacteria
GHNPANGO_02748	-2.30184	0.00333282	bin.8.orig-ctg75-NODE_3887_length_21723	GHNPANGO_02748;eC_number=2.6.1.19";Name=gabT";dbxref=COG:COG0160";gene=gabT";inference=ab initio prediction:Prodigal:2.6,similar to AA sequence:UniProtKB:P22256";locus_tag=GHNPANGO_02748";product=4-aminobutyrate aminotransferase GabT	A	Bacteria
HMEJDMKA_00506	-3.39752	0.00325651	bin.16.orig-ctg2-NODE_12_length_378437	HMEJDMKA_00506;Name=secY";dbxref=COG:COG0201";gene=secY";inference=ab initio prediction:Prodigal:2.6,similar to AA sequence:UniProtKB:P9WGN3";locus_tag=HMEJDMKA_00506";product=Protein translocase subunit SecY	B	Bacteria;Bacteroidetes
HMEJDMKA_02552	-4.24511	0.00324932	bin.16.orig-ctg14-NODE_557_length_81364	HMEJDMKA_02552;inference=ab initio prediction:Prodigal:2.6";locus_tag=HMEJDMKA_02552";product=hypothetical protein	B	Bacteria;Bacteroidetes
NIEEALCC_00512	-2.06743	0.00332495	bin.21.orig-ctg3-NODE_57_length_227510	NIEEALCC_00512;Name=secDF";dbxref=COG:COG0341";gene=secDF";inference=ab initio prediction:Prodigal:2.6,similar to AA sequence:UniProtKB:Q5SKE6";locus_tag=NIEEALCC_00512";product=Protein translocase subunit SecDF	B	Bacteria;Bacteroidetes
CGLMKKJK_00735	-7.00108	0.00320365	bin.22.orig-ctg2-NODE_9_length_405027	CGLMKKJK_00735;inference=ab initio prediction:Prodigal:2.6";locus_tag=CGLMKKJK_00735";product=hypothetical protein	B	Bacteria
CGLMKKJK_00867	-4.65056	0.00332968	bin.22.orig-ctg2-NODE_9_length_405027	CGLMKKJK_00867;inference=ab initio prediction:Prodigal:2.6";locus_tag=CGLMKKJK_00867";product=hypothetical protein	B	Bacteria
CGLMKKJK_01263	-2.76205	0.00326549	bin.22.orig-ctg3-NODE_13_length_365329	CGLMKKJK_01263;eC_number=5.3.1.5";Name=xylA";gene=xylA";inference=ab initio prediction:Prodigal:2.6,similar to AA sequence:UniProtKB:P24300";locus_tag=CGLMKKJK_01263";product=Xylose isomerase	B	Bacteria
CGLMKKJK_02097	-5.82264	0.00333526	bin.22.orig-ctg8-NODE_256_length_117068	CGLMKKJK_02097;Name=pomA";dbxref=COG:COG1291";gene=pomA";inference=ab initio prediction:Prodigal:2.6,similar to AA sequence:UniProtKB:O06873";locus_tag=CGLMKKJK_02097";product=Chemotaxis protein PomA	B	Bacteria
CGLMKKJK_02230	-6.75445	0.00320929	bin.22.orig-ctg10-NODE_327_length_106761	CGLMKKJK_02230;Name=pilQ_2";dbxref=COG:COG4796";gene=pilQ_2";inference=ab initio prediction:Prodigal:2.6,similar to AA sequence:UniProtKB:Q70M91";locus_tag=CGLMKKJK_02230";product=Type IV pilus biogenesis and competence protein PilQ	B	Bacteria
HHONGFGL_00458	-4.12674	0.00326032	bin.2.orig-ctg8-NODE_1092_length_56598	HHONGFGL_00458;eC_number=2.4.1.-";Name=rgtE_1";dbxref=COG:COG0463";gene=rgtE_1";inference=ab initio prediction:Prodigal:2.6,similar to AA sequence:UniProtKB:Q1MJ95";locus_tag=HHONGFGL_00458";product=Dodecaprenyl-phosphate galacturonate synthase	B	Bacteria
HHONGFGL_00778	-2.19017	0.00334507	bin.2.orig-ctg15-NODE_1486_length_47038	HHONGFGL_00778;inference=ab initio prediction:Prodigal:2.6";locus_tag=HHONGFGL_00778";product=hypothetical protein	B	Bacteria
IOBJJNGC_03596	-1.57176	0.00333154	bin.36.orig-ctg57-NODE_1602_length_45431	IOBJJNGC_03596;inference=ab initio prediction:Prodigal:2.6,similar to AA sequence:UniProtKB:Q1Q0T4";locus_tag=IOBJJNGC_03596";product=Hydrazine synthase subunit beta	B	Bacteria
BGPMCBJC_03908	3.48722	0.00320579	bin.44.orig-ctg129-NODE_10948_length_10260	BGPMCBJC_03908;eC_number=3.2.-.-";Name=yraA_2";dbxref=COG:COG0693";gene=yraA_2";inference=ab initio prediction:Prodigal:2.6,similar to AA sequence:UniProtKB:O06006";locus_tag=BGPMCBJC_03908";product=Putative cysteine protease YraA	B	Bacteria
HNCACCKO_00298	-2.67492	0.00327604	bin.45.orig-ctg2-NODE_72_length_207127	HNCACCKO_00298;eC_number=3.1.26.-";Name=rng";dbxref=COG:COG1530";gene=rng";inference=ab initio prediction:Prodigal:2.6,similar to AA sequence:UniProtKB:P0A9J0";locus_tag=HNCACCKO_00298";product=Ribonuclease G	B	Bacteria
HOIFKPIC_00540	4.22916	0.00336582	bin.47.orig-ctg5-NODE_401_length_96552	HOIFKPIC_00540;eC_number=4.1.3.27";Name=trpG";dbxref=COG:COG0512";gene=trpG";inference=ab initio prediction:Prodigal:2.6,similar to AA sequence:UniProtKB:P00901";locus_tag=HOIFKPIC_00540";product=Anthranilate synthase component 2	B	Bacteria;Proteobacteria;Deltaproteobacteria;Desulfuromonadales;Geobacteraceae
HOIFKPIC_01079	3.24339	0.00321742	bin.47.orig-ctg13-NODE_1052_length_57845	HOIFKPIC_01079;eC_number=1.8.4.12";Name=msrB";dbxref=COG:COG0229";gene=msrB";inference=ab initio prediction:Prodigal:2.6,similar to AA sequence:UniProtKB:P0A746";locus_tag=HOIFKPIC_01079";product=Peptide methionine sulfoxide reductase MsrB	B	Bacteria;Proteobacteria;Deltaproteobacteria;Desulfuromonadales;Geobacteraceae
HOIFKPIC_01386	2.20771	0.00325024	bin.47.orig-ctg18-NODE_1326_length_50330	HOIFKPIC_01386;eC_number=3.4.21.102";Name=ctpB";dbxref=COG:COG0793";gene=ctpB";inference=ab initio prediction:Prodigal:2.6,similar to AA sequence:UniProtKB:O35002";locus_tag=HOIFKPIC_01386";product=Carboxy-terminal processing protease CtpB	B	Bacteria;Proteobacteria;Deltaproteobacteria;Desulfuromonadales;Geobacteraceae
NEPJAMCM_03841	-2.4616	0.00337755	bin.25.orig-ctg62-NODE_1345_length_44092	NEPJAMCM_03841;inference=ab initio prediction:Prodigal:2.6";locus_tag=NEPJAMCM_03841";product=hypothetical protein	A	Bacteria
DPBFBJBA_00582	-1.14554	0.00338691	bin.9.orig-ctg5-NODE_178_length_124586	DPBFBJBA_00582;inference=ab initio prediction:Prodigal:2.6";locus_tag=DPBFBJBA_00582";product=hypothetical protein	A	Bacteria
GHNPANGO_03805	-4.0867	0.00339682	bin.8.orig-ctg146-NODE_7652_length_12593	GHNPANGO_03805;inference=ab initio prediction:Prodigal:2.6";locus_tag=GHNPANGO_03805";product=hypothetical protein	A	Bacteria
HHONGFGL_00777	-2.47577	0.00339746	bin.2.orig-ctg15-NODE_1486_length_47038	HHONGFGL_00777;Name=hcp1_2";dbxref=COG:COG3157";gene=hcp1_2";inference=ab initio prediction:Prodigal:2.6,similar to AA sequence:UniProtKB:Q9I747";locus_tag=HHONGFGL_00777";product=Protein hcp1	B	Bacteria
CMECPNAK_00853	0.864804	0.00343942	bin.15.orig-ctg6-NODE_214_length_113200	CMECPNAK_00853;eC_number=2.1.2.9";Name=fmt";gene=fmt";inference=ab initio prediction:Prodigal:2.6,similar to AA sequence:UniProtKB:P99127";locus_tag=CMECPNAK_00853";product=Methionyl-tRNA formyltransferase	A	Bacteria;Firmicutes
FLLAPKKP_00240	-2.84892	0.00349837	bin.17.orig-ctg1-NODE_4_length_390231	FLLAPKKP_00240;inference=ab initio prediction:Prodigal:2.6,similar to AA sequence:UniProtKB:P0AE45";locus_tag=FLLAPKKP_00240";note=UPF0053 inner membrane protein YtfL";product=hypothetical protein	A	Bacteria;Chloroflexi;Anaerolineae;Anaerolineales;Anaerolineaceae
KAALPGPM_03337	-2.88835	0.0034173	bin.1.orig-ctg51-NODE_2610_length_28566	KAALPGPM_03337;eC_number=1.1.1.18";Name=iolG_20";dbxref=COG:COG0673";gene=iolG_20";inference=ab initio prediction:Prodigal:2.6,similar to AA sequence:UniProtKB:Q8ZK57";locus_tag=KAALPGPM_03337";product=Inositol 2-dehydrogenase	A	Bacteria;Bacteroidetes
NEPJAMCM_03807	-2.71314	0.0034651	bin.25.orig-ctg61-NODE_1343_length_44155	NEPJAMCM_03807;eC_number=2.4.1.250";Name=mshA_3";gene=mshA_3";inference=ab initio prediction:Prodigal:2.6,protein motif:HAMAP:MF_01695";locus_tag=NEPJAMCM_03807";product=D-inositol-3-phosphate glycosyltransferase	A	Bacteria
NEPJAMCM_04301	-5.73303	0.00346307	bin.25.orig-ctg78-NODE_2113_length_33168	NEPJAMCM_04301;Name=pulG_11";gene=pulG_11";inference=ab initio prediction:Prodigal:2.6,similar to AA sequence:UniProtKB:P15746";locus_tag=NEPJAMCM_04301";product=Type II secretion system protein G	A	Bacteria
NEPJAMCM_04362	-1.6078	0.00345297	bin.25.orig-ctg81-NODE_2300_length_31233	NEPJAMCM_04362;inference=ab initio prediction:Prodigal:2.6";locus_tag=NEPJAMCM_04362";product=hypothetical protein	A	Bacteria
NEPJAMCM_05943	-1.13198	0.0034271	bin.25.orig-ctg184-NODE_10388_length_9779	NEPJAMCM_05943;inference=ab initio prediction:Prodigal:2.6";locus_tag=NEPJAMCM_05943";product=hypothetical protein	A	Bacteria
PHHGDFOP_01311	6.25909	0.00347349	bin.33.orig-ctg39-NODE_4734_length_18650	PHHGDFOP_01311;inference=ab initio prediction:Prodigal:2.6";locus_tag=PHHGDFOP_01311";product=hypothetical protein	A	Bacteria;Proteobacteria;Deltaproteobacteria;Desulfuromonadales;Geobacteraceae
HLKGEMOI_02373	-3.03279	0.00350573	bin.4.orig-ctg15-NODE_262_length_105228	HLKGEMOI_02373;inference=ab initio prediction:Prodigal:2.6";locus_tag=HLKGEMOI_02373";product=hypothetical protein	A	Bacteria
GHNPANGO_03548	-1.92257	0.00347842	bin.8.orig-ctg124-NODE_6580_length_14270	GHNPANGO_03548;inference=ab initio prediction:Prodigal:2.6";locus_tag=GHNPANGO_03548";product=hypothetical protein	A	Bacteria
CGLMKKJK_00722	-4.05004	0.00349134	bin.22.orig-ctg2-NODE_9_length_405027	CGLMKKJK_00722;eC_number=3.1.-.-";Name=nrnA";dbxref=COG:COG0618";gene=nrnA";inference=ab initio prediction:Prodigal:2.6,similar to AA sequence:UniProtKB:Q5SM25";locus_tag=CGLMKKJK_00722";product=Bifunctional oligoribonuclease and PAP phosphatase NrnA	B	Bacteria
LHNHJDGH_02657	-13.383	0.0034853	bin.23.strict-ctg20-NODE_20_length_92065	LHNHJDGH_02657;Name=qrcD_2";gene=qrcD_2";inference=ab initio prediction:Prodigal:2.6,similar to AA sequence:UniProtKB:Q72E86";locus_tag=LHNHJDGH_02657";product=Menaquinone reductase%2C integral membrane subunit	B	Bacteria;Proteobacteria;Deltaproteobacteria;Desulfobacterales;Desulfobacteraceae
HHONGFGL_02332	-1.96558	0.00342515	bin.2.orig-ctg69-NODE_4165_length_23469	HHONGFGL_02332;Name=hfq_3";gene=hfq_3";inference=ab initio prediction:Prodigal:2.6,similar to AA sequence:UniProtKB:Q2YPW9";locus_tag=HHONGFGL_02332";product=RNA-binding protein Hfq	B	Bacteria
HHONGFGL_03639	-3.18829	0.00344836	bin.2.orig-ctg155-NODE_8915_length_12310	HHONGFGL_03639;eC_number=2.1.1.-";Name=cmoB";gene=cmoB";inference=ab initio prediction:Prodigal:2.6,protein motif:HAMAP:MF_01590";locus_tag=HHONGFGL_03639";product=tRNA (mo5U34)-methyltransferase	B	Bacteria
FKMPEOLC_03012	3.54996	0.00343857	bin.32.orig-ctg53-NODE_8432_length_12948	FKMPEOLC_03012;inference=ab initio prediction:Prodigal:2.6";locus_tag=FKMPEOLC_03012";product=hypothetical protein	B	Bacteria;Proteobacteria;Deltaproteobacteria;Desulfovibrionales;Desulfovibrionaceae
GPJHLCPC_02065	-2.34844	0.00345735	bin.34.orig-ctg13-NODE_482_length_87894	GPJHLCPC_02065;inference=ab initio prediction:Prodigal:2.6";locus_tag=GPJHLCPC_02065";product=hypothetical protein	B	Bacteria
IOBJJNGC_04221	1.92347	0.00350737	bin.36.orig-ctg78-NODE_2868_length_30984	IOBJJNGC_04221;inference=ab initio prediction:Prodigal:2.6";locus_tag=IOBJJNGC_04221";product=hypothetical protein	B	Bacteria
MFKOBCDF_02583	-0.402357	0.00341011	bin.38.orig-ctg79-NODE_7925_length_13689	MFKOBCDF_02583;Name=yesS_3";dbxref=COG:COG2207";gene=yesS_3";inference=ab initio prediction:Prodigal:2.6,similar to AA sequence:UniProtKB:O31522";locus_tag=MFKOBCDF_02583";product=HTH-type transcriptional regulator YesS	B	Bacteria
HOIFKPIC_00807	2.42759	0.00350326	bin.47.orig-ctg8-NODE_682_length_73158	HOIFKPIC_00807;eC_number=6.3.2.13";Name=murE";dbxref=COG:COG0769";gene=murE";inference=ab initio prediction:Prodigal:2.6,similar to AA sequence:UniProtKB:Q819Q0";locus_tag=HOIFKPIC_00807";product=UDP-N-acetylmuramoyl-L-alanyl-D-glutamate--2%2C6-diaminopimelate ligase	B	Bacteria;Proteobacteria;Deltaproteobacteria;Desulfuromonadales;Geobacteraceae
HOIFKPIC_01899	2.25576	0.00350867	bin.47.orig-ctg31-NODE_2798_length_31528	HOIFKPIC_01899;eC_number=4.2.2.-";Name=mltD";dbxref=COG:COG0741";gene=mltD";inference=ab initio prediction:Prodigal:2.6,similar to AA sequence:UniProtKB:P0AEZ7";locus_tag=HOIFKPIC_01899";product=Membrane-bound lytic murein transglycosylase D	B	Bacteria;Proteobacteria;Deltaproteobacteria;Desulfuromonadales;Geobacteraceae
PMFBGOMJ_00992	-3.81459	0.00340506	bin.5.orig-ctg3-NODE_20_length_308205	PMFBGOMJ_00992;eC_number=3.6.4.-";Name=rho";dbxref=COG:COG1158";gene=rho";inference=ab initio prediction:Prodigal:2.6,similar to AA sequence:UniProtKB:P0AG30";locus_tag=PMFBGOMJ_00992";product=Transcription termination factor Rho	B	Bacteria;Proteobacteria;Betaproteobacteria
IOIKFDHD_00797	2.1738	0.00351806	bin.43.orig-ctg11-NODE_812_length_66414	IOIKFDHD_00797;eC_number=3.5.2.3";Name=pyrC";dbxref=COG:COG0044";gene=pyrC";inference=ab initio prediction:Prodigal:2.6,similar to AA sequence:UniProtKB:Q81WF0";locus_tag=IOIKFDHD_00797";product=Dihydroorotase	B	Bacteria
NEPJAMCM_01406	-1.42869	0.00352963	bin.25.orig-ctg14-NODE_282_length_101536	NEPJAMCM_01406;Name=bamA_1";dbxref=COG:COG4775";gene=bamA_1";inference=ab initio prediction:Prodigal:2.6,similar to AA sequence:UniProtKB:Q9K1H0";locus_tag=NEPJAMCM_01406";product=Outer membrane protein assembly factor BamA	A	Bacteria
HLKGEMOI_00177	-3.16481	0.00353331	bin.4.orig-ctg1-NODE_8_length_356553	HLKGEMOI_00177;eC_number=2.7.7.7";Name=polA";dbxref=COG:COG0258";gene=polA";inference=ab initio prediction:Prodigal:2.6,similar to AA sequence:UniProtKB:P00582";locus_tag=HLKGEMOI_00177";product=DNA polymerase I	A	Bacteria
NEPJAMCM_01266	1.29076	0.0035584	bin.25.orig-ctg12-NODE_240_length_108436	NEPJAMCM_01266;inference=ab initio prediction:Prodigal:2.6";locus_tag=NEPJAMCM_01266";product=hypothetical protein	A	Bacteria
NIEEALCC_02140	-3.19823	0.00355076	bin.21.orig-ctg17-NODE_486_length_87357	NIEEALCC_02140;inference=ab initio prediction:Prodigal:2.6";locus_tag=NIEEALCC_02140";product=hypothetical protein	B	Bacteria;Bacteroidetes
CLJBGMNG_02814	-11.3335	0.00355218	bin.25.orig-ctg51-NODE_4404_length_22524	CLJBGMNG_02814;eC_number=2.8.1.1";Name=glpE_1";gene=glpE_1";inference=ab initio prediction:Prodigal:2.6,protein motif:HAMAP:MF_01009";locus_tag=CLJBGMNG_02814";product=Thiosulfate sulfurtransferase GlpE	B	Bacteria
IOBJJNGC_01570	13.5134	0.00355322	bin.36.orig-ctg16-NODE_500_length_85985	IOBJJNGC_01570;inference=ab initio prediction:Prodigal:2.6";locus_tag=IOBJJNGC_01570";product=hypothetical protein	B	Bacteria
CMECPNAK_01385	3.50496	0.00356787	bin.15.orig-ctg12-NODE_857_length_57863	CMECPNAK_01385;Name=glnQ_2";dbxref=COG:COG1126";gene=glnQ_2";inference=ab initio prediction:Prodigal:2.6,similar to AA sequence:UniProtKB:P10346";locus_tag=CMECPNAK_01385";product=Glutamine transport ATP-binding protein GlnQ	A	Bacteria;Firmicutes
DIDAGAJH_02358	1.08251	0.00357029	bin.19.orig-ctg22-NODE_539_length_73955	DIDAGAJH_02358;eC_number=4.2.1.150";Name=crt";dbxref=COG:COG1024";gene=crt";inference=ab initio prediction:Prodigal:2.6,similar to AA sequence:UniProtKB:P52046";locus_tag=DIDAGAJH_02358";product=Short-chain-enoyl-CoA hydratase	A	Bacteria
PHHGDFOP_01021	4.69554	0.00358242	bin.33.orig-ctg26-NODE_3312_length_24391	PHHGDFOP_01021;inference=ab initio prediction:Prodigal:2.6";locus_tag=PHHGDFOP_01021";product=hypothetical protein	A	Bacteria;Proteobacteria;Deltaproteobacteria;Desulfuromonadales;Geobacteraceae
GMFAOAFM_00874	1.50911	0.00358424	bin.6.orig-ctg27-NODE_5177_length_19646	GMFAOAFM_00874;eC_number=2.8.1.7";Name=sufS";dbxref=COG:COG0520";gene=sufS";inference=ab initio prediction:Prodigal:2.6,similar to AA sequence:UniProtKB:O32164";locus_tag=GMFAOAFM_00874";product=Cysteine desulfurase SufS	B	Bacteria;Firmicutes
CMECPNAK_01099	2.75634	0.00359097	bin.15.orig-ctg8-NODE_322_length_95519	CMECPNAK_01099;eC_number=5.4.2.12";Name=gpmI";gene=gpmI";inference=ab initio prediction:Prodigal:2.6,similar to AA sequence:UniProtKB:Q9X519";locus_tag=CMECPNAK_01099";product=2%2C3-bisphosphoglycerate-independent phosphoglycerate mutase	A	Bacteria;Firmicutes
NPLOMPKM_00271	2.75977	0.00360307	bin.35.strict-ctg2-NODE_2_length_145129	NPLOMPKM_00271;dbxref=COG:COG0701";inference=ab initio prediction:Prodigal:2.6,similar to AA sequence:UniProtKB:Q8DUY3";locus_tag=NPLOMPKM_00271";product=Putative two-component membrane permease complex subunit SMU_747c	A	Bacteria;Proteobacteria;Gammaproteobacteria
IOBJJNGC_02865	-1.90978	0.00360366	bin.36.orig-ctg39-NODE_972_length_60252	IOBJJNGC_02865;eC_number=1.1.1.94";Name=gpsA";gene=gpsA";inference=ab initio prediction:Prodigal:2.6,similar to AA sequence:UniProtKB:P64191";locus_tag=IOBJJNGC_02865";product=Glycerol-3-phosphate dehydrogenase [NAD(P)+]	B	Bacteria
IOIKFDHD_01869	2.1339	0.00361467	bin.43.orig-ctg39-NODE_2608_length_33152	IOIKFDHD_01869;eC_number=6.3.5.2";Name=guaA";dbxref=COG:COG0518";gene=guaA";inference=ab initio prediction:Prodigal:2.6,similar to AA sequence:UniProtKB:P04079";locus_tag=IOIKFDHD_01869";product=GMP synthase [glutamine-hydrolyzing]	B	Bacteria
KAALPGPM_01031	-3.09367	0.00362975	bin.1.orig-ctg6-NODE_79_length_175475	KAALPGPM_01031;eC_number=3.4.14.-";Name=dpp7";gene=dpp7";inference=ab initio prediction:Prodigal:2.6,similar to AA sequence:UniProtKB:A6L2J8";locus_tag=KAALPGPM_01031";product=Dipeptidyl-peptidase 7	A	Bacteria;Bacteroidetes
NEPJAMCM_05319	1.8198	0.00362815	bin.25.orig-ctg133-NODE_5299_length_17085	NEPJAMCM_05319;eC_number=3.6.3.-";Name=macB_12";gene=macB_12";inference=ab initio prediction:Prodigal:2.6,similar to AA sequence:UniProtKB:Q2EHL8";locus_tag=NEPJAMCM_05319";product=Macrolide export ATP-binding/permease protein MacB	A	Bacteria
GHNPANGO_03081	-2.47697	0.00362055	bin.8.orig-ctg93-NODE_5011_length_17802	GHNPANGO_03081;inference=ab initio prediction:Prodigal:2.6";locus_tag=GHNPANGO_03081";product=hypothetical protein	A	Bacteria
ICKIEHJA_02903	-7.73145	0.0036359	bin.8.orig-ctg151-NODE_18718_length_6454	ICKIEHJA_02903;Name=etfA";dbxref=COG:COG2025";gene=etfA";inference=ab initio prediction:Prodigal:2.6,similar to AA sequence:UniProtKB:P38974";locus_tag=ICKIEHJA_02903";product=Electron transfer flavoprotein subunit alpha	B	Bacteria;Proteobacteria;Betaproteobacteria;Rhodocyclales;Azonexaceae;Dechloromonas;Dechloromonas sp. HYN0024
NEPJAMCM_02997	-5.34364	0.00365052	bin.25.orig-ctg41-NODE_848_length_58174	NEPJAMCM_02997;Name=mglA";dbxref=COG:COG1100";gene=mglA";inference=ab initio prediction:Prodigal:2.6,similar to AA sequence:UniProtKB:Q1DB04";locus_tag=NEPJAMCM_02997";product=Mutual gliding-motility protein MglA	A	Bacteria
HHONGFGL_01554	-2.71243	0.00364782	bin.2.orig-ctg38-NODE_2633_length_32930	HHONGFGL_01554;Name=secD_1";dbxref=COG:COG0342";gene=secD_1";inference=ab initio prediction:Prodigal:2.6,similar to AA sequence:UniProtKB:E9RGS3";locus_tag=HHONGFGL_01554";product=Protein translocase subunit SecD	B	Bacteria
IOIKFDHD_00860	2.07847	0.00365541	bin.43.orig-ctg12-NODE_868_length_64196	IOIKFDHD_00860;eC_number=5.3.1.1";Name=tpiA";gene=tpiA";inference=ab initio prediction:Prodigal:2.6,similar to AA sequence:UniProtKB:Q93GB7";locus_tag=IOIKFDHD_00860";product=Triosephosphate isomerase	B	Bacteria
CMECPNAK_00889	2.14293	0.00366982	bin.15.orig-ctg6-NODE_214_length_113200	CMECPNAK_00889;Name=rpsD";gene=rpsD";inference=ab initio prediction:Prodigal:2.6,similar to AA sequence:UniProtKB:P81288";locus_tag=CMECPNAK_00889";product=30S ribosomal protein S4	A	Bacteria;Firmicutes
CMECPNAK_00502	-3.19563	0.00369247	bin.15.orig-ctg3-NODE_110_length_150137	CMECPNAK_00502;Name=ulaA_1";dbxref=COG:COG3037";gene=ulaA_1";inference=ab initio prediction:Prodigal:2.6,similar to AA sequence:UniProtKB:P39301";locus_tag=CMECPNAK_00502";product=Ascorbate-specific PTS system EIIC component	A	Bacteria;Firmicutes
KAALPGPM_02620	-1.98577	0.00368819	bin.1.orig-ctg29-NODE_911_length_56013	KAALPGPM_02620;eC_number=3.4.-.-";Name=bepA_5";gene=bepA_5";inference=ab initio prediction:Prodigal:2.6,protein motif:HAMAP:MF_00997";locus_tag=KAALPGPM_02620";product=Beta-barrel assembly-enhancing protease	A	Bacteria;Bacteroidetes
HLKGEMOI_01986	-3.83064	0.00369621	bin.4.orig-ctg11-NODE_159_length_129367	HLKGEMOI_01986;Name=susC_18";gene=susC_18";inference=ab initio prediction:Prodigal:2.6,similar to AA sequence:UniProtKB:Q8A1G1";locus_tag=HLKGEMOI_01986";product=TonB-dependent receptor SusC	A	Bacteria
HOIFKPIC_02293	1.6557	0.00369803	bin.47.orig-ctg46-NODE_4754_length_21181	HOIFKPIC_02293;eC_number=3.1.4.-";Name=pgpH";gene=pgpH";inference=ab initio prediction:Prodigal:2.6,similar to AA sequence:UniProtKB:A0A0H3GGY3";locus_tag=HOIFKPIC_02293";product=Cyclic-di-AMP phosphodiesterase PgpH	B	Bacteria;Proteobacteria;Deltaproteobacteria;Desulfuromonadales;Geobacteraceae
HLKGEMOI_02664	-3.11406	0.00370739	bin.4.orig-ctg18-NODE_393_length_87101	HLKGEMOI_02664;inference=ab initio prediction:Prodigal:2.6";locus_tag=HLKGEMOI_02664";product=hypothetical protein	A	Bacteria
HMEJDMKA_02046	-2.22968	0.00371632	bin.16.orig-ctg9-NODE_130_length_156449	HMEJDMKA_02046;Name=susC_22";gene=susC_22";inference=ab initio prediction:Prodigal:2.6,similar to AA sequence:UniProtKB:Q8A1G1";locus_tag=HMEJDMKA_02046";product=TonB-dependent receptor SusC	B	Bacteria;Bacteroidetes
BGPMCBJC_02565	-3.26531	0.00372292	bin.44.orig-ctg52-NODE_2509_length_34049	BGPMCBJC_02565;Name=rplO";dbxref=COG:COG0200";gene=rplO";inference=ab initio prediction:Prodigal:2.6,similar to AA sequence:UniProtKB:P19946";locus_tag=BGPMCBJC_02565";product=50S ribosomal protein L15	B	Bacteria
BJGNKILJ_01599	-3.82232	0.00375615	bin.16.orig-ctg76-NODE_6069_length_15255	BJGNKILJ_01599;Name=tatC";dbxref=COG:COG0805";gene=tatC";inference=ab initio prediction:Prodigal:2.6,similar to AA sequence:UniProtKB:O67305";locus_tag=BJGNKILJ_01599";product=Sec-independent protein translocase protein TatC	A	Bacteria;Bacteroidetes
HLKGEMOI_02468	-2.18087	0.00375151	bin.4.orig-ctg16-NODE_266_length_104679	HLKGEMOI_02468;inference=ab initio prediction:Prodigal:2.6";locus_tag=HLKGEMOI_02468";product=hypothetical protein	A	Bacteria
FKMPEOLC_00245	3.32177	0.00373787	bin.32.orig-ctg1-NODE_24_length_292559	FKMPEOLC_00245;eC_number=4.6.1.17";Name=moaC";dbxref=COG:COG0315";gene=moaC";inference=ab initio prediction:Prodigal:2.6,similar to AA sequence:UniProtKB:P0A738";locus_tag=FKMPEOLC_00245";product=Cyclic pyranopterin monophosphate synthase	B	Bacteria;Proteobacteria;Deltaproteobacteria;Desulfovibrionales;Desulfovibrionaceae
HOIFKPIC_00133	4.67293	0.00374524	bin.47.orig-ctg1-NODE_122_length_164099	HOIFKPIC_00133;Name=atoC_1";dbxref=COG:COG2204";gene=atoC_1";inference=ab initio prediction:Prodigal:2.6,similar to AA sequence:UniProtKB:Q06065";locus_tag=HOIFKPIC_00133";product=Regulatory protein AtoC	B	Bacteria;Proteobacteria;Deltaproteobacteria;Desulfuromonadales;Geobacteraceae
HOIFKPIC_00301	4.10294	0.00374375	bin.47.orig-ctg3-NODE_339_length_105516	HOIFKPIC_00301;eC_number=3.6.4.13";Name=rhlE_1";dbxref=COG:COG0513";gene=rhlE_1";inference=ab initio prediction:Prodigal:2.6,similar to AA sequence:UniProtKB:P25888";locus_tag=HOIFKPIC_00301";product=ATP-dependent RNA helicase RhlE	B	Bacteria;Proteobacteria;Deltaproteobacteria;Desulfuromonadales;Geobacteraceae
HLKGEMOI_03439	-2.4488	0.00376655	bin.4.orig-ctg33-NODE_1746_length_37626	HLKGEMOI_03439;eC_number=3.6.-.-";dbxref=COG:COG1703";inference=ab initio prediction:Prodigal:2.6,similar to AA sequence:UniProtKB:P9WPZ1";locus_tag=HLKGEMOI_03439";product=putative GTPase	A	Bacteria
GHNPANGO_04117	-3.35655	0.00377121	bin.8.orig-ctg181-NODE_11773_length_8818	GHNPANGO_04117;eC_number=2.6.1.16";Name=glmS_2";dbxref=COG:COG0449";gene=glmS_2";inference=ab initio prediction:Prodigal:2.6,similar to AA sequence:UniProtKB:Q5NHQ9";locus_tag=GHNPANGO_04117";product=Glutamine--fructose-6-phosphate aminotransferase [isomerizing]	A	Bacteria
LLNDIANP_02011	-2.89228	0.00377569	bin.23.orig-ctg95-NODE_7370_length_13003	LLNDIANP_02011;inference=ab initio prediction:Prodigal:2.6";locus_tag=LLNDIANP_02011";product=hypothetical protein	A	Bacteria;Bacteroidetes
HLKGEMOI_03635	-2.56545	0.00378042	bin.4.orig-ctg43-NODE_7192_length_13248	HLKGEMOI_03635;Name=gltT";gene=gltT";inference=ab initio prediction:Prodigal:2.6,similar to AA sequence:UniProtKB:P24943";locus_tag=HLKGEMOI_03635";product=Proton/sodium-glutamate symport protein	A	Bacteria
CGLMKKJK_00854	-5.61985	0.00378407	bin.22.orig-ctg2-NODE_9_length_405027	CGLMKKJK_00854;Name=yfhM";dbxref=COG:COG2373";gene=yfhM";inference=ab initio prediction:Prodigal:2.6,similar to AA sequence:UniProtKB:P76578";locus_tag=CGLMKKJK_00854";product=putative lipoprotein YfhM	B	Bacteria
HMEJDMKA_00516	2.97574	0.00379066	bin.16.orig-ctg2-NODE_12_length_378437	HMEJDMKA_00516;inference=ab initio prediction:Prodigal:2.6";locus_tag=HMEJDMKA_00516";product=hypothetical protein	B	Bacteria;Bacteroidetes
CMECPNAK_01883	-1.16866	0.0039766	bin.15.orig-ctg26-NODE_3968_length_21331	CMECPNAK_01883;inference=ab initio prediction:Prodigal:2.6";locus_tag=CMECPNAK_01883";product=hypothetical protein	A	Bacteria;Firmicutes
FLLAPKKP_01306	-6.05491	0.00394235	bin.17.orig-ctg6-NODE_191_length_121098	FLLAPKKP_01306;Name=ettA_1";dbxref=COG:COG0488";gene=ettA_1";inference=ab initio prediction:Prodigal:2.6,similar to AA sequence:UniProtKB:P45127";locus_tag=FLLAPKKP_01306";product=Energy-dependent translational throttle protein EttA	A	Bacteria;Chloroflexi;Anaerolineae;Anaerolineales;Anaerolineaceae
KAALPGPM_02844	-3.88632	0.00404298	bin.1.orig-ctg35-NODE_1370_length_43606	KAALPGPM_02844;eC_number=3.4.-.-";Name=pmbA_1";dbxref=COG:COG0312";gene=pmbA_1";inference=ab initio prediction:Prodigal:2.6,similar to AA sequence:UniProtKB:P0AFK0";locus_tag=KAALPGPM_02844";product=Metalloprotease PmbA	A	Bacteria;Bacteroidetes
NEPJAMCM_01361	-3.34369	0.0038146	bin.25.orig-ctg14-NODE_282_length_101536	NEPJAMCM_01361;inference=ab initio prediction:Prodigal:2.6";locus_tag=NEPJAMCM_01361";product=hypothetical protein	A	Bacteria
NEPJAMCM_01751	-5.03655	0.00381596	bin.25.orig-ctg18-NODE_352_length_92094	NEPJAMCM_01751;inference=ab initio prediction:Prodigal:2.6";locus_tag=NEPJAMCM_01751";product=hypothetical protein	A	Bacteria
NEPJAMCM_03055	4.20232	0.00403773	bin.25.orig-ctg42-NODE_877_length_57153	NEPJAMCM_03055;inference=ab initio prediction:Prodigal:2.6";locus_tag=NEPJAMCM_03055";product=hypothetical protein	A	Bacteria
NEPJAMCM_06126	1.49659	0.00397096	bin.25.orig-ctg205-NODE_12856_length_8213	NEPJAMCM_06126;inference=ab initio prediction:Prodigal:2.6";locus_tag=NEPJAMCM_06126";product=hypothetical protein	A	Bacteria
IKJPCFEL_01848	3.13329	0.00386461	bin.2.orig-ctg173-NODE_88315_length_1991	IKJPCFEL_01848;eC_number=1.8.1.14";Name=cdr";gene=cdr";inference=ab initio prediction:Prodigal:2.6,similar to AA sequence:UniProtKB:Q7A6H1";locus_tag=IKJPCFEL_01848";product=Coenzyme A disulfide reductase	A	Bacteria;Firmicutes
PHHGDFOP_00276	1.75988	0.00397019	bin.33.orig-ctg5-NODE_743_length_62737	PHHGDFOP_00276;eC_number=5.3.1.16";Name=hisA";dbxref=COG:COG0106";gene=hisA";inference=ab initio prediction:Prodigal:2.6,similar to AA sequence:UniProtKB:A1R562";locus_tag=PHHGDFOP_00276";product=1-(5-phosphoribosyl)-5-[(5-phosphoribosylamino)methylideneamino] imidazole-4-carboxamide isomerase	A	Bacteria;Proteobacteria;Deltaproteobacteria;Desulfuromonadales;Geobacteraceae
PHHGDFOP_00868	3.13341	0.00383131	bin.33.orig-ctg20-NODE_2345_length_30883	PHHGDFOP_00868;Name=pagR";gene=pagR";inference=ab initio prediction:Prodigal:2.6,similar to AA sequence:UniProtKB:O31178";locus_tag=PHHGDFOP_00868";product=Transcriptional repressor PagR	A	Bacteria;Proteobacteria;Deltaproteobacteria;Desulfuromonadales;Geobacteraceae
PHHGDFOP_00932	3.5702	0.00382275	bin.33.orig-ctg22-NODE_2602_length_28639	PHHGDFOP_00932;eC_number=2.7.7.7";Name=polA";dbxref=COG:COG0258";gene=polA";inference=ab initio prediction:Prodigal:2.6,similar to AA sequence:UniProtKB:P00582";locus_tag=PHHGDFOP_00932";product=DNA polymerase I	A	Bacteria;Proteobacteria;Deltaproteobacteria;Desulfuromonadales;Geobacteraceae
PHHGDFOP_01417	4.43965	0.00404047	bin.33.orig-ctg45-NODE_5380_length_16835	PHHGDFOP_01417;Name=arsR2";dbxref=COG:COG0640";gene=arsR2";inference=ab initio prediction:Prodigal:2.6,similar to AA sequence:UniProtKB:Q88JD1";locus_tag=PHHGDFOP_01417";product=Arsenic resistance transcriptional regulator ArsR2	A	Bacteria;Proteobacteria;Deltaproteobacteria;Desulfuromonadales;Geobacteraceae
PHHGDFOP_01955	5.48027	0.00387221	bin.33.orig-ctg105-NODE_22413_length_5308	PHHGDFOP_01955;inference=ab initio prediction:Prodigal:2.6";locus_tag=PHHGDFOP_01955";product=hypothetical protein	A	Bacteria;Proteobacteria;Deltaproteobacteria;Desulfuromonadales;Geobacteraceae
NPLOMPKM_01049	-4.77891	0.00404431	bin.35.strict-ctg10-NODE_10_length_77731	NPLOMPKM_01049;eC_number=4.3.2.2";Name=purB";dbxref=COG:COG0015";gene=purB";inference=ab initio prediction:Prodigal:2.6,similar to AA sequence:UniProtKB:P0AB89";locus_tag=NPLOMPKM_01049";product=Adenylosuccinate lyase	A	Bacteria;Proteobacteria;Gammaproteobacteria
DGOECHBH_01672	-4.89398	0.0039088	bin.36.strict-ctg8-NODE_8_length_180893	DGOECHBH_01672;inference=ab initio prediction:Prodigal:2.6";locus_tag=DGOECHBH_01672";product=hypothetical protein	A	Bacteria
JGKLDCAD_03522	-8.92053	0.00386649	bin.39.orig-ctg353-NODE_26309_length_4719	JGKLDCAD_03522;Name=anr_2";gene=anr_2";inference=ab initio prediction:Prodigal:2.6,similar to AA sequence:UniProtKB:O85222";locus_tag=JGKLDCAD_03522";product=Transcriptional activator protein Anr	A	Bacteria;Bacteroidetes;Bacteroidia;Marinilabiliales;Prolixibacteraceae
JGKLDCAD_03673	3.00133	0.00382268	bin.39.orig-ctg391-NODE_33962_length_3894	JGKLDCAD_03673;Name=dnaA";dbxref=COG:COG0593";gene=dnaA";inference=ab initio prediction:Prodigal:2.6,similar to AA sequence:UniProtKB:P05648";locus_tag=JGKLDCAD_03673";product=Chromosomal replication initiator protein DnaA	A	Bacteria;Bacteroidetes;Bacteroidia;Marinilabiliales;Prolixibacteraceae
LDFLFJEJ_00702	0.790034	0.00382719	bin.3.orig-ctg8-NODE_666_length_66745	LDFLFJEJ_00702;eC_number=3.1.26.3";Name=rnc";dbxref=COG:COG0571";gene=rnc";inference=ab initio prediction:Prodigal:2.6,similar to AA sequence:UniProtKB:Q9ZBQ7";locus_tag=LDFLFJEJ_00702";product=Ribonuclease 3	A	Bacteria;Actinobacteria;Actinomycetia;Micrococcales
HLKGEMOI_00889	2.39582	0.00390519	bin.4.orig-ctg4-NODE_24_length_270182	HLKGEMOI_00889;eC_number=1.5.1.2";Name=proC_1";dbxref=COG:COG0345";gene=proC_1";inference=ab initio prediction:Prodigal:2.6,similar to AA sequence:UniProtKB:P0A9L8";locus_tag=HLKGEMOI_00889";product=Pyrroline-5-carboxylate reductase	A	Bacteria
HLKGEMOI_02920	-4.80514	0.00385539	bin.4.orig-ctg22-NODE_525_length_75090	HLKGEMOI_02920;inference=ab initio prediction:Prodigal:2.6";locus_tag=HLKGEMOI_02920";product=hypothetical protein	A	Bacteria
HLKGEMOI_03392	-3.02033	0.00393217	bin.4.orig-ctg32-NODE_1142_length_48511	HLKGEMOI_03392;inference=ab initio prediction:Prodigal:2.6";locus_tag=HLKGEMOI_03392";product=hypothetical protein	A	Bacteria
GHNPANGO_01379	1.11086	0.00401869	bin.8.orig-ctg23-NODE_1229_length_46570	GHNPANGO_01379;eC_number=1.1.1.292";Name=afr_1";gene=afr_1";inference=ab initio prediction:Prodigal:2.6,similar to AA sequence:UniProtKB:Q2I8V6";locus_tag=GHNPANGO_01379";product=1%2C5-anhydro-D-fructose reductase	A	Bacteria
GHNPANGO_03468	-1.89805	0.00385172	bin.8.orig-ctg119-NODE_6309_length_14787	GHNPANGO_03468;inference=ab initio prediction:Prodigal:2.6";locus_tag=GHNPANGO_03468";product=hypothetical protein	A	Bacteria
GHNPANGO_03915	-3.3068	0.00392178	bin.8.orig-ctg157-NODE_9000_length_11006	GHNPANGO_03915;Name=resA_12";gene=resA_12";inference=ab initio prediction:Prodigal:2.6,protein motif:HAMAP:MF_01319";locus_tag=GHNPANGO_03915";product=Thiol-disulfide oxidoreductase ResA	A	Bacteria
GHNPANGO_04071	-5.34189	0.00390677	bin.8.orig-ctg175-NODE_11034_length_9298	GHNPANGO_04071;inference=ab initio prediction:Prodigal:2.6";locus_tag=GHNPANGO_04071";product=hypothetical protein	A	Bacteria
CGLMKKJK_00622	-7.7739	0.00393819	bin.22.orig-ctg1-NODE_1_length_679874	CGLMKKJK_00622;eC_number=2.7.9.1";Name=ppdK";dbxref=COG:COG0574";gene=ppdK";inference=ab initio prediction:Prodigal:2.6,similar to AA sequence:UniProtKB:P22983";locus_tag=CGLMKKJK_00622";product=Pyruvate%2C phosphate dikinase	B	Bacteria
HHONGFGL_01151	-2.95701	0.00402666	bin.2.orig-ctg25-NODE_2120_length_37536	HHONGFGL_01151;inference=ab initio prediction:Prodigal:2.6";locus_tag=HHONGFGL_01151";product=hypothetical protein	B	Bacteria
HHONGFGL_02158	-1.78449	0.00384893	bin.2.orig-ctg60-NODE_3671_length_25863	HHONGFGL_02158;inference=ab initio prediction:Prodigal:2.6";locus_tag=HHONGFGL_02158";product=hypothetical protein	B	Bacteria
HHONGFGL_03947	-3.49118	0.00392881	bin.2.orig-ctg189-NODE_11412_length_9895	HHONGFGL_03947;Name=oar_28";gene=oar_28";inference=ab initio prediction:Prodigal:2.6,similar to AA sequence:UniProtKB:P38370";locus_tag=HHONGFGL_03947";product=Protein oar	B	Bacteria
JKNOHJKM_00101	1.99344	0.00385081	bin.30.orig-ctg1-NODE_16_length_333530	JKNOHJKM_00101;Name=fhlA_2";dbxref=COG:COG3604";gene=fhlA_2";inference=ab initio prediction:Prodigal:2.6,similar to AA sequence:UniProtKB:P0CL46";locus_tag=JKNOHJKM_00101";product=Formate hydrogenlyase transcriptional activator	B	Bacteria;Proteobacteria;Deltaproteobacteria;Desulfuromonadales;Geobacteraceae
IOBJJNGC_05071	-0.768465	0.00391308	bin.36.orig-ctg118-NODE_4125_length_23604	IOBJJNGC_05071;inference=ab initio prediction:Prodigal:2.6";locus_tag=IOBJJNGC_05071";product=hypothetical protein	B	Bacteria
IOBJJNGC_05271	-1.13771	0.00401409	bin.36.orig-ctg129-NODE_5045_length_20093	IOBJJNGC_05271;inference=ab initio prediction:Prodigal:2.6";locus_tag=IOBJJNGC_05271";product=hypothetical protein	B	Bacteria
IOBJJNGC_06838	3.167	0.00398238	bin.36.orig-ctg338-NODE_67098_length_2441	IOBJJNGC_06838;eC_number=2.7.11.1";Name=pkn1_8";dbxref=COG:COG0515";gene=pkn1_8";inference=ab initio prediction:Prodigal:2.6,similar to AA sequence:UniProtKB:O84147";locus_tag=IOBJJNGC_06838";product=Serine/threonine-protein kinase pkn1	B	Bacteria
EPJIHCHF_01173	-2.94493	0.00400386	bin.37.orig-ctg7-NODE_311_length_108952	EPJIHCHF_01173;eC_number=1.6.5.11";Name=ndhC";gene=ndhC";inference=ab initio prediction:Prodigal:2.6,protein motif:HAMAP:MF_01394";locus_tag=EPJIHCHF_01173";product=NAD(P)H-quinone oxidoreductase subunit 3%2C chloroplastic	B	Bacteria
HOIFKPIC_00139	7.09827	0.00398378	bin.47.orig-ctg1-NODE_122_length_164099	HOIFKPIC_00139;Name=tatA";dbxref=COG:COG1826";gene=tatA";inference=ab initio prediction:Prodigal:2.6,similar to AA sequence:UniProtKB:P69428";locus_tag=HOIFKPIC_00139";product=Sec-independent protein translocase protein TatA	B	Bacteria;Proteobacteria;Deltaproteobacteria;Desulfuromonadales;Geobacteraceae
HOIFKPIC_00402	2.89721	0.00402346	bin.47.orig-ctg4-NODE_364_length_101856	HOIFKPIC_00402;Name=rpoH";dbxref=COG:COG0568";gene=rpoH";inference=ab initio prediction:Prodigal:2.6,similar to AA sequence:UniProtKB:P0CAW9";locus_tag=HOIFKPIC_00402";product=RNA polymerase sigma factor RpoH	B	Bacteria;Proteobacteria;Deltaproteobacteria;Desulfuromonadales;Geobacteraceae
HOIFKPIC_00834	3.50938	0.00401818	bin.47.orig-ctg9-NODE_805_length_66867	HOIFKPIC_00834;eC_number=3.4.21.53";Name=lon1_2";dbxref=COG:COG0466";gene=lon1_2";inference=ab initio prediction:Prodigal:2.6,similar to AA sequence:UniProtKB:P37945";locus_tag=HOIFKPIC_00834";product=Lon protease 1	B	Bacteria;Proteobacteria;Deltaproteobacteria;Desulfuromonadales;Geobacteraceae
HOIFKPIC_00863	3.50967	0.00397529	bin.47.orig-ctg9-NODE_805_length_66867	HOIFKPIC_00863;eC_number=2.7.1.24";Name=coaE";gene=coaE";inference=ab initio prediction:Prodigal:2.6,similar to AA sequence:UniProtKB:P63831";locus_tag=HOIFKPIC_00863";product=Dephospho-CoA kinase	B	Bacteria;Proteobacteria;Deltaproteobacteria;Desulfuromonadales;Geobacteraceae
HOIFKPIC_01119	1.6944	0.00404081	bin.47.orig-ctg13-NODE_1052_length_57845	HOIFKPIC_01119;Name=mlrA";dbxref=COG:COG0789";gene=mlrA";inference=ab initio prediction:Prodigal:2.6,similar to AA sequence:UniProtKB:P33358";locus_tag=HOIFKPIC_01119";product=HTH-type transcriptional regulator MlrA	B	Bacteria;Proteobacteria;Deltaproteobacteria;Desulfuromonadales;Geobacteraceae
HOIFKPIC_02328	4.31079	0.00403272	bin.47.orig-ctg48-NODE_4858_length_20776	HOIFKPIC_02328;inference=ab initio prediction:Prodigal:2.6";locus_tag=HOIFKPIC_02328";product=hypothetical protein	B	Bacteria;Proteobacteria;Deltaproteobacteria;Desulfuromonadales;Geobacteraceae
HOIFKPIC_03325	4.42217	0.00391498	bin.47.orig-ctg212-k141_480602_length_1692	HOIFKPIC_03325;inference=ab initio prediction:Prodigal:2.6,similar to AA sequence:UniProtKB:P23839";locus_tag=HOIFKPIC_03325";note=UPF0701 protein YicC";product=hypothetical protein	B	Bacteria;Proteobacteria;Deltaproteobacteria;Desulfuromonadales;Geobacteraceae
PMFBGOMJ_00276	5.2153	0.00401278	bin.5.orig-ctg1-NODE_10_length_393554	PMFBGOMJ_00276;eC_number=1.13.11.24";Name=yhhW";dbxref=COG:COG1741";gene=yhhW";inference=ab initio prediction:Prodigal:2.6,similar to AA sequence:UniProtKB:P46852";locus_tag=PMFBGOMJ_00276";product=Quercetin 2%2C3-dioxygenase	B	Bacteria;Proteobacteria;Betaproteobacteria
PMFBGOMJ_02662	3.23273	0.00391944	bin.5.orig-ctg14-NODE_743_length_69263	PMFBGOMJ_02662;Name=czcB";gene=czcB";inference=ab initio prediction:Prodigal:2.6,similar to AA sequence:UniProtKB:P13510";locus_tag=PMFBGOMJ_02662";product=Cobalt-zinc-cadmium resistance protein CzcB	B	Bacteria;Proteobacteria;Betaproteobacteria
ICKIEHJA_00910	3.19471	0.00396213	bin.8.orig-ctg21-NODE_2638_length_32895	ICKIEHJA_00910;Name=pleD_4";gene=pleD_4";inference=ab initio prediction:Prodigal:2.6,similar to AA sequence:UniProtKB:B8GZM2";locus_tag=ICKIEHJA_00910";product=Response regulator PleD	B	Bacteria;Proteobacteria;Betaproteobacteria;Rhodocyclales;Azonexaceae;Dechloromonas;Dechloromonas sp. HYN0024
CMECPNAK_01565	1.79097	0.00428042	bin.15.orig-ctg16-NODE_1698_length_38418	CMECPNAK_01565;eC_number=3.1.4.16";Name=ymdB_3";dbxref=COG:COG1692";gene=ymdB_3";inference=ab initio prediction:Prodigal:2.6,similar to AA sequence:UniProtKB:O31775";locus_tag=CMECPNAK_01565";product=2'%2C3'-cyclic-nucleotide 2'-phosphodiesterase	A	Bacteria;Firmicutes
DIDAGAJH_00954	-1.46999	0.00430082	bin.19.orig-ctg6-NODE_106_length_153711	DIDAGAJH_00954;inference=ab initio prediction:Prodigal:2.6";locus_tag=DIDAGAJH_00954";product=hypothetical protein	A	Bacteria
DIDAGAJH_02248	-5.00022	0.00422973	bin.19.orig-ctg20-NODE_513_length_76108	DIDAGAJH_02248;dbxref=COG:COG1638";inference=ab initio prediction:Prodigal:2.6,similar to AA sequence:UniProtKB:A1WPV4";locus_tag=DIDAGAJH_02248";product=Solute-binding protein	A	Bacteria
DIDAGAJH_02674	-2.28383	0.00411094	bin.19.orig-ctg27-NODE_757_length_61938	DIDAGAJH_02674;Name=secA";dbxref=COG:COG0653";gene=secA";inference=ab initio prediction:Prodigal:2.6,similar to AA sequence:UniProtKB:P10408";locus_tag=DIDAGAJH_02674";product=Protein translocase subunit SecA	A	Bacteria
DIDAGAJH_02913	-4.16848	0.00415012	bin.19.orig-ctg32-NODE_1250_length_46120	DIDAGAJH_02913;eC_number=2.8.1.1";dbxref=COG:COG2897";inference=ab initio prediction:Prodigal:2.6,similar to AA sequence:UniProtKB:A0R4C9";locus_tag=DIDAGAJH_02913";product=Putative thiosulfate sulfurtransferase	A	Bacteria
NEPJAMCM_02473	-1.56527	0.00427458	bin.25.orig-ctg30-NODE_681_length_65933	NEPJAMCM_02473;eC_number=4.2.1.129";Name=shc";dbxref=COG:COG1657";gene=shc";inference=ab initio prediction:Prodigal:2.6,similar to AA sequence:UniProtKB:P33247";locus_tag=NEPJAMCM_02473";product=Squalene--hopene cyclase	A	Bacteria
NEPJAMCM_05776	-1.08897	0.00427525	bin.25.orig-ctg169-NODE_8743_length_11252	NEPJAMCM_05776;inference=ab initio prediction:Prodigal:2.6";locus_tag=NEPJAMCM_05776";product=hypothetical protein	A	Bacteria
EBGGMOPP_00600	-5.70086	0.00430721	bin.27.orig-ctg3-NODE_55_length_196980	EBGGMOPP_00600;Name=ftsZ";dbxref=COG:COG0206";gene=ftsZ";inference=ab initio prediction:Prodigal:2.6,similar to AA sequence:UniProtKB:A5U4H7";locus_tag=EBGGMOPP_00600";product=Cell division protein FtsZ	A	Bacteria;Actinobacteria;Actinomycetia;Micrococcales
EBGGMOPP_01794	-1.8148	0.00421258	bin.27.orig-ctg15-NODE_427_length_83272	EBGGMOPP_01794;eC_number=2.6.1.83";Name=dapL";dbxref=COG:COG0436";gene=dapL";inference=ab initio prediction:Prodigal:2.6,similar to AA sequence:UniProtKB:Q7NDX4";locus_tag=EBGGMOPP_01794";product=LL-diaminopimelate aminotransferase	A	Bacteria;Actinobacteria;Actinomycetia;Micrococcales
PHHGDFOP_00055	4.46286	0.00420938	bin.33.orig-ctg1-NODE_619_length_69409	PHHGDFOP_00055;Name=ccsA";gene=ccsA";inference=ab initio prediction:Prodigal:2.6,similar to AA sequence:UniProtKB:P72978";locus_tag=PHHGDFOP_00055";product=Cytochrome c biogenesis protein CcsA	A	Bacteria;Proteobacteria;Deltaproteobacteria;Desulfuromonadales;Geobacteraceae
DGOECHBH_00423	-4.67319	0.00430766	bin.36.strict-ctg2-NODE_2_length_361282	DGOECHBH_00423;Name=rplB";dbxref=COG:COG0090";gene=rplB";inference=ab initio prediction:Prodigal:2.6,similar to AA sequence:UniProtKB:Q72I07";locus_tag=DGOECHBH_00423";product=50S ribosomal protein L2	A	Bacteria
DGOECHBH_00792	-4.15049	0.00406889	bin.36.strict-ctg3-NODE_3_length_291510	DGOECHBH_00792;eC_number=1.2.7.3";Name=korA_1";dbxref=COG:COG0674";gene=korA_1";inference=ab initio prediction:Prodigal:2.6,similar to AA sequence:UniProtKB:O53182";locus_tag=DGOECHBH_00792";product=2-oxoglutarate oxidoreductase subunit KorA	A	Bacteria
DGOECHBH_01335	-5.28327	0.00420084	bin.36.strict-ctg6-NODE_6_length_201533	DGOECHBH_01335;eC_number=2.4.1.18";Name=glgB";dbxref=COG:COG0296";gene=glgB";inference=ab initio prediction:Prodigal:2.6,similar to AA sequence:UniProtKB:P16954";locus_tag=DGOECHBH_01335";product=1%2C4-alpha-glucan branching enzyme GlgB	A	Bacteria
DGOECHBH_01389	-6.76996	0.00430539	bin.36.strict-ctg6-NODE_6_length_201533	DGOECHBH_01389;inference=ab initio prediction:Prodigal:2.6";locus_tag=DGOECHBH_01389";product=hypothetical protein	A	Bacteria
DGOECHBH_01467	-7.29016	0.00413523	bin.36.strict-ctg6-NODE_6_length_201533	DGOECHBH_01467;inference=ab initio prediction:Prodigal:2.6";locus_tag=DGOECHBH_01467";product=hypothetical protein	A	Bacteria
DGOECHBH_01585	-3.54895	0.0040945	bin.36.strict-ctg7-NODE_7_length_191000	DGOECHBH_01585;inference=ab initio prediction:Prodigal:2.6";locus_tag=DGOECHBH_01585";product=hypothetical protein	A	Bacteria
DGOECHBH_02191	-5.03035	0.0041175	bin.36.strict-ctg11-NODE_11_length_142288	DGOECHBH_02191;inference=ab initio prediction:Prodigal:2.6";locus_tag=DGOECHBH_02191";product=hypothetical protein	A	Bacteria
LDFLFJEJ_01416	-1.13072	0.0042286	bin.3.orig-ctg24-NODE_1965_length_34809	LDFLFJEJ_01416;eC_number=2.7.2.1";Name=ackA";dbxref=COG:COG0282";gene=ackA";inference=ab initio prediction:Prodigal:2.6,similar to AA sequence:UniProtKB:B2HPZ3";locus_tag=LDFLFJEJ_01416";product=Acetate kinase	A	Bacteria;Actinobacteria;Actinomycetia;Micrococcales
LDFLFJEJ_02574	1.95307	0.00423751	bin.3.orig-ctg88-NODE_10545_length_9652	LDFLFJEJ_02574;eC_number=1.-.-.-";dbxref=COG:COG1028";inference=ab initio prediction:Prodigal:2.6,similar to AA sequence:UniProtKB:Q73SC8";locus_tag=LDFLFJEJ_02574";product=putative NAD-dependent oxidoreductase	A	Bacteria;Actinobacteria;Actinomycetia;Micrococcales
GHNPANGO_01474	-3.51294	0.0041325	bin.8.orig-ctg25-NODE_1288_length_45141	GHNPANGO_01474;inference=ab initio prediction:Prodigal:2.6";locus_tag=GHNPANGO_01474";product=hypothetical protein	A	Bacteria
GHNPANGO_01659	-1.50958	0.00429531	bin.8.orig-ctg30-NODE_1869_length_36055	GHNPANGO_01659;inference=ab initio prediction:Prodigal:2.6";locus_tag=GHNPANGO_01659";product=hypothetical protein	A	Bacteria
GHNPANGO_04303	-0.841699	0.00412204	bin.8.orig-ctg209-NODE_16147_length_6864	GHNPANGO_04303;inference=ab initio prediction:Prodigal:2.6";locus_tag=GHNPANGO_04303";product=hypothetical protein	A	Bacteria
DPBFBJBA_01022	-3.10215	0.004195	bin.9.orig-ctg10-NODE_436_length_82588	DPBFBJBA_01022;eC_number=2.3.1.234";Name=tsaD";dbxref=COG:COG0533";gene=tsaD";inference=ab initio prediction:Prodigal:2.6,similar to AA sequence:UniProtKB:O05518";locus_tag=DPBFBJBA_01022";product=tRNA N6-adenosine threonylcarbamoyltransferase	A	Bacteria
HMEJDMKA_00062	-2.15856	0.00409055	bin.16.orig-ctg1-NODE_11_length_379019	HMEJDMKA_00062;eC_number=1.1.1.18";Name=iolG_1";gene=iolG_1";inference=ab initio prediction:Prodigal:2.6,protein motif:HAMAP:MF_01671";locus_tag=HMEJDMKA_00062";product=Inositol 2-dehydrogenase/D-chiro-inositol 3-dehydrogenase	B	Bacteria;Bacteroidetes
HMEJDMKA_01107	-2.04811	0.00425478	bin.16.orig-ctg4-NODE_26_length_283429	HMEJDMKA_01107;inference=ab initio prediction:Prodigal:2.6";locus_tag=HMEJDMKA_01107";product=hypothetical protein	B	Bacteria;Bacteroidetes
HMEJDMKA_02535	-3.75173	0.00420126	bin.16.orig-ctg13-NODE_546_length_81834	HMEJDMKA_02535;Name=exuT_6";gene=exuT_6";inference=ab initio prediction:Prodigal:2.6,similar to AA sequence:UniProtKB:P0AA78";locus_tag=HMEJDMKA_02535";product=Hexuronate transporter	B	Bacteria;Bacteroidetes
HMEJDMKA_02781	-3.89299	0.00419644	bin.16.orig-ctg18-NODE_676_length_73398	HMEJDMKA_02781;eC_number=3.2.1.49";Name=nagA_6";gene=nagA_6";inference=ab initio prediction:Prodigal:2.6,similar to AA sequence:UniProtKB:A4Q8F7";locus_tag=HMEJDMKA_02781";product=Alpha-N-acetylgalactosaminidase	B	Bacteria;Bacteroidetes
OHLHJDFC_02863	-2.24938	0.00426308	bin.17.orig-ctg88-NODE_5300_length_19245	OHLHJDFC_02863;eC_number=1.4.1.3";Name=gdhA";gene=gdhA";inference=ab initio prediction:Prodigal:2.6,similar to AA sequence:UniProtKB:P95544";locus_tag=OHLHJDFC_02863";product=NAD(P)-specific glutamate dehydrogenase	B	Bacteria
CGLMKKJK_01296	-4.65775	0.00417544	bin.22.orig-ctg4-NODE_18_length_316124	CGLMKKJK_01296;inference=ab initio prediction:Prodigal:2.6";locus_tag=CGLMKKJK_01296";product=hypothetical protein	B	Bacteria
BKGNLCHP_01161	2.72431	0.00426103	bin.26.strict-ctg19-NODE_19_length_50481	BKGNLCHP_01161;eC_number=1.8.99.2";Name=aprA";gene=aprA";inference=ab initio prediction:Prodigal:2.6,similar to AA sequence:UniProtKB:T2G6Z9";locus_tag=BKGNLCHP_01161";product=Adenylylsulfate reductase subunit alpha	B	Bacteria
MHAKNGPF_00834	15.8695	0.00407275	bin.28.strict-ctg5-NODE_5_length_129115	MHAKNGPF_00834;Name=rpsO";gene=rpsO";inference=ab initio prediction:Prodigal:2.6,similar to AA sequence:UniProtKB:P05766";locus_tag=MHAKNGPF_00834";product=30S ribosomal protein S15	B	Bacteria
HHONGFGL_01560	-3.20792	0.00408622	bin.2.orig-ctg38-NODE_2633_length_32930	HHONGFGL_01560;Name=ycf3_2";gene=ycf3_2";inference=ab initio prediction:Prodigal:2.6,protein motif:HAMAP:MF_00439";locus_tag=HHONGFGL_01560";product=Photosystem I assembly protein Ycf3	B	Bacteria
HHONGFGL_01613	-2.2968	0.00426479	bin.2.orig-ctg40-NODE_2837_length_31180	HHONGFGL_01613;inference=ab initio prediction:Prodigal:2.6";locus_tag=HHONGFGL_01613";product=hypothetical protein	B	Bacteria
HHONGFGL_02767	-2.12473	0.0043022	bin.2.orig-ctg93-NODE_5522_length_18596	HHONGFGL_02767;inference=ab initio prediction:Prodigal:2.6";locus_tag=HHONGFGL_02767";product=hypothetical protein	B	Bacteria
HHONGFGL_04669	-1.94568	0.00426746	bin.2.orig-ctg311-NODE_46962_length_3165	HHONGFGL_04669;eC_number=2.7.13.3";Name=resE_2";gene=resE_2";inference=ab initio prediction:Prodigal:2.6,similar to AA sequence:UniProtKB:P35164";locus_tag=HHONGFGL_04669";product=Sensor histidine kinase ResE	B	Bacteria
IOBJJNGC_01083	-2.20749	0.00430683	bin.36.orig-ctg9-NODE_292_length_110986	IOBJJNGC_01083;Name=yocK_2";dbxref=COG:COG1734";gene=yocK_2";inference=ab initio prediction:Prodigal:2.6,similar to AA sequence:UniProtKB:P80872";locus_tag=IOBJJNGC_01083";product=General stress protein 16O	B	Bacteria
IOBJJNGC_01632	1.29163	0.00426209	bin.36.orig-ctg17-NODE_504_length_85720	IOBJJNGC_01632;inference=ab initio prediction:Prodigal:2.6";locus_tag=IOBJJNGC_01632";product=hypothetical protein	B	Bacteria
IOBJJNGC_01655	-1.58398	0.00418745	bin.36.orig-ctg17-NODE_504_length_85720	IOBJJNGC_01655;inference=ab initio prediction:Prodigal:2.6";locus_tag=IOBJJNGC_01655";product=hypothetical protein	B	Bacteria
IOBJJNGC_05189	-1.81047	0.00412251	bin.36.orig-ctg125-NODE_4734_length_21282	IOBJJNGC_05189;inference=ab initio prediction:Prodigal:2.6";locus_tag=IOBJJNGC_05189";product=hypothetical protein	B	Bacteria
LAFEMMGJ_01646	-1.51737	0.00420967	bin.40.orig-ctg37-NODE_2566_length_33513	LAFEMMGJ_01646;eC_number=2.8.1.13";Name=mnmA";gene=mnmA";inference=ab initio prediction:Prodigal:2.6,similar to AA sequence:UniProtKB:Q99TM8";locus_tag=LAFEMMGJ_01646";product=tRNA-specific 2-thiouridylase MnmA	B	Bacteria;Bacteroidetes
BGPMCBJC_01125	-5.6366	0.004151	bin.44.orig-ctg16-NODE_861_length_64376	BGPMCBJC_01125;eC_number=6.1.1.6";Name=lysS";gene=lysS";inference=ab initio prediction:Prodigal:2.6,similar to AA sequence:UniProtKB:Q9RHV9";locus_tag=BGPMCBJC_01125";product=Lysine--tRNA ligase	B	Bacteria
HOIFKPIC_00640	3.58165	0.00417311	bin.47.orig-ctg6-NODE_448_length_90618	HOIFKPIC_00640;inference=ab initio prediction:Prodigal:2.6";locus_tag=HOIFKPIC_00640";product=hypothetical protein	B	Bacteria;Proteobacteria;Deltaproteobacteria;Desulfuromonadales;Geobacteraceae
HOIFKPIC_01252	3.30155	0.00427902	bin.47.orig-ctg16-NODE_1157_length_54758	HOIFKPIC_01252;Name=glpC";dbxref=COG:COG0247";gene=glpC";inference=ab initio prediction:Prodigal:2.6,similar to AA sequence:UniProtKB:P0A996";locus_tag=HOIFKPIC_01252";product=Anaerobic glycerol-3-phosphate dehydrogenase subunit C	B	Bacteria;Proteobacteria;Deltaproteobacteria;Desulfuromonadales;Geobacteraceae
HOIFKPIC_01971	3.85511	0.00429146	bin.47.orig-ctg33-NODE_2930_length_30524	HOIFKPIC_01971;inference=ab initio prediction:Prodigal:2.6";locus_tag=HOIFKPIC_01971";product=hypothetical protein	B	Bacteria;Proteobacteria;Deltaproteobacteria;Desulfuromonadales;Geobacteraceae
GMFAOAFM_01097	3.19204	0.00418055	bin.6.orig-ctg40-NODE_7488_length_14392	GMFAOAFM_01097;Name=ulaA_2";dbxref=COG:COG3037";gene=ulaA_2";inference=ab initio prediction:Prodigal:2.6,similar to AA sequence:UniProtKB:P39301";locus_tag=GMFAOAFM_01097";product=Ascorbate-specific PTS system EIIC component	B	Bacteria;Firmicutes
IOBJJNGC_01696	-1.58555	0.00431828	bin.36.orig-ctg18-NODE_519_length_84315	IOBJJNGC_01696;Name=mreB";dbxref=COG:COG1077";gene=mreB";inference=ab initio prediction:Prodigal:2.6,similar to AA sequence:UniProtKB:P0A9X4";locus_tag=IOBJJNGC_01696";product=Rod shape-determining protein MreB	B	Bacteria
BGPMCBJC_02397	3.26679	0.00433458	bin.44.orig-ctg47-NODE_2182_length_36897	BGPMCBJC_02397;Name=gsiB_3";dbxref=COG:COG3729";gene=gsiB_3";inference=ab initio prediction:Prodigal:2.6,similar to AA sequence:UniProtKB:P26907";locus_tag=BGPMCBJC_02397";product=Glucose starvation-inducible protein B	B	Bacteria
ICKIEHJA_00301	3.5055	0.00434832	bin.8.orig-ctg5-NODE_1271_length_51967	ICKIEHJA_00301;Name=rpsM";dbxref=COG:COG0099";gene=rpsM";inference=ab initio prediction:Prodigal:2.6,similar to AA sequence:UniProtKB:P0A7S9";locus_tag=ICKIEHJA_00301";product=30S ribosomal protein S13	B	Bacteria;Proteobacteria;Betaproteobacteria;Rhodocyclales;Azonexaceae;Dechloromonas;Dechloromonas sp. HYN0024
MKKBNLDL_02736	-4.49994	0.00439323	bin.12.orig-ctg31-NODE_1767_length_37392	MKKBNLDL_02736;eC_number=1.2.1.12";Name=gap1";dbxref=COG:COG0057";gene=gap1";inference=ab initio prediction:Prodigal:2.6,similar to AA sequence:UniProtKB:P80506";locus_tag=MKKBNLDL_02736";product=Glyceraldehyde-3-phosphate dehydrogenase 1	A	Bacteria
FLLAPKKP_00549	-5.94193	0.00436747	bin.17.orig-ctg2-NODE_9_length_348520	FLLAPKKP_00549;eC_number=1.17.1.4";Name=xdhA_1";dbxref=COG:COG1529";gene=xdhA_1";inference=ab initio prediction:Prodigal:2.6,similar to AA sequence:UniProtKB:Q46799";locus_tag=FLLAPKKP_00549";product=Putative xanthine dehydrogenase molybdenum-binding subunit XdhA	A	Bacteria;Chloroflexi;Anaerolineae;Anaerolineales;Anaerolineaceae
PHHGDFOP_00198	5.04108	0.00437527	bin.33.orig-ctg3-NODE_661_length_67112	PHHGDFOP_00198;inference=ab initio prediction:Prodigal:2.6";locus_tag=PHHGDFOP_00198";product=hypothetical protein	A	Bacteria;Proteobacteria;Deltaproteobacteria;Desulfuromonadales;Geobacteraceae
HMEJDMKA_01948	-2.78364	0.00438759	bin.16.orig-ctg8-NODE_63_length_218055	HMEJDMKA_01948;Name=gltT";gene=gltT";inference=ab initio prediction:Prodigal:2.6,similar to AA sequence:UniProtKB:P24943";locus_tag=HMEJDMKA_01948";product=Proton/sodium-glutamate symport protein	B	Bacteria;Bacteroidetes
IOBJJNGC_02745	-0.944588	0.00439394	bin.36.orig-ctg37-NODE_936_length_61346	IOBJJNGC_02745;eC_number=2.7.10.-";Name=ptk";dbxref=COG:COG0489";gene=ptk";inference=ab initio prediction:Prodigal:2.6,similar to AA sequence:UniProtKB:O52788";locus_tag=IOBJJNGC_02745";product=Tyrosine-protein kinase ptk	B	Bacteria
ICKIEHJA_02565	0.839499	0.00438629	bin.8.orig-ctg112-NODE_10429_length_10721	ICKIEHJA_02565;eC_number=2.7.13.3";Name=rpfC_5";dbxref=COG:COG0642";gene=rpfC_5";inference=ab initio prediction:Prodigal:2.6,similar to AA sequence:UniProtKB:P0C0F6";locus_tag=ICKIEHJA_02565";product=Sensory/regulatory protein RpfC	B	Bacteria;Proteobacteria;Betaproteobacteria;Rhodocyclales;Azonexaceae;Dechloromonas;Dechloromonas sp. HYN0024
LLNDIANP_02464	1.8629	0.0044337	bin.23.orig-ctg158-NODE_18146_length_6245	LLNDIANP_02464;inference=ab initio prediction:Prodigal:2.6";locus_tag=LLNDIANP_02464";product=hypothetical protein	A	Bacteria;Bacteroidetes
NEPJAMCM_00039	-2.21334	0.00446551	bin.25.orig-ctg1-NODE_34_length_251742	NEPJAMCM_00039;inference=ab initio prediction:Prodigal:2.6";locus_tag=NEPJAMCM_00039";product=hypothetical protein	A	Bacteria
PHHGDFOP_01941	4.48153	0.00445975	bin.33.orig-ctg103-NODE_20565_length_5667	PHHGDFOP_01941;eC_number=3.1.-.-";Name=ycfH";dbxref=COG:COG0084";gene=ycfH";inference=ab initio prediction:Prodigal:2.6,similar to AA sequence:UniProtKB:P0AFQ7";locus_tag=PHHGDFOP_01941";product=putative metal-dependent hydrolase YcfH	A	Bacteria;Proteobacteria;Deltaproteobacteria;Desulfuromonadales;Geobacteraceae
DGOECHBH_02019	-3.21984	0.00442674	bin.36.strict-ctg10-NODE_10_length_173735	DGOECHBH_02019;Name=clpX";dbxref=COG:COG1219";gene=clpX";inference=ab initio prediction:Prodigal:2.6,similar to AA sequence:UniProtKB:P50866";locus_tag=DGOECHBH_02019";product=ATP-dependent Clp protease ATP-binding subunit ClpX	A	Bacteria
HLKGEMOI_01296	-1.73129	0.00443486	bin.4.orig-ctg5-NODE_29_length_259008	HLKGEMOI_01296;Name=tolQ_1";dbxref=COG:COG0811";gene=tolQ_1";inference=ab initio prediction:Prodigal:2.6,similar to AA sequence:UniProtKB:P0ABU9";locus_tag=HLKGEMOI_01296";product=Protein TolQ	A	Bacteria
HLKGEMOI_02052	-2.72881	0.00445553	bin.4.orig-ctg11-NODE_159_length_129367	HLKGEMOI_02052;inference=ab initio prediction:Prodigal:2.6";locus_tag=HLKGEMOI_02052";product=hypothetical protein	A	Bacteria
MHAKNGPF_01499	-6.30786	0.00444893	bin.28.strict-ctg12-NODE_12_length_79088	MHAKNGPF_01499;eC_number=3.6.3.3";Name=cadA_1";dbxref=COG:COG2217";gene=cadA_1";inference=ab initio prediction:Prodigal:2.6,similar to AA sequence:UniProtKB:O32219";locus_tag=MHAKNGPF_01499";product=Cadmium%2C zinc and cobalt-transporting ATPase	B	Bacteria
HHONGFGL_03649	-2.77586	0.00443127	bin.2.orig-ctg156-NODE_8969_length_12243	HHONGFGL_03649;Name=zraR_3";dbxref=COG:COG2204";gene=zraR_3";inference=ab initio prediction:Prodigal:2.6,similar to AA sequence:UniProtKB:P14375";locus_tag=HHONGFGL_03649";product=Transcriptional regulatory protein ZraR	B	Bacteria
GPJHLCPC_01091	-4.41355	0.00446594	bin.34.orig-ctg4-NODE_67_length_213219	GPJHLCPC_01091;Name=galR";dbxref=COG:COG1609";gene=galR";inference=ab initio prediction:Prodigal:2.6,similar to AA sequence:UniProtKB:P03024";locus_tag=GPJHLCPC_01091";product=HTH-type transcriptional regulator GalR	B	Bacteria
IOBJJNGC_00907	2.51952	0.00443519	bin.36.orig-ctg7-NODE_275_length_114133	IOBJJNGC_00907;Name=sigE_2";gene=sigE_2";inference=ab initio prediction:Prodigal:2.6,similar to AA sequence:UniProtKB:H8F0N6";locus_tag=IOBJJNGC_00907";product=ECF RNA polymerase sigma factor SigE	B	Bacteria
IOBJJNGC_03914	-3.01214	0.00446625	bin.36.orig-ctg67-NODE_2062_length_38360	IOBJJNGC_03914;eC_number=1.6.5.-";Name=ndhD1_1";dbxref=COG:COG1008";gene=ndhD1_1";inference=ab initio prediction:Prodigal:2.6,similar to AA sequence:UniProtKB:Q8DKY0";locus_tag=IOBJJNGC_03914";product=NAD(P)H-quinone oxidoreductase chain 4 1	B	Bacteria
HOIFKPIC_01705	1.87683	0.00446448	bin.47.orig-ctg25-NODE_2024_length_38867	HOIFKPIC_01705;inference=ab initio prediction:Prodigal:2.6";locus_tag=HOIFKPIC_01705";product=hypothetical protein	B	Bacteria;Proteobacteria;Deltaproteobacteria;Desulfuromonadales;Geobacteraceae
MKKBNLDL_02715	-3.47513	0.00448209	bin.12.orig-ctg31-NODE_1767_length_37392	MKKBNLDL_02715;Name=rpsD";dbxref=COG:COG0522";gene=rpsD";inference=ab initio prediction:Prodigal:2.6,similar to AA sequence:UniProtKB:P62664";locus_tag=MKKBNLDL_02715";product=30S ribosomal protein S4	A	Bacteria
FLLAPKKP_01130	-4.90944	0.00451083	bin.17.orig-ctg4-NODE_56_length_195246	FLLAPKKP_01130;eC_number=2.4.2.2";Name=pdp";dbxref=COG:COG0213";gene=pdp";inference=ab initio prediction:Prodigal:2.6,similar to AA sequence:UniProtKB:P39142";locus_tag=FLLAPKKP_01130";product=Pyrimidine-nucleoside phosphorylase	A	Bacteria;Chloroflexi;Anaerolineae;Anaerolineales;Anaerolineaceae
NEPJAMCM_01485	-2.42913	0.0044928	bin.25.orig-ctg15-NODE_289_length_100102	NEPJAMCM_01485;Name=rpsH";dbxref=COG:COG0096";gene=rpsH";inference=ab initio prediction:Prodigal:2.6,similar to AA sequence:UniProtKB:A0QSG3";locus_tag=NEPJAMCM_01485";product=30S ribosomal protein S8	A	Bacteria
NEPJAMCM_02569	-1.41502	0.00451673	bin.25.orig-ctg32-NODE_704_length_64914	NEPJAMCM_02569;eC_number=3.6.4.-";Name=rapA_1";dbxref=COG:COG0553";gene=rapA_1";inference=ab initio prediction:Prodigal:2.6,similar to AA sequence:UniProtKB:P60240";locus_tag=NEPJAMCM_02569";product=RNA polymerase-associated protein RapA	A	Bacteria
NEPJAMCM_06208	1.38791	0.00451773	bin.25.orig-ctg219-NODE_14574_length_7422	NEPJAMCM_06208;eC_number=3.6.3.14";Name=atpA_3";dbxref=COG:COG0056";gene=atpA_3";inference=ab initio prediction:Prodigal:2.6,similar to AA sequence:UniProtKB:Q5FKY2";locus_tag=NEPJAMCM_06208";product=ATP synthase subunit alpha	A	Bacteria
PHHGDFOP_00035	4.43593	0.0044797	bin.33.orig-ctg1-NODE_619_length_69409	PHHGDFOP_00035;Name=uvrC";dbxref=COG:COG0322";gene=uvrC";inference=ab initio prediction:Prodigal:2.6,similar to AA sequence:UniProtKB:P0A8G0";locus_tag=PHHGDFOP_00035";product=UvrABC system protein C	A	Bacteria;Proteobacteria;Deltaproteobacteria;Desulfuromonadales;Geobacteraceae
DGOECHBH_00398	-6.68032	0.0044919	bin.36.strict-ctg2-NODE_2_length_361282	DGOECHBH_00398;eC_number=2.7.7.6";Name=rpoA";dbxref=COG:COG0202";gene=rpoA";inference=ab initio prediction:Prodigal:2.6,similar to AA sequence:UniProtKB:P20429";locus_tag=DGOECHBH_00398";product=DNA-directed RNA polymerase subunit alpha	A	Bacteria
DGOECHBH_02558	-6.00575	0.00447359	bin.36.strict-ctg15-NODE_15_length_82392	DGOECHBH_02558;eC_number=3.2.1.4";Name=celD_3";gene=celD_3";inference=ab initio prediction:Prodigal:2.6,similar to AA sequence:UniProtKB:P26221";locus_tag=DGOECHBH_02558";product=Endoglucanase E-4	A	Bacteria
HLKGEMOI_02448	-3.46988	0.00449775	bin.4.orig-ctg16-NODE_266_length_104679	HLKGEMOI_02448;eC_number=2.7.7.6";Name=rpoC";dbxref=COG:COG0086";gene=rpoC";inference=ab initio prediction:Prodigal:2.6,similar to AA sequence:UniProtKB:Q727C6";locus_tag=HLKGEMOI_02448";product=DNA-directed RNA polymerase subunit beta'	A	Bacteria
HOIFKPIC_01453	1.44295	0.00451966	bin.47.orig-ctg19-NODE_1407_length_48503	HOIFKPIC_01453;Name=cheW_3";dbxref=COG:COG0835";gene=cheW_3";inference=ab initio prediction:Prodigal:2.6,similar to AA sequence:UniProtKB:P0A964";locus_tag=HOIFKPIC_01453";product=Chemotaxis protein CheW	B	Bacteria;Proteobacteria;Deltaproteobacteria;Desulfuromonadales;Geobacteraceae
EPJIHCHF_01633	-2.3341	0.00454428	bin.37.orig-ctg14-NODE_777_length_67559	EPJIHCHF_01633;eC_number=2.4.1.18";Name=glgB";dbxref=COG:COG0296";gene=glgB";inference=ab initio prediction:Prodigal:2.6,similar to AA sequence:UniProtKB:P16954";locus_tag=EPJIHCHF_01633";product=1%2C4-alpha-glucan branching enzyme GlgB	B	Bacteria
NEPJAMCM_03805	-2.92356	0.00456837	bin.25.orig-ctg61-NODE_1343_length_44155	NEPJAMCM_03805;eC_number=2.4.1.-";Name=bshA_3";dbxref=COG:COG0438";gene=bshA_3";inference=ab initio prediction:Prodigal:2.6,similar to AA sequence:UniProtKB:Q81ST7";locus_tag=NEPJAMCM_03805";product=N-acetyl-alpha-D-glucosaminyl L-malate synthase	A	Bacteria
NEPJAMCM_05152	-1.62353	0.00455665	bin.25.orig-ctg120-NODE_4465_length_19486	NEPJAMCM_05152;inference=ab initio prediction:Prodigal:2.6";locus_tag=NEPJAMCM_05152";product=hypothetical protein	A	Bacteria
HLKGEMOI_01293	-1.74853	0.0045727	bin.4.orig-ctg5-NODE_29_length_259008	HLKGEMOI_01293;inference=ab initio prediction:Prodigal:2.6";locus_tag=HLKGEMOI_01293";product=hypothetical protein	A	Bacteria
NIEEALCC_00139	-3.39209	0.00457531	bin.21.orig-ctg1-NODE_17_length_317339	NIEEALCC_00139;Name=susC_1";gene=susC_1";inference=ab initio prediction:Prodigal:2.6,similar to AA sequence:UniProtKB:Q8A1G1";locus_tag=NIEEALCC_00139";product=TonB-dependent receptor SusC	B	Bacteria;Bacteroidetes
MDKIPDBP_00892	2.02338	0.00456083	bin.24.orig-ctg11-NODE_882_length_63651	MDKIPDBP_00892;eC_number=3.4.-.-";Name=iap";dbxref=COG:COG0791";gene=iap";inference=ab initio prediction:Prodigal:2.6,similar to AA sequence:UniProtKB:P21171";locus_tag=MDKIPDBP_00892";product=putative endopeptidase p60	B	Bacteria
KAALPGPM_02054	-2.80999	0.00458088	bin.1.orig-ctg19-NODE_474_length_79278	KAALPGPM_02054;eC_number=1.10.3.14";Name=cydA";dbxref=COG:COG1271";gene=cydA";inference=ab initio prediction:Prodigal:2.6,similar to AA sequence:UniProtKB:P0ABJ9";locus_tag=KAALPGPM_02054";product=Cytochrome bd-I ubiquinol oxidase subunit 1	A	Bacteria;Bacteroidetes
PHHGDFOP_00962	3.24886	0.00459192	bin.33.orig-ctg24-NODE_2956_length_26378	PHHGDFOP_00962;dbxref=COG:COG2200";inference=ab initio prediction:Prodigal:2.6,similar to AA sequence:UniProtKB:Q9I310";locus_tag=PHHGDFOP_00962";product=putative signaling protein	A	Bacteria;Proteobacteria;Deltaproteobacteria;Desulfuromonadales;Geobacteraceae
BJGNKILJ_02338	2.85584	0.00462578	bin.16.orig-ctg179-NODE_21843_length_5410	BJGNKILJ_02338;inference=ab initio prediction:Prodigal:2.6";locus_tag=BJGNKILJ_02338";product=hypothetical protein	A	Bacteria;Bacteroidetes
GHNPANGO_01280	-3.14986	0.00460861	bin.8.orig-ctg20-NODE_1039_length_51570	GHNPANGO_01280;Name=rfbX";dbxref=COG:COG2244";gene=rfbX";inference=ab initio prediction:Prodigal:2.6,similar to AA sequence:UniProtKB:P37746";locus_tag=GHNPANGO_01280";product=Putative O-antigen transporter	A	Bacteria
GHNPANGO_01894	-3.94782	0.00462384	bin.8.orig-ctg39-NODE_2146_length_32738	GHNPANGO_01894;eC_number=2.-.-.-";Name=mftC_4";dbxref=COG:COG0535";gene=mftC_4";inference=ab initio prediction:Prodigal:2.6,similar to AA sequence:UniProtKB:P9WJ79";locus_tag=GHNPANGO_01894";product=Putative mycofactocin radical SAM maturase MftC	A	Bacteria
LHNHJDGH_03183	-14.0502	0.00461562	bin.23.strict-ctg28-NODE_28_length_66994	LHNHJDGH_03183;eC_number=6.3.5.5";Name=carA_2";dbxref=COG:COG0505";gene=carA_2";inference=ab initio prediction:Prodigal:2.6,similar to AA sequence:UniProtKB:Q726J4";locus_tag=LHNHJDGH_03183";product=Carbamoyl-phosphate synthase small chain	B	Bacteria;Proteobacteria;Deltaproteobacteria;Desulfobacterales;Desulfobacteraceae
HHONGFGL_03936	-3.45732	0.00460305	bin.2.orig-ctg188-NODE_11365_length_9940	HHONGFGL_03936;inference=ab initio prediction:Prodigal:2.6";locus_tag=HHONGFGL_03936";product=hypothetical protein	B	Bacteria
CMCALBDD_00189	4.47619	0.00464139	bin.32.orig-ctg2-NODE_119_length_145295	CMCALBDD_00189;inference=ab initio prediction:Prodigal:2.6";locus_tag=CMCALBDD_00189";product=hypothetical protein	A	Bacteria
CMCALBDD_01758	3.84877	0.0046407	bin.32.orig-ctg33-NODE_2837_length_26984	CMCALBDD_01758;inference=ab initio prediction:Prodigal:2.6";locus_tag=CMCALBDD_01758";product=hypothetical protein	A	Bacteria
IOBJJNGC_03922	-3.05133	0.00464247	bin.36.orig-ctg67-NODE_2062_length_38360	IOBJJNGC_03922;eC_number=1.6.5.-";Name=ndhH";gene=ndhH";inference=ab initio prediction:Prodigal:2.6,similar to AA sequence:UniProtKB:P27724";locus_tag=IOBJJNGC_03922";product=NAD(P)H-quinone oxidoreductase subunit H	B	Bacteria
HOIFKPIC_00489	2.83629	0.00464684	bin.47.orig-ctg5-NODE_401_length_96552	HOIFKPIC_00489;inference=ab initio prediction:Prodigal:2.6";locus_tag=HOIFKPIC_00489";product=hypothetical protein	B	Bacteria;Proteobacteria;Deltaproteobacteria;Desulfuromonadales;Geobacteraceae
NEPJAMCM_04841	-1.05058	0.00468193	bin.25.orig-ctg101-NODE_3408_length_23955	NEPJAMCM_04841;inference=ab initio prediction:Prodigal:2.6";locus_tag=NEPJAMCM_04841";product=hypothetical protein	A	Bacteria
PHHGDFOP_00156	5.6014	0.00466154	bin.33.orig-ctg3-NODE_661_length_67112	PHHGDFOP_00156;inference=ab initio prediction:Prodigal:2.6";locus_tag=PHHGDFOP_00156";product=hypothetical protein	A	Bacteria;Proteobacteria;Deltaproteobacteria;Desulfuromonadales;Geobacteraceae
GHNPANGO_04365	-2.27629	0.00468045	bin.8.orig-ctg219-NODE_19669_length_5871	GHNPANGO_04365;eC_number=6.1.1.14";Name=glyS";dbxref=COG:COG0751";gene=glyS";inference=ab initio prediction:Prodigal:2.6,similar to AA sequence:UniProtKB:P00961";locus_tag=GHNPANGO_04365";product=Glycine--tRNA ligase beta subunit	A	Bacteria
CLJBGMNG_02904	-2.92465	0.00467463	bin.25.orig-ctg55-NODE_5112_length_19897	CLJBGMNG_02904;eC_number=1.1.1.23";Name=hisD";gene=hisD";inference=ab initio prediction:Prodigal:2.6,similar to AA sequence:UniProtKB:Q8G2R2";locus_tag=CLJBGMNG_02904";product=Histidinol dehydrogenase	B	Bacteria
IOBJJNGC_03313	1.09464	0.00468026	bin.36.orig-ctg50-NODE_1347_length_49835	IOBJJNGC_03313;Name=mgtE";dbxref=COG:COG2239";gene=mgtE";inference=ab initio prediction:Prodigal:2.6,similar to AA sequence:UniProtKB:Q830V1";locus_tag=IOBJJNGC_03313";product=Magnesium transporter MgtE	B	Bacteria
FLLAPKKP_00163	0.907277	0.00471075	bin.17.orig-ctg1-NODE_4_length_390231	FLLAPKKP_00163;Name=ngr";dbxref=COG:COG1592";gene=ngr";inference=ab initio prediction:Prodigal:2.6,similar to AA sequence:UniProtKB:P30820";locus_tag=FLLAPKKP_00163";product=Nigerythrin	A	Bacteria;Chloroflexi;Anaerolineae;Anaerolineales;Anaerolineaceae
DPBFBJBA_02244	-1.96036	0.00471005	bin.9.orig-ctg37-NODE_2161_length_32556	DPBFBJBA_02244;Name=pilE_4";gene=pilE_4";inference=ab initio prediction:Prodigal:2.6,similar to AA sequence:UniProtKB:P57039";locus_tag=DPBFBJBA_02244";product=Fimbrial protein	A	Bacteria
HMEJDMKA_01739	-2.25512	0.00469961	bin.16.orig-ctg7-NODE_35_length_264080	HMEJDMKA_01739;inference=ab initio prediction:Prodigal:2.6";locus_tag=HMEJDMKA_01739";product=hypothetical protein	B	Bacteria;Bacteroidetes
JMDGKOJB_02696	3.0978	0.00474827	bin.22.orig-ctg52-NODE_4544_length_19230	JMDGKOJB_02696;eC_number=2.4.1.1";Name=glgP";dbxref=COG:COG0058";gene=glgP";inference=ab initio prediction:Prodigal:2.6,similar to AA sequence:UniProtKB:P9WMW1";locus_tag=JMDGKOJB_02696";product=Glycogen phosphorylase	A	Bacteria;Proteobacteria;Deltaproteobacteria;Desulfovibrionales;Desulfovibrionaceae
NEPJAMCM_02632	-0.528341	0.00477998	bin.25.orig-ctg34-NODE_721_length_63949	NEPJAMCM_02632;dbxref=COG:COG2321";inference=ab initio prediction:Prodigal:2.6,similar to AA sequence:UniProtKB:P9WL85";locus_tag=NEPJAMCM_02632";product=putative protein	A	Bacteria
EBGGMOPP_03052	-5.04217	0.00479655	bin.27.orig-ctg53-NODE_9255_length_10758	EBGGMOPP_03052;Name=ydfJ_2";dbxref=COG:COG2409";gene=ydfJ_2";inference=ab initio prediction:Prodigal:2.6,similar to AA sequence:UniProtKB:P96687";locus_tag=EBGGMOPP_03052";product=Membrane protein YdfJ	A	Bacteria;Actinobacteria;Actinomycetia;Micrococcales
PHHGDFOP_00856	5.96835	0.00482447	bin.33.orig-ctg20-NODE_2345_length_30883	PHHGDFOP_00856;eC_number=3.1.-.-";Name=recJ";dbxref=COG:COG0608";gene=recJ";inference=ab initio prediction:Prodigal:2.6,similar to AA sequence:UniProtKB:P21893";locus_tag=PHHGDFOP_00856";product=Single-stranded-DNA-specific exonuclease RecJ	A	Bacteria;Proteobacteria;Deltaproteobacteria;Desulfuromonadales;Geobacteraceae
DGOECHBH_01476	-1.67234	0.00478736	bin.36.strict-ctg6-NODE_6_length_201533	DGOECHBH_01476;eC_number=2.7.13.3";Name=pdhS";gene=pdhS";inference=ab initio prediction:Prodigal:2.6,similar to AA sequence:UniProtKB:Q57BR6";locus_tag=DGOECHBH_01476";product=Cell-division control histidine kinase PdhS	A	Bacteria
GOHHEIDF_00042	-3.62337	0.00475458	bin.37.orig-ctg1-NODE_426_length_83408	GOHHEIDF_00042;inference=ab initio prediction:Prodigal:2.6";locus_tag=GOHHEIDF_00042";product=hypothetical protein	A	Bacteria;Bacteroidetes
HLKGEMOI_01620	-2.05368	0.00477914	bin.4.orig-ctg7-NODE_103_length_154746	HLKGEMOI_01620;eC_number=1.1.99.28";Name=gfo_2";gene=gfo_2";inference=ab initio prediction:Prodigal:2.6,similar to AA sequence:UniProtKB:Q07982";locus_tag=HLKGEMOI_01620";product=Glucose--fructose oxidoreductase	A	Bacteria
GHNPANGO_04162	4.49772	0.00481816	bin.8.orig-ctg187-NODE_12634_length_8342	GHNPANGO_04162;inference=ab initio prediction:Prodigal:2.6";locus_tag=GHNPANGO_04162";product=hypothetical protein	A	Bacteria
NIEEALCC_02317	-4.19572	0.00481382	bin.21.orig-ctg20-NODE_547_length_81777	NIEEALCC_02317;Name=susC_21";gene=susC_21";inference=ab initio prediction:Prodigal:2.6,similar to AA sequence:UniProtKB:Q8A1G1";locus_tag=NIEEALCC_02317";product=TonB-dependent receptor SusC	B	Bacteria;Bacteroidetes
NIEEALCC_02318	-3.62761	0.00478078	bin.21.orig-ctg20-NODE_547_length_81777	NIEEALCC_02318;inference=ab initio prediction:Prodigal:2.6";locus_tag=NIEEALCC_02318";product=hypothetical protein	B	Bacteria;Bacteroidetes
CGLMKKJK_00877	-7.98837	0.00483271	bin.22.orig-ctg2-NODE_9_length_405027	CGLMKKJK_00877;inference=ab initio prediction:Prodigal:2.6";locus_tag=CGLMKKJK_00877";product=hypothetical protein	B	Bacteria
CGLMKKJK_02639	-7.67136	0.00479909	bin.22.orig-ctg17-NODE_2803_length_31449	CGLMKKJK_02639;eC_number=3.2.1.4";Name=cel-3_1";dbxref=COG:COG2730";gene=cel-3_1";inference=ab initio prediction:Prodigal:2.6,similar to AA sequence:UniProtKB:P14250";locus_tag=CGLMKKJK_02639";product=Endoglucanase 3	B	Bacteria
IOBJJNGC_00508	-2.13588	0.0047468	bin.36.orig-ctg4-NODE_119_length_167347	IOBJJNGC_00508;inference=ab initio prediction:Prodigal:2.6";locus_tag=IOBJJNGC_00508";product=hypothetical protein	B	Bacteria
EPJIHCHF_01698	-2.76462	0.0048331	bin.37.orig-ctg16-NODE_1041_length_58284	EPJIHCHF_01698;inference=ab initio prediction:Prodigal:2.6";locus_tag=EPJIHCHF_01698";product=hypothetical protein	B	Bacteria
LAFEMMGJ_02653	2.71688	0.00482855	bin.40.orig-ctg96-NODE_7640_length_14135	LAFEMMGJ_02653;eC_number=2.7.13.3";Name=todS_7";gene=todS_7";inference=ab initio prediction:Prodigal:2.6,similar to AA sequence:UniProtKB:E0X9C7";locus_tag=LAFEMMGJ_02653";product=Sensor histidine kinase TodS	B	Bacteria;Bacteroidetes
IOIKFDHD_02430	-2.79948	0.00479561	bin.43.orig-ctg64-NODE_4224_length_23201	IOIKFDHD_02430;inference=ab initio prediction:Prodigal:2.6";locus_tag=IOIKFDHD_02430";product=hypothetical protein	B	Bacteria
HOIFKPIC_00126	3.56657	0.00480956	bin.47.orig-ctg1-NODE_122_length_164099	HOIFKPIC_00126;inference=ab initio prediction:Prodigal:2.6";locus_tag=HOIFKPIC_00126";product=hypothetical protein	B	Bacteria;Proteobacteria;Deltaproteobacteria;Desulfuromonadales;Geobacteraceae
BGPMCBJC_00451	1.77663	0.00484255	bin.44.orig-ctg6-NODE_445_length_90896	BGPMCBJC_00451;inference=ab initio prediction:Prodigal:2.6";locus_tag=BGPMCBJC_00451";product=hypothetical protein	B	Bacteria
FLLAPKKP_02941	-1.17024	0.0048487	bin.17.orig-ctg35-NODE_4066_length_20959	FLLAPKKP_02941;inference=ab initio prediction:Prodigal:2.6";locus_tag=FLLAPKKP_02941";product=hypothetical protein	A	Bacteria;Chloroflexi;Anaerolineae;Anaerolineales;Anaerolineaceae
NEPJAMCM_01117	1.66836	0.00486957	bin.25.orig-ctg11-NODE_232_length_110858	NEPJAMCM_01117;inference=ab initio prediction:Prodigal:2.6";locus_tag=NEPJAMCM_01117";product=hypothetical protein	A	Bacteria
GCOABLIP_00544	1.58773	0.00487902	bin.1.strict-ctg17-NODE_17_length_32191	GCOABLIP_00544;inference=ab initio prediction:Prodigal:2.6";locus_tag=GCOABLIP_00544";product=hypothetical protein	B	Bacteria
NIEEALCC_01235	-1.14601	0.00487164	bin.21.orig-ctg8-NODE_179_length_137682	NIEEALCC_01235;inference=ab initio prediction:Prodigal:2.6";locus_tag=NIEEALCC_01235";product=hypothetical protein	B	Bacteria;Bacteroidetes
HHONGFGL_00869	-2.27601	0.0048696	bin.2.orig-ctg18-NODE_1648_length_44637	HHONGFGL_00869;Name=macA_2";dbxref=COG:COG0845";gene=macA_2";inference=ab initio prediction:Prodigal:2.6,similar to AA sequence:UniProtKB:P75830";locus_tag=HHONGFGL_00869";product=Macrolide export protein MacA	B	Bacteria
HOIFKPIC_00928	3.60392	0.00488007	bin.47.orig-ctg10-NODE_924_length_61750	HOIFKPIC_00928;inference=ab initio prediction:Prodigal:2.6";locus_tag=HOIFKPIC_00928";product=hypothetical protein	B	Bacteria;Proteobacteria;Deltaproteobacteria;Desulfuromonadales;Geobacteraceae
DIDAGAJH_00105	-18.2482	0.00511958	bin.19.orig-ctg1-NODE_21_length_287117	DIDAGAJH_00105;eC_number=5.3.1.6";Name=rpiA";dbxref=COG:COG0120";gene=rpiA";inference=ab initio prediction:Prodigal:2.6,similar to AA sequence:UniProtKB:P0A7Z0";locus_tag=DIDAGAJH_00105";product=Ribose-5-phosphate isomerase A	A	Bacteria
DIDAGAJH_01001	-1.84749	0.00514637	bin.19.orig-ctg6-NODE_106_length_153711	DIDAGAJH_01001;Name=hycG";dbxref=COG:COG3260";gene=hycG";inference=ab initio prediction:Prodigal:2.6,similar to AA sequence:UniProtKB:P16433";locus_tag=DIDAGAJH_01001";product=Formate hydrogenlyase subunit 7	A	Bacteria
DIDAGAJH_01033	-2.32636	0.00532609	bin.19.orig-ctg6-NODE_106_length_153711	DIDAGAJH_01033;Name=btuB";dbxref=COG:COG4206";gene=btuB";inference=ab initio prediction:Prodigal:2.6,similar to AA sequence:UniProtKB:P06129";locus_tag=DIDAGAJH_01033";product=Vitamin B12 transporter BtuB	A	Bacteria
DIDAGAJH_02864	-1.12689	0.00521502	bin.19.orig-ctg31-NODE_1073_length_50341	DIDAGAJH_02864;inference=ab initio prediction:Prodigal:2.6";locus_tag=DIDAGAJH_02864";product=hypothetical protein	A	Bacteria
KAALPGPM_00084	5.99613	0.00533915	bin.1.orig-ctg1-NODE_25_length_268782	KAALPGPM_00084;inference=ab initio prediction:Prodigal:2.6";locus_tag=KAALPGPM_00084";product=hypothetical protein	A	Bacteria;Bacteroidetes
KAALPGPM_00942	-3.25106	0.0052954	bin.1.orig-ctg6-NODE_79_length_175475	KAALPGPM_00942;Name=rpmA";dbxref=COG:COG0211";gene=rpmA";inference=ab initio prediction:Prodigal:2.6,similar to AA sequence:UniProtKB:Q6NDE9";locus_tag=KAALPGPM_00942";product=50S ribosomal protein L27	A	Bacteria;Bacteroidetes
KAALPGPM_01007	-2.82353	0.00509011	bin.1.orig-ctg6-NODE_79_length_175475	KAALPGPM_01007;eC_number=3.6.1.1";Name=hppA1";dbxref=COG:COG3808";gene=hppA1";inference=ab initio prediction:Prodigal:2.6,similar to AA sequence:UniProtKB:Q2RIS7";locus_tag=KAALPGPM_01007";product=Putative K(+)-stimulated pyrophosphate-energized sodium pump	A	Bacteria;Bacteroidetes
KAALPGPM_01725	-2.39158	0.00506082	bin.1.orig-ctg14-NODE_338_length_93587	KAALPGPM_01725;eC_number=1.1.1.18";Name=iolG_12";dbxref=COG:COG0673";gene=iolG_12";inference=ab initio prediction:Prodigal:2.6,similar to AA sequence:UniProtKB:Q9WYP5";locus_tag=KAALPGPM_01725";product=Myo-inositol 2-dehydrogenase	A	Bacteria;Bacteroidetes
KAALPGPM_02798	-1.71729	0.00500243	bin.1.orig-ctg34-NODE_1328_length_44379	KAALPGPM_02798;inference=ab initio prediction:Prodigal:2.6";locus_tag=KAALPGPM_02798";product=hypothetical protein	A	Bacteria;Bacteroidetes
KAALPGPM_03158	-2.93915	0.00509448	bin.1.orig-ctg44-NODE_1983_length_34657	KAALPGPM_03158;eC_number=2.7.7.6";Name=rpoC";gene=rpoC";inference=ab initio prediction:Prodigal:2.6,similar to AA sequence:UniProtKB:A7ZUK2";locus_tag=KAALPGPM_03158";product=DNA-directed RNA polymerase subunit beta'	A	Bacteria;Bacteroidetes
KAALPGPM_03681	-2.43921	0.00508441	bin.1.orig-ctg73-NODE_6331_length_14734	KAALPGPM_03681;Name=atpE";gene=atpE";inference=ab initio prediction:Prodigal:2.6,similar to AA sequence:UniProtKB:Q2RFX4";locus_tag=KAALPGPM_03681";product=ATP synthase subunit c	A	Bacteria;Bacteroidetes
LLNDIANP_02473	-2.10062	0.00516562	bin.23.orig-ctg160-NODE_18809_length_6081	LLNDIANP_02473;inference=ab initio prediction:Prodigal:2.6";locus_tag=LLNDIANP_02473";product=hypothetical protein	A	Bacteria;Bacteroidetes
NEPJAMCM_00528	-2.07109	0.00537435	bin.25.orig-ctg4-NODE_156_length_130550	NEPJAMCM_00528;eC_number=4.1.2.9";Name=xpkA_1";gene=xpkA_1";inference=ab initio prediction:Prodigal:2.6,similar to AA sequence:UniProtKB:Q937F6";locus_tag=NEPJAMCM_00528";product=Xylulose-5-phosphate phosphoketolase	A	Bacteria
NEPJAMCM_01377	1.86903	0.00538272	bin.25.orig-ctg14-NODE_282_length_101536	NEPJAMCM_01377;inference=ab initio prediction:Prodigal:2.6";locus_tag=NEPJAMCM_01377";product=hypothetical protein	A	Bacteria
NEPJAMCM_02029	-1.92401	0.00523002	bin.25.orig-ctg22-NODE_475_length_79136	NEPJAMCM_02029;inference=ab initio prediction:Prodigal:2.6";locus_tag=NEPJAMCM_02029";product=hypothetical protein	A	Bacteria
NEPJAMCM_02875	1.13312	0.00534782	bin.25.orig-ctg38-NODE_803_length_59943	NEPJAMCM_02875;Name=mgtE";dbxref=COG:COG2239";gene=mgtE";inference=ab initio prediction:Prodigal:2.6,similar to AA sequence:UniProtKB:Q830V1";locus_tag=NEPJAMCM_02875";product=Magnesium transporter MgtE	A	Bacteria
NEPJAMCM_03182	-2.92151	0.00536693	bin.25.orig-ctg45-NODE_927_length_55201	NEPJAMCM_03182;Name=atoC_7";dbxref=COG:COG2204";gene=atoC_7";inference=ab initio prediction:Prodigal:2.6,similar to AA sequence:UniProtKB:Q06065";locus_tag=NEPJAMCM_03182";product=Regulatory protein AtoC	A	Bacteria
NEPJAMCM_04755	1.28541	0.00491297	bin.25.orig-ctg97-NODE_3137_length_25282	NEPJAMCM_04755;Name=ypmQ_4";dbxref=COG:COG1999";gene=ypmQ_4";inference=ab initio prediction:Prodigal:2.6,similar to AA sequence:UniProtKB:P54178";locus_tag=NEPJAMCM_04755";product=SCO1 protein	A	Bacteria
IKJPCFEL_00314	3.85448	0.00526018	bin.2.orig-ctg6-NODE_1375_length_43482	IKJPCFEL_00314;eC_number=6.3.1.1";Name=asnA";dbxref=COG:COG2502";gene=asnA";inference=ab initio prediction:Prodigal:2.6,similar to AA sequence:UniProtKB:P00963";locus_tag=IKJPCFEL_00314";product=Aspartate--ammonia ligase	A	Bacteria;Firmicutes
PHHGDFOP_00051	3.00741	0.00515308	bin.33.orig-ctg1-NODE_619_length_69409	PHHGDFOP_00051;inference=ab initio prediction:Prodigal:2.6";locus_tag=PHHGDFOP_00051";product=hypothetical protein	A	Bacteria;Proteobacteria;Deltaproteobacteria;Desulfuromonadales;Geobacteraceae
PHHGDFOP_00775	3.52794	0.00536127	bin.33.orig-ctg17-NODE_2143_length_32752	PHHGDFOP_00775;inference=ab initio prediction:Prodigal:2.6";locus_tag=PHHGDFOP_00775";product=hypothetical protein	A	Bacteria;Proteobacteria;Deltaproteobacteria;Desulfuromonadales;Geobacteraceae
PHHGDFOP_01149	3.42347	0.00538185	bin.33.orig-ctg32-NODE_3954_length_21386	PHHGDFOP_01149;eC_number=2.-.-.-";Name=mftC_1";dbxref=COG:COG0535";gene=mftC_1";inference=ab initio prediction:Prodigal:2.6,similar to AA sequence:UniProtKB:P9WJ79";locus_tag=PHHGDFOP_01149";product=Putative mycofactocin radical SAM maturase MftC	A	Bacteria;Proteobacteria;Deltaproteobacteria;Desulfuromonadales;Geobacteraceae
PHHGDFOP_01870	4.01849	0.00514493	bin.33.orig-ctg91-NODE_15712_length_7006	PHHGDFOP_01870;Name=tolQ_2";dbxref=COG:COG0811";gene=tolQ_2";inference=ab initio prediction:Prodigal:2.6,similar to AA sequence:UniProtKB:P0ABU9";locus_tag=PHHGDFOP_01870";product=Protein TolQ	A	Bacteria;Proteobacteria;Deltaproteobacteria;Desulfuromonadales;Geobacteraceae
DGOECHBH_00177	-3.71535	0.00534518	bin.36.strict-ctg1-NODE_1_length_368185	DGOECHBH_00177;eC_number=2.5.1.78";Name=ribH";gene=ribH";inference=ab initio prediction:Prodigal:2.6,similar to AA sequence:UniProtKB:Q02SM0";locus_tag=DGOECHBH_00177";product=6%2C7-dimethyl-8-ribityllumazine synthase	A	Bacteria
DGOECHBH_00276	-7.20707	0.00507862	bin.36.strict-ctg1-NODE_1_length_368185	DGOECHBH_00276;Name=manA_1";dbxref=COG:COG2730";gene=manA_1";inference=ab initio prediction:Prodigal:2.6,similar to AA sequence:UniProtKB:P22533";locus_tag=DGOECHBH_00276";product=Beta-mannanase/endoglucanase A	A	Bacteria
DGOECHBH_00508	-3.37369	0.00496798	bin.36.strict-ctg2-NODE_2_length_361282	DGOECHBH_00508;inference=ab initio prediction:Prodigal:2.6";locus_tag=DGOECHBH_00508";product=hypothetical protein	A	Bacteria
DGOECHBH_00529	-5.39623	0.00529587	bin.36.strict-ctg2-NODE_2_length_361282	DGOECHBH_00529;Name=inaZ_1";gene=inaZ_1";inference=ab initio prediction:Prodigal:2.6,similar to AA sequence:UniProtKB:P06620";locus_tag=DGOECHBH_00529";product=Ice nucleation protein	A	Bacteria
DGOECHBH_00601	-5.32949	0.00526342	bin.36.strict-ctg2-NODE_2_length_361282	DGOECHBH_00601;inference=ab initio prediction:Prodigal:2.6";locus_tag=DGOECHBH_00601";product=hypothetical protein	A	Bacteria
DGOECHBH_02117	-5.5649	0.00518301	bin.36.strict-ctg10-NODE_10_length_173735	DGOECHBH_02117;eC_number=3.2.1.14";Name=chiA1";gene=chiA1";inference=ab initio prediction:Prodigal:2.6,similar to AA sequence:UniProtKB:P20533";locus_tag=DGOECHBH_02117";product=Chitinase A1	A	Bacteria
HLKGEMOI_01977	-3.21796	0.00533216	bin.4.orig-ctg10-NODE_150_length_131645	HLKGEMOI_01977;Name=exuT_5";gene=exuT_5";inference=ab initio prediction:Prodigal:2.6,similar to AA sequence:UniProtKB:P0AA78";locus_tag=HLKGEMOI_01977";product=Hexuronate transporter	A	Bacteria
HLKGEMOI_02014	-3.38605	0.00514699	bin.4.orig-ctg11-NODE_159_length_129367	HLKGEMOI_02014;Name=susC_20";gene=susC_20";inference=ab initio prediction:Prodigal:2.6,similar to AA sequence:UniProtKB:Q8A1G1";locus_tag=HLKGEMOI_02014";product=TonB-dependent receptor SusC	A	Bacteria
HLKGEMOI_02930	-3.48609	0.00524493	bin.4.orig-ctg22-NODE_525_length_75090	HLKGEMOI_02930;inference=ab initio prediction:Prodigal:2.6";locus_tag=HLKGEMOI_02930";product=hypothetical protein	A	Bacteria
HLKGEMOI_03077	-2.41953	0.00518791	bin.4.orig-ctg25-NODE_600_length_70637	HLKGEMOI_03077;eC_number=3.2.1.-";inference=ab initio prediction:Prodigal:2.6,similar to AA sequence:UniProtKB:Q5LGZ0";locus_tag=HLKGEMOI_03077";product=Glycosyl hydrolase family 109 protein 1	A	Bacteria
HLKGEMOI_03118	-2.16702	0.0049771	bin.4.orig-ctg26-NODE_620_length_69408	HLKGEMOI_03118;eC_number=1.1.1.370";Name=iolX_6";dbxref=COG:COG0673";gene=iolX_6";inference=ab initio prediction:Prodigal:2.6,similar to AA sequence:UniProtKB:P40332";locus_tag=HLKGEMOI_03118";product=scyllo-inositol 2-dehydrogenase (NAD(+))	A	Bacteria
HLKGEMOI_03141	-5.1814	0.0053709	bin.4.orig-ctg26-NODE_620_length_69408	HLKGEMOI_03141;inference=ab initio prediction:Prodigal:2.6";locus_tag=HLKGEMOI_03141";product=hypothetical protein	A	Bacteria
HLKGEMOI_03570	-2.81126	0.00504896	bin.4.orig-ctg38-NODE_3635_length_22860	HLKGEMOI_03570;inference=ab initio prediction:Prodigal:2.6";locus_tag=HLKGEMOI_03570";product=hypothetical protein	A	Bacteria
HLKGEMOI_03667	-1.57424	0.00508222	bin.4.orig-ctg46-NODE_8441_length_11587	HLKGEMOI_03667;inference=ab initio prediction:Prodigal:2.6";locus_tag=HLKGEMOI_03667";product=hypothetical protein	A	Bacteria
EGNNAHDB_00240	-3.72669	0.00508613	bin.5.orig-ctg3-NODE_380_length_88152	EGNNAHDB_00240;eC_number=2.7.7.65";Name=dgcC";gene=dgcC";inference=ab initio prediction:Prodigal:2.6,similar to AA sequence:UniProtKB:P0AAP1";locus_tag=EGNNAHDB_00240";product=putative diguanylate cyclase DgcC	A	Bacteria
EGNNAHDB_01310	1.78254	0.00522218	bin.5.orig-ctg33-NODE_3308_length_24427	EGNNAHDB_01310;inference=ab initio prediction:Prodigal:2.6";locus_tag=EGNNAHDB_01310";product=hypothetical protein	A	Bacteria
EGNNAHDB_01410	4.39844	0.00512163	bin.5.orig-ctg38-NODE_4422_length_19605	EGNNAHDB_01410;inference=ab initio prediction:Prodigal:2.6";locus_tag=EGNNAHDB_01410";product=hypothetical protein	A	Bacteria
GHNPANGO_00740	-2.68094	0.00519902	bin.8.orig-ctg10-NODE_815_length_59485	GHNPANGO_00740;inference=ab initio prediction:Prodigal:2.6";locus_tag=GHNPANGO_00740";product=hypothetical protein	A	Bacteria
GHNPANGO_00796	-3.26619	0.00528174	bin.8.orig-ctg11-NODE_837_length_58596	GHNPANGO_00796;Name=clpV1";dbxref=COG:COG0542";gene=clpV1";inference=ab initio prediction:Prodigal:2.6,similar to AA sequence:UniProtKB:Q9I742";locus_tag=GHNPANGO_00796";product=Protein ClpV1	A	Bacteria
GHNPANGO_02723	-1.91759	0.00513769	bin.8.orig-ctg73-NODE_3863_length_21788	GHNPANGO_02723;eC_number=1.1.1.18";Name=iolG_25";dbxref=COG:COG0673";gene=iolG_25";inference=ab initio prediction:Prodigal:2.6,similar to AA sequence:UniProtKB:Q8ZK57";locus_tag=GHNPANGO_02723";product=Inositol 2-dehydrogenase	A	Bacteria
GHNPANGO_04316	-3.75454	0.00521811	bin.8.orig-ctg210-NODE_16209_length_6844	GHNPANGO_04316;eC_number=5.3.1.6";Name=rpiB_2";dbxref=COG:COG0698";gene=rpiB_2";inference=ab initio prediction:Prodigal:2.6,similar to AA sequence:UniProtKB:P37351";locus_tag=GHNPANGO_04316";product=Ribose-5-phosphate isomerase B	A	Bacteria
DPBFBJBA_00149	-1.65373	0.00526221	bin.9.orig-ctg2-NODE_102_length_154984	DPBFBJBA_00149;Name=sigW_1";dbxref=COG:COG1595";gene=sigW_1";inference=ab initio prediction:Prodigal:2.6,similar to AA sequence:UniProtKB:Q45585";locus_tag=DPBFBJBA_00149";product=ECF RNA polymerase sigma factor SigW	A	Bacteria
OOCAOONK_00881	8.70376	0.00522635	bin.10.orig-ctg18-NODE_1624_length_45005	OOCAOONK_00881;eC_number=2.6.1.106";Name=desV";gene=desV";inference=ab initio prediction:Prodigal:2.6,similar to AA sequence:UniProtKB:Q9ZGH4";locus_tag=OOCAOONK_00881";product=dTDP-3-amino-3%2C4%2C6-trideoxy-alpha-D-glucose transaminase	B	Bacteria
OOCAOONK_01679	-17.3279	0.00520579	bin.10.orig-ctg48-NODE_2786_length_31590	OOCAOONK_01679;inference=ab initio prediction:Prodigal:2.6";locus_tag=OOCAOONK_01679";product=hypothetical protein	B	Bacteria
FEHMIFJH_01454	-2.22951	0.00491151	bin.12.strict-ctg26-NODE_26_length_35823	FEHMIFJH_01454;eC_number=2.7.13.3";Name=phoR_1";dbxref=COG:COG0642";gene=phoR_1";inference=ab initio prediction:Prodigal:2.6,similar to AA sequence:UniProtKB:P23545";locus_tag=FEHMIFJH_01454";product=Alkaline phosphatase synthesis sensor protein PhoR	B	Bacteria;Proteobacteria;Deltaproteobacteria;Desulfuromonadales;Geobacteraceae
FEHMIFJH_01926	-0.95763	0.00489678	bin.12.strict-ctg45-NODE_45_length_22070	FEHMIFJH_01926;Name=epsE_3";dbxref=COG:COG2804";gene=epsE_3";inference=ab initio prediction:Prodigal:2.6,similar to AA sequence:UniProtKB:P37093";locus_tag=FEHMIFJH_01926";product=Type II secretion system protein E	B	Bacteria;Proteobacteria;Deltaproteobacteria;Desulfuromonadales;Geobacteraceae
HMEJDMKA_00132	-1.79975	0.00511993	bin.16.orig-ctg1-NODE_11_length_379019	HMEJDMKA_00132;eC_number=3.-.-.-";Name=hadI";dbxref=COG:COG1924";gene=hadI";inference=ab initio prediction:Prodigal:2.6,similar to AA sequence:UniProtKB:Q5U925";locus_tag=HMEJDMKA_00132";product=2-hydroxyisocaproyl-CoA dehydratase activator	B	Bacteria;Bacteroidetes
HMEJDMKA_00143	-3.51913	0.00490283	bin.16.orig-ctg1-NODE_11_length_379019	HMEJDMKA_00143;eC_number=2.7.7.6";Name=rpoC";dbxref=COG:COG0086";gene=rpoC";inference=ab initio prediction:Prodigal:2.6,similar to AA sequence:UniProtKB:Q727C6";locus_tag=HMEJDMKA_00143";product=DNA-directed RNA polymerase subunit beta'	B	Bacteria;Bacteroidetes
HMEJDMKA_00308	-1.71549	0.00508798	bin.16.orig-ctg1-NODE_11_length_379019	HMEJDMKA_00308;Name=susC_3";gene=susC_3";inference=ab initio prediction:Prodigal:2.6,similar to AA sequence:UniProtKB:Q8A1G1";locus_tag=HMEJDMKA_00308";product=TonB-dependent receptor SusC	B	Bacteria;Bacteroidetes
HMEJDMKA_00890	-2.26243	0.00502761	bin.16.orig-ctg3-NODE_22_length_297790	HMEJDMKA_00890;inference=ab initio prediction:Prodigal:2.6";locus_tag=HMEJDMKA_00890";product=hypothetical protein	B	Bacteria;Bacteroidetes
HMEJDMKA_01357	-1.70271	0.00509669	bin.16.orig-ctg5-NODE_27_length_273951	HMEJDMKA_01357;Name=resA_2";dbxref=COG:COG0526";gene=resA_2";inference=ab initio prediction:Prodigal:2.6,similar to AA sequence:UniProtKB:Q81SZ9";locus_tag=HMEJDMKA_01357";product=Thiol-disulfide oxidoreductase ResA	B	Bacteria;Bacteroidetes
HMEJDMKA_01596	2.71503	0.00528541	bin.16.orig-ctg6-NODE_33_length_264846	HMEJDMKA_01596;eC_number=3.4.11.-";Name=dppA_3";dbxref=COG:COG2362";gene=dppA_3";inference=ab initio prediction:Prodigal:2.6,similar to AA sequence:UniProtKB:P26902";locus_tag=HMEJDMKA_01596";product=D-aminopeptidase	B	Bacteria;Bacteroidetes
HMEJDMKA_01708	-2.0233	0.00527782	bin.16.orig-ctg7-NODE_35_length_264080	HMEJDMKA_01708;inference=ab initio prediction:Prodigal:2.6";locus_tag=HMEJDMKA_01708";product=hypothetical protein	B	Bacteria;Bacteroidetes
HMEJDMKA_02265	-2.38786	0.00504802	bin.16.orig-ctg10-NODE_155_length_145696	HMEJDMKA_02265;eC_number=3.5.1.81";Name=dan";gene=dan";inference=ab initio prediction:Prodigal:2.6,similar to AA sequence:UniProtKB:P72349";locus_tag=HMEJDMKA_02265";product=D-aminoacylase	B	Bacteria;Bacteroidetes
GCOABLIP_02161	1.17288	0.0051601	bin.1.strict-ctg110-NODE_110_length_14136	GCOABLIP_02161;inference=ab initio prediction:Prodigal:2.6";locus_tag=GCOABLIP_02161";product=hypothetical protein	B	Bacteria
NIEEALCC_02244	-2.39666	0.00495078	bin.21.orig-ctg19-NODE_527_length_83793	NIEEALCC_02244;eC_number=5.3.1.22";Name=hyi";dbxref=COG:COG3622";gene=hyi";inference=ab initio prediction:Prodigal:2.6,similar to AA sequence:UniProtKB:P30147";locus_tag=NIEEALCC_02244";product=Hydroxypyruvate isomerase	B	Bacteria;Bacteroidetes
CGLMKKJK_01908	-7.00208	0.00506473	bin.22.orig-ctg6-NODE_98_length_179073	CGLMKKJK_01908;eC_number=3.2.1.8";Name=xynA_1";gene=xynA_1";inference=ab initio prediction:Prodigal:2.6,similar to AA sequence:UniProtKB:P36917";locus_tag=CGLMKKJK_01908";product=Endo-1%2C4-beta-xylanase A	B	Bacteria
CGLMKKJK_02206	-10.1814	0.005281	bin.22.orig-ctg9-NODE_267_length_115138	CGLMKKJK_02206;Name=atpE";dbxref=COG:COG0636";gene=atpE";inference=ab initio prediction:Prodigal:2.6,similar to AA sequence:UniProtKB:Q8DLP7";locus_tag=CGLMKKJK_02206";product=ATP synthase subunit c	B	Bacteria
CGLMKKJK_02471	-4.46166	0.00502651	bin.22.orig-ctg13-NODE_979_length_60041	CGLMKKJK_02471;inference=ab initio prediction:Prodigal:2.6";locus_tag=CGLMKKJK_02471";product=hypothetical protein	B	Bacteria
CGLMKKJK_02637	-6.78775	0.00512714	bin.22.orig-ctg17-NODE_2803_length_31449	CGLMKKJK_02637;inference=ab initio prediction:Prodigal:2.6";locus_tag=CGLMKKJK_02637";product=hypothetical protein	B	Bacteria
BKGNLCHP_00560	7.62922	0.00498487	bin.26.strict-ctg7-NODE_7_length_68615	BKGNLCHP_00560;eC_number=1.-.-.-";Name=ydhV_4";dbxref=COG:COG2414";gene=ydhV_4";inference=ab initio prediction:Prodigal:2.6,similar to AA sequence:UniProtKB:P76192";locus_tag=BKGNLCHP_00560";product=putative oxidoreductase YdhV	B	Bacteria
HHONGFGL_04112	-3.11375	0.00494114	bin.2.orig-ctg209-NODE_13712_length_8418	HHONGFGL_04112;eC_number=2.7.9.1";Name=ppdK";dbxref=COG:COG0574";gene=ppdK";inference=ab initio prediction:Prodigal:2.6,similar to AA sequence:UniProtKB:P22983";locus_tag=HHONGFGL_04112";product=Pyruvate%2C phosphate dikinase	B	Bacteria
FKMPEOLC_02047	3.36466	0.00533248	bin.32.orig-ctg21-NODE_683_length_73147	FKMPEOLC_02047;Name=rpsR";dbxref=COG:COG0238";gene=rpsR";inference=ab initio prediction:Prodigal:2.6,similar to AA sequence:UniProtKB:P0A7T7";locus_tag=FKMPEOLC_02047";product=30S ribosomal protein S18	B	Bacteria;Proteobacteria;Deltaproteobacteria;Desulfovibrionales;Desulfovibrionaceae
GPJHLCPC_02752	-2.87471	0.00508462	bin.34.orig-ctg25-NODE_1172_length_54419	GPJHLCPC_02752;eC_number=2.7.7.80";Name=ttuC";dbxref=COG:COG0476";gene=ttuC";inference=ab initio prediction:Prodigal:2.6,similar to AA sequence:UniProtKB:Q72J02";locus_tag=GPJHLCPC_02752";product=Sulfur carrier protein adenylyltransferase	B	Bacteria
KCBGEGHB_03367	-3.30254	0.0053349	bin.35.orig-ctg154-NODE_16270_length_7275	KCBGEGHB_03367;Name=infC";dbxref=COG:COG0290";gene=infC";inference=ab initio prediction:Prodigal:2.6,similar to AA sequence:UniProtKB:P0A707";locus_tag=KCBGEGHB_03367";product=Translation initiation factor IF-3	B	Bacteria;Proteobacteria;Betaproteobacteria;Burkholderiales;Oxalobacteraceae
IOBJJNGC_01120	-1.84625	0.00515696	bin.36.orig-ctg10-NODE_322_length_107406	IOBJJNGC_01120;eC_number=1.1.1.127";Name=kduD";gene=kduD";inference=ab initio prediction:Prodigal:2.6,similar to AA sequence:UniProtKB:Q05528";locus_tag=IOBJJNGC_01120";product=2-dehydro-3-deoxy-D-gluconate 5-dehydrogenase	B	Bacteria
IOBJJNGC_04080	2.24323	0.0049199	bin.36.orig-ctg73-NODE_2649_length_32763	IOBJJNGC_04080;inference=ab initio prediction:Prodigal:2.6";locus_tag=IOBJJNGC_04080";product=hypothetical protein	B	Bacteria
IOBJJNGC_04881	-2.55779	0.00493382	bin.36.orig-ctg107-NODE_3919_length_24562	IOBJJNGC_04881;eC_number=4.1.1.104";Name=otnC";dbxref=COG:COG0235";gene=otnC";inference=ab initio prediction:Prodigal:2.6,similar to AA sequence:UniProtKB:Q57199";locus_tag=IOBJJNGC_04881";product=3-oxo-tetronate 4-phosphate decarboxylase	B	Bacteria
IOBJJNGC_05631	1.59917	0.00535574	bin.36.orig-ctg152-NODE_6925_length_15345	IOBJJNGC_05631;inference=ab initio prediction:Prodigal:2.6";locus_tag=IOBJJNGC_05631";product=hypothetical protein	B	Bacteria
EPJIHCHF_01165	-1.4801	0.0049438	bin.37.orig-ctg7-NODE_311_length_108952	EPJIHCHF_01165;eC_number=5.2.1.8";Name=prsA1";dbxref=COG:COG0760";gene=prsA1";inference=ab initio prediction:Prodigal:2.6,similar to AA sequence:UniProtKB:Q81U45";locus_tag=EPJIHCHF_01165";product=Foldase protein PrsA 1	B	Bacteria
KKKHKLLA_01100	4.87391	0.00514072	bin.41.orig-ctg88-NODE_12711_length_9018	KKKHKLLA_01100;inference=ab initio prediction:Prodigal:2.6";locus_tag=KKKHKLLA_01100";product=hypothetical protein	B	Bacteria
JDPDKBHN_01615	13.3718	0.00537164	bin.42.orig-ctg16-NODE_666_length_74184	JDPDKBHN_01615;Name=atpC_1";dbxref=COG:COG0355";gene=atpC_1";inference=ab initio prediction:Prodigal:2.6,similar to AA sequence:UniProtKB:P37812";locus_tag=JDPDKBHN_01615";product=ATP synthase epsilon chain	B	Bacteria;Proteobacteria;Deltaproteobacteria;Desulfuromonadales;Desulfuromonadaceae
BGPMCBJC_01550	2.38985	0.00517095	bin.44.orig-ctg25-NODE_1249_length_52446	BGPMCBJC_01550;inference=ab initio prediction:Prodigal:2.6";locus_tag=BGPMCBJC_01550";product=hypothetical protein	B	Bacteria
BGPMCBJC_03861	5.24617	0.00516831	bin.44.orig-ctg124-NODE_9483_length_11689	BGPMCBJC_03861;Name=rip3_2";gene=rip3_2";inference=ab initio prediction:Prodigal:2.6,similar to AA sequence:UniProtKB:H8EUF2";locus_tag=BGPMCBJC_03861";product=Putative zinc metalloprotease Rip3	B	Bacteria
HOIFKPIC_00530	5.8407	0.00520967	bin.47.orig-ctg5-NODE_401_length_96552	HOIFKPIC_00530;inference=ab initio prediction:Prodigal:2.6";locus_tag=HOIFKPIC_00530";product=hypothetical protein	B	Bacteria;Proteobacteria;Deltaproteobacteria;Desulfuromonadales;Geobacteraceae
HOIFKPIC_00859	3.94973	0.00490528	bin.47.orig-ctg9-NODE_805_length_66867	HOIFKPIC_00859;Name=dnaJ_2";dbxref=COG:COG0484";gene=dnaJ_2";inference=ab initio prediction:Prodigal:2.6,similar to AA sequence:UniProtKB:P08622";locus_tag=HOIFKPIC_00859";product=Chaperone protein DnaJ	B	Bacteria;Proteobacteria;Deltaproteobacteria;Desulfuromonadales;Geobacteraceae
HOIFKPIC_00880	4.98978	0.00533867	bin.47.orig-ctg9-NODE_805_length_66867	HOIFKPIC_00880;inference=ab initio prediction:Prodigal:2.6";locus_tag=HOIFKPIC_00880";product=hypothetical protein	B	Bacteria;Proteobacteria;Deltaproteobacteria;Desulfuromonadales;Geobacteraceae
HOIFKPIC_01032	5.30974	0.00522797	bin.47.orig-ctg12-NODE_1021_length_58952	HOIFKPIC_01032;Name=yqaA";dbxref=COG:COG1238";gene=yqaA";inference=ab initio prediction:Prodigal:2.6,similar to AA sequence:UniProtKB:P0ADR0";locus_tag=HOIFKPIC_01032";product=Inner membrane protein YqaA	B	Bacteria;Proteobacteria;Deltaproteobacteria;Desulfuromonadales;Geobacteraceae
HOIFKPIC_01269	2.35186	0.00517727	bin.47.orig-ctg16-NODE_1157_length_54758	HOIFKPIC_01269;Name=fliA";dbxref=COG:COG1191";gene=fliA";inference=ab initio prediction:Prodigal:2.6,similar to AA sequence:UniProtKB:P0AEM6";locus_tag=HOIFKPIC_01269";product=RNA polymerase sigma factor FliA	B	Bacteria;Proteobacteria;Deltaproteobacteria;Desulfuromonadales;Geobacteraceae
HOIFKPIC_02649	5.58147	0.00530686	bin.47.orig-ctg71-NODE_10611_length_10570	HOIFKPIC_02649;inference=ab initio prediction:Prodigal:2.6";locus_tag=HOIFKPIC_02649";product=hypothetical protein	B	Bacteria;Proteobacteria;Deltaproteobacteria;Desulfuromonadales;Geobacteraceae
HNPIFHAE_00731	-2.27777	0.00531924	bin.4.strict-ctg3-NODE_3_length_148014	HNPIFHAE_00731;inference=ab initio prediction:Prodigal:2.6";locus_tag=HNPIFHAE_00731";product=hypothetical protein	B	Bacteria
PMFBGOMJ_00754	-5.48143	0.00505821	bin.5.orig-ctg3-NODE_20_length_308205	PMFBGOMJ_00754;Name=groL";dbxref=COG:COG0459";gene=groL";inference=ab initio prediction:Prodigal:2.6,similar to AA sequence:UniProtKB:P42385";locus_tag=PMFBGOMJ_00754";product=60 kDa chaperonin	B	Bacteria;Proteobacteria;Betaproteobacteria
GMFAOAFM_00651	0.659464	0.00527484	bin.6.orig-ctg17-NODE_3735_length_25475	GMFAOAFM_00651;inference=ab initio prediction:Prodigal:2.6";locus_tag=GMFAOAFM_00651";product=hypothetical protein	B	Bacteria;Firmicutes
KIDBHOEH_02967	1.55039	0.00535425	bin.9.orig-ctg109-NODE_7676_length_14082	KIDBHOEH_02967;Name=dnaK";dbxref=COG:COG0443";gene=dnaK";inference=ab initio prediction:Prodigal:2.6,similar to AA sequence:UniProtKB:P30721";locus_tag=KIDBHOEH_02967";product=Chaperone protein DnaK	B	Bacteria;Bacteroidetes
OOCAOONK_00864	-3.43721	0.00539002	bin.10.orig-ctg17-NODE_1618_length_45171	OOCAOONK_00864;eC_number=2.3.1.179";Name=fabF_1";gene=fabF_1";inference=ab initio prediction:Prodigal:2.6,similar to AA sequence:UniProtKB:P73283";locus_tag=OOCAOONK_00864";product=3-oxoacyl-[acyl-carrier-protein] synthase 2	B	Bacteria
NEPJAMCM_00087	-0.812728	0.00542473	bin.25.orig-ctg1-NODE_34_length_251742	NEPJAMCM_00087;Name=ccoP";gene=ccoP";inference=ab initio prediction:Prodigal:2.6,similar to AA sequence:UniProtKB:Q5GCA5";locus_tag=NEPJAMCM_00087";product=Cbb3-type cytochrome c oxidase subunit CcoP	A	Bacteria
HOIFKPIC_01951	3.0042	0.00545734	bin.47.orig-ctg33-NODE_2930_length_30524	HOIFKPIC_01951;eC_number=3.1.3.89";Name=yfbR";dbxref=COG:COG1896";gene=yfbR";inference=ab initio prediction:Prodigal:2.6,similar to AA sequence:UniProtKB:P76491";locus_tag=HOIFKPIC_01951";product=5'-deoxynucleotidase YfbR	B	Bacteria;Proteobacteria;Deltaproteobacteria;Desulfuromonadales;Geobacteraceae
PHHGDFOP_00752	2.73285	0.00547119	bin.33.orig-ctg17-NODE_2143_length_32752	PHHGDFOP_00752;inference=ab initio prediction:Prodigal:2.6";locus_tag=PHHGDFOP_00752";product=hypothetical protein	A	Bacteria;Proteobacteria;Deltaproteobacteria;Desulfuromonadales;Geobacteraceae
IKJPCFEL_01121	1.75763	0.00547881	bin.2.orig-ctg39-NODE_7672_length_12566	IKJPCFEL_01121;eC_number=3.6.3.31";Name=potA_1";gene=potA_1";inference=ab initio prediction:Prodigal:2.6,similar to AA sequence:UniProtKB:Q7A679";locus_tag=IKJPCFEL_01121";product=Spermidine/putrescine import ATP-binding protein PotA	A	Bacteria;Firmicutes
CMECPNAK_00632	1.85866	0.00549626	bin.15.orig-ctg4-NODE_174_length_126896	CMECPNAK_00632;Name=nusA";dbxref=COG:COG0195";gene=nusA";inference=ab initio prediction:Prodigal:2.6,similar to AA sequence:UniProtKB:P32727";locus_tag=CMECPNAK_00632";product=Transcription termination/antitermination protein NusA	A	Bacteria;Firmicutes
NEPJAMCM_03838	-1.29006	0.00552918	bin.25.orig-ctg62-NODE_1345_length_44092	NEPJAMCM_03838;eC_number=1.4.1.13";Name=gltD";dbxref=COG:COG0493";gene=gltD";inference=ab initio prediction:Prodigal:2.6,similar to AA sequence:UniProtKB:P09832";locus_tag=NEPJAMCM_03838";product=Glutamate synthase [NADPH] small chain	A	Bacteria
NEPJAMCM_04067	1.62964	0.00553653	bin.25.orig-ctg70-NODE_1601_length_39785	NEPJAMCM_04067;inference=ab initio prediction:Prodigal:2.6";locus_tag=NEPJAMCM_04067";product=hypothetical protein	A	Bacteria
NEPJAMCM_05709	3.21471	0.00551184	bin.25.orig-ctg161-NODE_7314_length_13085	NEPJAMCM_05709;Name=mrpA";dbxref=COG:COG1009";gene=mrpA";inference=ab initio prediction:Prodigal:2.6,similar to AA sequence:UniProtKB:Q9K2S2";locus_tag=NEPJAMCM_05709";product=Na(+)/H(+) antiporter subunit A	A	Bacteria
CGLMKKJK_01494	-4.23964	0.00551973	bin.22.orig-ctg4-NODE_18_length_316124	CGLMKKJK_01494;inference=ab initio prediction:Prodigal:2.6";locus_tag=CGLMKKJK_01494";product=hypothetical protein	B	Bacteria
CGLMKKJK_01730	-4.2151	0.00553966	bin.22.orig-ctg5-NODE_66_length_214287	CGLMKKJK_01730;Name=rbr";dbxref=COG:COG1592";gene=rbr";inference=ab initio prediction:Prodigal:2.6,similar to AA sequence:UniProtKB:Q9AGG3";locus_tag=CGLMKKJK_01730";product=Rubrerythrin	B	Bacteria
CGLMKKJK_02121	-6.30749	0.00552139	bin.22.orig-ctg8-NODE_256_length_117068	CGLMKKJK_02121;eC_number=6.1.1.20";Name=pheT";dbxref=COG:COG0072";gene=pheT";inference=ab initio prediction:Prodigal:2.6,similar to AA sequence:UniProtKB:Q5LC76";locus_tag=CGLMKKJK_02121";product=Phenylalanine--tRNA ligase beta subunit	B	Bacteria
LAFEMMGJ_00459	3.30677	0.00552869	bin.40.orig-ctg5-NODE_352_length_103837	LAFEMMGJ_00459;eC_number=5.4.99.2";Name=mutB";dbxref=COG:COG1884";gene=mutB";inference=ab initio prediction:Prodigal:2.6,similar to AA sequence:UniProtKB:P11653";locus_tag=LAFEMMGJ_00459";product=Methylmalonyl-CoA mutase large subunit	B	Bacteria;Bacteroidetes
HOIFKPIC_00141	5.22513	0.00550769	bin.47.orig-ctg1-NODE_122_length_164099	HOIFKPIC_00141;eC_number=2.7.7.75";Name=mog";dbxref=COG:COG0521";gene=mog";inference=ab initio prediction:Prodigal:2.6,similar to AA sequence:UniProtKB:Q9ZL45";locus_tag=HOIFKPIC_00141";product=Molybdopterin adenylyltransferase	B	Bacteria;Proteobacteria;Deltaproteobacteria;Desulfuromonadales;Geobacteraceae
PHHGDFOP_00905	4.56597	0.00555818	bin.33.orig-ctg21-NODE_2589_length_28725	PHHGDFOP_00905;eC_number=2.7.7.12";Name=galT";dbxref=COG:COG1085";gene=galT";inference=ab initio prediction:Prodigal:2.6,similar to AA sequence:UniProtKB:P09148";locus_tag=PHHGDFOP_00905";product=Galactose-1-phosphate uridylyltransferase	A	Bacteria;Proteobacteria;Deltaproteobacteria;Desulfuromonadales;Geobacteraceae
GHNPANGO_04433	-3.37273	0.00556991	bin.8.orig-ctg234-NODE_24363_length_4995	GHNPANGO_04433;eC_number=1.1.1.370";Name=iolX_14";dbxref=COG:COG0673";gene=iolX_14";inference=ab initio prediction:Prodigal:2.6,similar to AA sequence:UniProtKB:P40332";locus_tag=GHNPANGO_04433";product=scyllo-inositol 2-dehydrogenase (NAD(+))	A	Bacteria
NEPJAMCM_05940	-2.69502	0.00558469	bin.25.orig-ctg184-NODE_10388_length_9779	NEPJAMCM_05940;inference=ab initio prediction:Prodigal:2.6";locus_tag=NEPJAMCM_05940";product=hypothetical protein	A	Bacteria
CGLMKKJK_01140	-6.18333	0.0056098	bin.22.orig-ctg3-NODE_13_length_365329	CGLMKKJK_01140;eC_number=1.12.1.3";Name=hndD_1";dbxref=COG:COG3383";gene=hndD_1";inference=ab initio prediction:Prodigal:2.6,similar to AA sequence:UniProtKB:Q46508";locus_tag=CGLMKKJK_01140";product=NADP-reducing hydrogenase subunit HndD	B	Bacteria
HOIFKPIC_00858	3.8595	0.00561116	bin.47.orig-ctg9-NODE_805_length_66867	HOIFKPIC_00858;Name=dnaK";dbxref=COG:COG0443";gene=dnaK";inference=ab initio prediction:Prodigal:2.6,similar to AA sequence:UniProtKB:P50019";locus_tag=HOIFKPIC_00858";product=Chaperone protein DnaK	B	Bacteria;Proteobacteria;Deltaproteobacteria;Desulfuromonadales;Geobacteraceae
HOIFKPIC_00531	3.67265	0.00561839	bin.47.orig-ctg5-NODE_401_length_96552	HOIFKPIC_00531;inference=ab initio prediction:Prodigal:2.6";locus_tag=HOIFKPIC_00531";product=hypothetical protein	B	Bacteria;Proteobacteria;Deltaproteobacteria;Desulfuromonadales;Geobacteraceae
CGLMKKJK_00365	-4.46093	0.00565187	bin.22.orig-ctg1-NODE_1_length_679874	CGLMKKJK_00365;eC_number=4.2.1.85";Name=dmdA";gene=dmdA";inference=ab initio prediction:Prodigal:2.6,similar to AA sequence:UniProtKB:Q0QLE2";locus_tag=CGLMKKJK_00365";product=2%2C3-dimethylmalate dehydratase large subunit	B	Bacteria
NIEEALCC_01663	-2.22461	0.00566094	bin.21.orig-ctg11-NODE_248_length_118447	NIEEALCC_01663;Name=fhaB";dbxref=COG:COG3210";gene=fhaB";inference=ab initio prediction:Prodigal:2.6,similar to AA sequence:UniProtKB:P12255";locus_tag=NIEEALCC_01663";product=Filamentous hemagglutinin	B	Bacteria;Bacteroidetes
DIDAGAJH_01358	-1.20021	0.00572393	bin.19.orig-ctg9-NODE_265_length_104705	DIDAGAJH_01358;eC_number=3.1.3.97";dbxref=COG:COG0613";inference=ab initio prediction:Prodigal:2.6,similar to AA sequence:UniProtKB:Q7NXD4";locus_tag=DIDAGAJH_01358";product=3'%2C5'-nucleoside bisphosphate phosphatase	A	Bacteria
NEPJAMCM_01771	3.76972	0.0057221	bin.25.orig-ctg18-NODE_352_length_92094	NEPJAMCM_01771;eC_number=3.2.1.8";Name=xynZ_2";dbxref=COG:COG2382";gene=xynZ_2";inference=ab initio prediction:Prodigal:2.6,similar to AA sequence:UniProtKB:P10478";locus_tag=NEPJAMCM_01771";product=Endo-1%2C4-beta-xylanase Z	A	Bacteria
DGOECHBH_02177	-4.77437	0.0056984	bin.36.strict-ctg11-NODE_11_length_142288	DGOECHBH_02177;eC_number=2.1.1.199";Name=rsmH";dbxref=COG:COG0275";gene=rsmH";inference=ab initio prediction:Prodigal:2.6,similar to AA sequence:UniProtKB:Q5SJD8";locus_tag=DGOECHBH_02177";product=Ribosomal RNA small subunit methyltransferase H	A	Bacteria
GHNPANGO_02212	-2.2256	0.0057177	bin.8.orig-ctg50-NODE_2779_length_27360	GHNPANGO_02212;inference=ab initio prediction:Prodigal:2.6";locus_tag=GHNPANGO_02212";product=hypothetical protein	A	Bacteria
HMEJDMKA_00414	-1.67901	0.00573195	bin.16.orig-ctg2-NODE_12_length_378437	HMEJDMKA_00414;inference=ab initio prediction:Prodigal:2.6";locus_tag=HMEJDMKA_00414";product=hypothetical protein	B	Bacteria;Bacteroidetes
HMEJDMKA_02228	-1.84866	0.00573187	bin.16.orig-ctg10-NODE_155_length_145696	HMEJDMKA_02228;eC_number=3.4.21.-";Name=sppA";dbxref=COG:COG0616";gene=sppA";inference=ab initio prediction:Prodigal:2.6,similar to AA sequence:UniProtKB:P45243";locus_tag=HMEJDMKA_02228";product=Protease 4	B	Bacteria;Bacteroidetes
HHONGFGL_04663	-1.35954	0.00572397	bin.2.orig-ctg309-NODE_45928_length_3218	HHONGFGL_04663;eC_number=4.2.1.9";Name=ilvD_2";dbxref=COG:COG0129";gene=ilvD_2";inference=ab initio prediction:Prodigal:2.6,similar to AA sequence:UniProtKB:P05791";locus_tag=HHONGFGL_04663";product=Dihydroxy-acid dehydratase	B	Bacteria
IOBJJNGC_05611	-1.81942	0.00572115	bin.36.orig-ctg150-NODE_6849_length_15476	IOBJJNGC_05611;eC_number=3.4.14.5";Name=dap4";gene=dap4";inference=ab initio prediction:Prodigal:2.6,similar to AA sequence:UniProtKB:Q6F3I7";locus_tag=IOBJJNGC_05611";product=Dipeptidyl aminopeptidase 4	B	Bacteria
GMFAOAFM_00469	2.2015	0.00570407	bin.6.orig-ctg12-NODE_2982_length_30246	GMFAOAFM_00469;eC_number=1.8.1.9";Name=trxB_1";dbxref=COG:COG0492";gene=trxB_1";inference=ab initio prediction:Prodigal:2.6,similar to AA sequence:UniProtKB:P80880";locus_tag=GMFAOAFM_00469";product=Thioredoxin reductase	B	Bacteria;Firmicutes
PHHGDFOP_00073	3.64954	0.00574783	bin.33.orig-ctg2-NODE_643_length_67890	PHHGDFOP_00073;inference=ab initio prediction:Prodigal:2.6";locus_tag=PHHGDFOP_00073";product=hypothetical protein	A	Bacteria;Proteobacteria;Deltaproteobacteria;Desulfuromonadales;Geobacteraceae
NIEEALCC_01525	-1.94274	0.00574816	bin.21.orig-ctg10-NODE_206_length_128841	NIEEALCC_01525;inference=ab initio prediction:Prodigal:2.6";locus_tag=NIEEALCC_01525";product=hypothetical protein	B	Bacteria;Bacteroidetes
IOIKFDHD_02213	-2.3396	0.00575659	bin.43.orig-ctg53-NODE_3279_length_28147	IOIKFDHD_02213;inference=ab initio prediction:Prodigal:2.6";locus_tag=IOIKFDHD_02213";product=hypothetical protein	B	Bacteria
MOBOKJGO_00991	4.56266	0.00577008	bin.21.orig-ctg5-NODE_59_length_191311	MOBOKJGO_00991;inference=ab initio prediction:Prodigal:2.6";locus_tag=MOBOKJGO_00991";product=hypothetical protein	A	Bacteria
HLKGEMOI_00104	-2.20486	0.00576385	bin.4.orig-ctg1-NODE_8_length_356553	HLKGEMOI_00104;Name=tolB_1";gene=tolB_1";inference=ab initio prediction:Prodigal:2.6,protein motif:HAMAP:MF_00671";locus_tag=HLKGEMOI_00104";product=Protein TolB	A	Bacteria
HLKGEMOI_00591	-2.89963	0.00578156	bin.4.orig-ctg2-NODE_12_length_314459	HLKGEMOI_00591;eC_number=1.12.1.2";Name=hoxF";gene=hoxF";inference=ab initio prediction:Prodigal:2.6,similar to AA sequence:UniProtKB:P22317";locus_tag=HLKGEMOI_00591";product=NAD-reducing hydrogenase HoxS subunit alpha	A	Bacteria
GCOABLIP_03259	-2.08566	0.00577885	bin.1.strict-ctg255-NODE_255_length_6473	GCOABLIP_03259;dbxref=COG:COG0330";inference=ab initio prediction:Prodigal:2.6,similar to AA sequence:UniProtKB:P9WPR9";locus_tag=GCOABLIP_03259";product=putative protein	B	Bacteria
HOIFKPIC_00767	2.97955	0.00580587	bin.47.orig-ctg8-NODE_682_length_73158	HOIFKPIC_00767;inference=ab initio prediction:Prodigal:2.6";locus_tag=HOIFKPIC_00767";product=hypothetical protein	B	Bacteria;Proteobacteria;Deltaproteobacteria;Desulfuromonadales;Geobacteraceae
CMECPNAK_00361	2.59096	0.00584621	bin.15.orig-ctg2-NODE_70_length_183376	CMECPNAK_00361;Name=rsxA";dbxref=COG:COG4657";gene=rsxA";inference=ab initio prediction:Prodigal:2.6,similar to AA sequence:UniProtKB:P0A766";locus_tag=CMECPNAK_00361";product=Electron transport complex subunit RsxA	A	Bacteria;Firmicutes
BJGNKILJ_00770	-3.1043	0.00586087	bin.16.orig-ctg25-NODE_2515_length_29416	BJGNKILJ_00770;eC_number=1.6.5.8";Name=nqrF";dbxref=COG:COG2871";gene=nqrF";inference=ab initio prediction:Prodigal:2.6,similar to AA sequence:UniProtKB:A5F5Y4";locus_tag=BJGNKILJ_00770";product=Na(+)-translocating NADH-quinone reductase subunit F	A	Bacteria;Bacteroidetes
JMDGKOJB_02312	4.4913	0.0058329	bin.22.orig-ctg35-NODE_1888_length_35848	JMDGKOJB_02312;eC_number=3.4.21.53";Name=lon1_2";dbxref=COG:COG0466";gene=lon1_2";inference=ab initio prediction:Prodigal:2.6,similar to AA sequence:UniProtKB:P36773";locus_tag=JMDGKOJB_02312";product=Lon protease 1	A	Bacteria;Proteobacteria;Deltaproteobacteria;Desulfovibrionales;Desulfovibrionaceae
NPLOMPKM_01315	1.41838	0.0058269	bin.35.strict-ctg14-NODE_14_length_56841	NPLOMPKM_01315;inference=ab initio prediction:Prodigal:2.6";locus_tag=NPLOMPKM_01315";product=hypothetical protein	A	Bacteria;Proteobacteria;Gammaproteobacteria
HLKGEMOI_00347	-1.60943	0.00583902	bin.4.orig-ctg2-NODE_12_length_314459	HLKGEMOI_00347;inference=ab initio prediction:Prodigal:2.6";locus_tag=HLKGEMOI_00347";product=hypothetical protein	A	Bacteria
HOIFKPIC_01567	3.72106	0.00585677	bin.47.orig-ctg22-NODE_1736_length_43200	HOIFKPIC_01567;eC_number=2.7.13.3";Name=arcB_1";dbxref=COG:COG0642";gene=arcB_1";inference=ab initio prediction:Prodigal:2.6,similar to AA sequence:UniProtKB:P0AEC3";locus_tag=HOIFKPIC_01567";product=Aerobic respiration control sensor protein ArcB	B	Bacteria;Proteobacteria;Deltaproteobacteria;Desulfuromonadales;Geobacteraceae
HOIFKPIC_02034	3.0384	0.00583444	bin.47.orig-ctg36-NODE_3042_length_29800	HOIFKPIC_02034;eC_number=4.2.1.20";Name=trpA";dbxref=COG:COG0159";gene=trpA";inference=ab initio prediction:Prodigal:2.6,similar to AA sequence:UniProtKB:Q5ZVY3";locus_tag=HOIFKPIC_02034";product=Tryptophan synthase alpha chain	B	Bacteria;Proteobacteria;Deltaproteobacteria;Desulfuromonadales;Geobacteraceae
HOIFKPIC_02850	6.39528	0.00585937	bin.47.orig-ctg90-NODE_15174_length_7748	HOIFKPIC_02850;inference=ab initio prediction:Prodigal:2.6";locus_tag=HOIFKPIC_02850";product=hypothetical protein	B	Bacteria;Proteobacteria;Deltaproteobacteria;Desulfuromonadales;Geobacteraceae
OGIFJLOE_01065	4.31434	0.00588637	bin.33.orig-ctg52-NODE_4647_length_21583	OGIFJLOE_01065;eC_number=1.1.98.6";Name=nrdD";dbxref=COG:COG1328";gene=nrdD";inference=ab initio prediction:Prodigal:2.6,similar to AA sequence:UniProtKB:P28903";locus_tag=OGIFJLOE_01065";product=Anaerobic ribonucleoside-triphosphate reductase	B	Bacteria
IOBJJNGC_02096	-0.428885	0.00587715	bin.36.orig-ctg24-NODE_678_length_73182	IOBJJNGC_02096;eC_number=4.2.1.85";Name=dmdA";gene=dmdA";inference=ab initio prediction:Prodigal:2.6,similar to AA sequence:UniProtKB:Q0QLE2";locus_tag=IOBJJNGC_02096";product=2%2C3-dimethylmalate dehydratase large subunit	B	Bacteria
BGPMCBJC_00756	1.60178	0.00588818	bin.44.orig-ctg10-NODE_600_length_78284	BGPMCBJC_00756;inference=ab initio prediction:Prodigal:2.6";locus_tag=BGPMCBJC_00756";product=hypothetical protein	B	Bacteria
HHONGFGL_02667	-1.08316	0.00590161	bin.2.orig-ctg87-NODE_5172_length_19676	HHONGFGL_02667;Name=trxA";dbxref=COG:COG0526";gene=trxA";inference=ab initio prediction:Prodigal:2.6,similar to AA sequence:UniProtKB:P0AA27";locus_tag=HHONGFGL_02667";product=Thioredoxin 1	B	Bacteria
AGPNACNE_02035	-2.94848	0.00593858	bin.14.orig-ctg24-NODE_697_length_65211	AGPNACNE_02035;inference=ab initio prediction:Prodigal:2.6";locus_tag=AGPNACNE_02035";product=hypothetical protein	A	Bacteria;Proteobacteria;Alphaproteobacteria;Hyphomicrobiales
DGOECHBH_02552	-6.94826	0.00593876	bin.36.strict-ctg15-NODE_15_length_82392	DGOECHBH_02552;inference=ab initio prediction:Prodigal:2.6";locus_tag=DGOECHBH_02552";product=hypothetical protein	A	Bacteria
HHONGFGL_03945	-7.07824	0.00593237	bin.2.orig-ctg189-NODE_11412_length_9895	HHONGFGL_03945;inference=ab initio prediction:Prodigal:2.6";locus_tag=HHONGFGL_03945";product=hypothetical protein	B	Bacteria
JMDGKOJB_00450	1.81833	0.00599503	bin.22.orig-ctg3-NODE_147_length_133162	JMDGKOJB_00450;Name=rplE";gene=rplE";inference=ab initio prediction:Prodigal:2.6,similar to AA sequence:UniProtKB:P08895";locus_tag=JMDGKOJB_00450";product=50S ribosomal protein L5	A	Bacteria;Proteobacteria;Deltaproteobacteria;Desulfovibrionales;Desulfovibrionaceae
DGOECHBH_01473	-5.31585	0.00600121	bin.36.strict-ctg6-NODE_6_length_201533	DGOECHBH_01473;inference=ab initio prediction:Prodigal:2.6";locus_tag=DGOECHBH_01473";product=hypothetical protein	A	Bacteria
GHNPANGO_01126	-2.58987	0.00600486	bin.8.orig-ctg17-NODE_947_length_54635	GHNPANGO_01126;Name=secG";dbxref=COG:COG1314";gene=secG";inference=ab initio prediction:Prodigal:2.6,similar to AA sequence:UniProtKB:P0AG99";locus_tag=GHNPANGO_01126";product=Protein-export membrane protein SecG	A	Bacteria
NIEEALCC_02977	1.92362	0.00599532	bin.21.orig-ctg37-NODE_2300_length_35830	NIEEALCC_02977;inference=ab initio prediction:Prodigal:2.6";locus_tag=NIEEALCC_02977";product=hypothetical protein	B	Bacteria;Bacteroidetes
HHONGFGL_01825	-2.41282	0.00597259	bin.2.orig-ctg47-NODE_3065_length_29658	HHONGFGL_01825;Name=narT";dbxref=COG:COG2223";gene=narT";inference=ab initio prediction:Prodigal:2.6,similar to AA sequence:UniProtKB:O33854";locus_tag=HHONGFGL_01825";product=putative nitrate transporter NarT	B	Bacteria
JKNOHJKM_01344	-3.50937	0.00597509	bin.30.orig-ctg9-NODE_362_length_102261	JKNOHJKM_01344;eC_number=6.1.1.3";Name=thrS";dbxref=COG:COG0441";gene=thrS";inference=ab initio prediction:Prodigal:2.6,similar to AA sequence:UniProtKB:P0A8M3";locus_tag=JKNOHJKM_01344";product=Threonine--tRNA ligase	B	Bacteria;Proteobacteria;Deltaproteobacteria;Desulfuromonadales;Geobacteraceae
LAFEMMGJ_01289	2.02501	0.00599611	bin.40.orig-ctg25-NODE_1658_length_44455	LAFEMMGJ_01289;eC_number=2.4.1.281";dbxref=COG:COG2152";inference=ab initio prediction:Prodigal:2.6,similar to AA sequence:UniProtKB:Q5LH68";locus_tag=LAFEMMGJ_01289";product=4-O-beta-D-mannosyl-D-glucose phosphorylase	B	Bacteria;Bacteroidetes
IOIKFDHD_01146	2.48698	0.00600285	bin.43.orig-ctg19-NODE_1146_length_54965	IOIKFDHD_01146;Name=rpmI";dbxref=COG:COG0291";gene=rpmI";inference=ab initio prediction:Prodigal:2.6,similar to AA sequence:UniProtKB:P55874";locus_tag=IOIKFDHD_01146";product=50S ribosomal protein L35	B	Bacteria
BGPMCBJC_01176	11.1981	0.00595077	bin.44.orig-ctg18-NODE_929_length_61677	BGPMCBJC_01176;Name=comM";dbxref=COG:COG0606";gene=comM";inference=ab initio prediction:Prodigal:2.6,similar to AA sequence:UniProtKB:P45049";locus_tag=BGPMCBJC_01176";product=Competence protein ComM	B	Bacteria
HOIFKPIC_01448	3.02535	0.00598116	bin.47.orig-ctg19-NODE_1407_length_48503	HOIFKPIC_01448;inference=ab initio prediction:Prodigal:2.6";locus_tag=HOIFKPIC_01448";product=hypothetical protein	B	Bacteria;Proteobacteria;Deltaproteobacteria;Desulfuromonadales;Geobacteraceae
DIDAGAJH_01581	-1.28439	0.0060205	bin.19.orig-ctg11-NODE_341_length_93397	DIDAGAJH_01581;Name=scpA";dbxref=COG:COG1354";gene=scpA";inference=ab initio prediction:Prodigal:2.6,similar to AA sequence:UniProtKB:Q97NX5";locus_tag=DIDAGAJH_01581";product=Segregation and condensation protein A	A	Bacteria
NGPGOLAC_00449	-2.01139	0.00602707	bin.27.orig-ctg15-NODE_2918_length_30606	NGPGOLAC_00449;inference=ab initio prediction:Prodigal:2.6";locus_tag=NGPGOLAC_00449";product=hypothetical protein	B	Bacteria
HNCACCKO_00437	1.63061	0.00602843	bin.45.orig-ctg3-NODE_93_length_183871	HNCACCKO_00437;eC_number=1.12.99.6";dbxref=COG:COG0374";inference=ab initio prediction:Prodigal:2.6,similar to AA sequence:UniProtKB:P13065";locus_tag=HNCACCKO_00437";product=Periplasmic [NiFeSe] hydrogenase large subunit	B	Bacteria
JMDGKOJB_02479	2.90265	0.00603896	bin.22.orig-ctg41-NODE_3038_length_25794	JMDGKOJB_02479;Name=pal_2";dbxref=COG:COG2885";gene=pal_2";inference=ab initio prediction:Prodigal:2.6,similar to AA sequence:UniProtKB:P10324";locus_tag=JMDGKOJB_02479";product=Outer membrane protein P6	A	Bacteria;Proteobacteria;Deltaproteobacteria;Desulfovibrionales;Desulfovibrionaceae
OOCAOONK_00238	46.9384	0.00605558	bin.10.orig-ctg4-NODE_569_length_80644	OOCAOONK_00238;eC_number=3.6.3.-";Name=ctpF";gene=ctpF";inference=ab initio prediction:Prodigal:2.6,similar to AA sequence:UniProtKB:P9WPS8";locus_tag=OOCAOONK_00238";product=putative cation-transporting ATPase F	B	Bacteria
IOIKFDHD_02836	1.99656	0.00605435	bin.43.orig-ctg89-NODE_5597_length_18430	IOIKFDHD_02836;eC_number=2.1.3.1";dbxref=COG:COG0511";inference=ab initio prediction:Prodigal:2.6,similar to AA sequence:UniProtKB:P02904";locus_tag=IOIKFDHD_02836";product=Methylmalonyl-CoA carboxyltransferase 1.3S subunit	B	Bacteria
PHHGDFOP_00288	3.091	0.0060809	bin.33.orig-ctg5-NODE_743_length_62737	PHHGDFOP_00288;inference=ab initio prediction:Prodigal:2.6";locus_tag=PHHGDFOP_00288";product=hypothetical protein	A	Bacteria;Proteobacteria;Deltaproteobacteria;Desulfuromonadales;Geobacteraceae
HMEJDMKA_02111	-4.32723	0.00606502	bin.16.orig-ctg9-NODE_130_length_156449	HMEJDMKA_02111;eC_number=5.2.1.8";Name=prsA1_1";dbxref=COG:COG0760";gene=prsA1_1";inference=ab initio prediction:Prodigal:2.6,similar to AA sequence:UniProtKB:Q81U45";locus_tag=HMEJDMKA_02111";product=Foldase protein PrsA 1	B	Bacteria;Bacteroidetes
HMEJDMKA_02857	-1.66088	0.00607557	bin.16.orig-ctg19-NODE_745_length_69253	HMEJDMKA_02857;Name=susC_41";gene=susC_41";inference=ab initio prediction:Prodigal:2.6,similar to AA sequence:UniProtKB:Q8A1G1";locus_tag=HMEJDMKA_02857";product=TonB-dependent receptor SusC	B	Bacteria;Bacteroidetes
NIEEALCC_00803	-2.19525	0.00608199	bin.21.orig-ctg4-NODE_85_length_190489	NIEEALCC_00803;inference=ab initio prediction:Prodigal:2.6";locus_tag=NIEEALCC_00803";product=hypothetical protein	B	Bacteria;Bacteroidetes
IOBJJNGC_04169	-2.65395	0.00608643	bin.36.orig-ctg76-NODE_2778_length_31634	IOBJJNGC_04169;Name=yegT_1";gene=yegT_1";inference=ab initio prediction:Prodigal:2.6,similar to AA sequence:UniProtKB:P76417";locus_tag=IOBJJNGC_04169";product=Putative nucleoside transporter YegT	B	Bacteria
MKKBNLDL_00580	-0.930788	0.00612592	bin.12.orig-ctg2-NODE_17_length_297424	MKKBNLDL_00580;eC_number=2.1.3.1";dbxref=COG:COG4799";inference=ab initio prediction:Prodigal:2.6,similar to AA sequence:UniProtKB:Q8GBW6";locus_tag=MKKBNLDL_00580";product=Methylmalonyl-CoA carboxyltransferase 12S subunit	A	Bacteria
IKJPCFEL_01446	2.12315	0.00612463	bin.2.orig-ctg73-NODE_16193_length_6848	IKJPCFEL_01446;eC_number=2.8.1.7";Name=sufS";dbxref=COG:COG0520";gene=sufS";inference=ab initio prediction:Prodigal:2.6,similar to AA sequence:UniProtKB:O32164";locus_tag=IKJPCFEL_01446";product=Cysteine desulfurase SufS	A	Bacteria;Firmicutes
HHONGFGL_02754	-1.14852	0.0061348	bin.2.orig-ctg92-NODE_5428_length_18831	HHONGFGL_02754;eC_number=1.11.1.10";Name=cpo";gene=cpo";inference=ab initio prediction:Prodigal:2.6,similar to AA sequence:UniProtKB:O31158";locus_tag=HHONGFGL_02754";product=Non-heme chloroperoxidase	B	Bacteria
IOBJJNGC_04949	-0.567725	0.00613289	bin.36.orig-ctg111-NODE_3974_length_24291	IOBJJNGC_04949;inference=ab initio prediction:Prodigal:2.6";locus_tag=IOBJJNGC_04949";product=hypothetical protein	B	Bacteria
IOIKFDHD_03383	1.43824	0.00611376	bin.43.orig-ctg133-NODE_9726_length_11446	IOIKFDHD_03383;eC_number=6.1.1.20";Name=pheS";dbxref=COG:COG0016";gene=pheS";inference=ab initio prediction:Prodigal:2.6,similar to AA sequence:UniProtKB:Q728R9";locus_tag=IOIKFDHD_03383";product=Phenylalanine--tRNA ligase alpha subunit	B	Bacteria
HOIFKPIC_01284	2.0982	0.00614113	bin.47.orig-ctg16-NODE_1157_length_54758	HOIFKPIC_01284;inference=ab initio prediction:Prodigal:2.6";locus_tag=HOIFKPIC_01284";product=hypothetical protein	B	Bacteria;Proteobacteria;Deltaproteobacteria;Desulfuromonadales;Geobacteraceae
HOIFKPIC_01434	5.87278	0.00614513	bin.47.orig-ctg19-NODE_1407_length_48503	HOIFKPIC_01434;Name=atoC_6";dbxref=COG:COG2204";gene=atoC_6";inference=ab initio prediction:Prodigal:2.6,similar to AA sequence:UniProtKB:Q06065";locus_tag=HOIFKPIC_01434";product=Regulatory protein AtoC	B	Bacteria;Proteobacteria;Deltaproteobacteria;Desulfuromonadales;Geobacteraceae
HNPIFHAE_02160	3.14379	0.00614922	bin.4.strict-ctg38-NODE_38_length_12432	HNPIFHAE_02160;Name=rpsP";dbxref=COG:COG0228";gene=rpsP";inference=ab initio prediction:Prodigal:2.6,similar to AA sequence:UniProtKB:P21474";locus_tag=HNPIFHAE_02160";product=30S ribosomal protein S16	B	Bacteria
PMFBGOMJ_00755	-6.0324	0.00616088	bin.5.orig-ctg3-NODE_20_length_308205	PMFBGOMJ_00755;Name=groS";dbxref=COG:COG0234";gene=groS";inference=ab initio prediction:Prodigal:2.6,similar to AA sequence:UniProtKB:P31295";locus_tag=PMFBGOMJ_00755";product=10 kDa chaperonin	B	Bacteria;Proteobacteria;Betaproteobacteria
HNPIFHAE_01285	2.38729	0.00617309	bin.4.strict-ctg9-NODE_9_length_56207	HNPIFHAE_01285;Name=ydfK_2";dbxref=COG:COG1811";gene=ydfK_2";inference=ab initio prediction:Prodigal:2.6,similar to AA sequence:UniProtKB:P96689";locus_tag=HNPIFHAE_01285";product=putative membrane protein YdfK	B	Bacteria
HLKGEMOI_00117	-1.5042	0.00618095	bin.4.orig-ctg1-NODE_8_length_356553	HLKGEMOI_00117;eC_number=2.3.1.180";Name=fabH_1";dbxref=COG:COG0332";gene=fabH_1";inference=ab initio prediction:Prodigal:2.6,similar to AA sequence:UniProtKB:O67185";locus_tag=HLKGEMOI_00117";product=3-oxoacyl-[acyl-carrier-protein] synthase 3	A	Bacteria
EPJIHCHF_02174	-3.01956	0.00619291	bin.37.orig-ctg26-NODE_1707_length_43687	EPJIHCHF_02174;Name=maf";dbxref=COG:COG0424";gene=maf";inference=ab initio prediction:Prodigal:2.6,similar to AA sequence:UniProtKB:Q02169";locus_tag=EPJIHCHF_02174";product=Septum formation protein Maf	B	Bacteria
KIDBHOEH_02179	-8.52176	0.00619584	bin.9.orig-ctg60-NODE_3719_length_25557	KIDBHOEH_02179;eC_number=4.2.2.7";Name=hepB_3";gene=hepB_3";inference=ab initio prediction:Prodigal:2.6,similar to AA sequence:UniProtKB:C6XZB6";locus_tag=KIDBHOEH_02179";product=Heparin and heparin-sulfate lyase	B	Bacteria;Bacteroidetes
MKKBNLDL_01566	-0.594055	0.00634725	bin.12.orig-ctg11-NODE_303_length_98693	MKKBNLDL_01566;dbxref=COG:COG0683";inference=ab initio prediction:Prodigal:2.6,similar to AA sequence:UniProtKB:Q8YEE8";locus_tag=MKKBNLDL_01566";product=Leu/Ile/Val-binding protein	A	Bacteria
MKKBNLDL_02075	-3.1083	0.00639704	bin.12.orig-ctg17-NODE_508_length_76527	MKKBNLDL_02075;eC_number=2.7.1.16";Name=araB";dbxref=COG:COG1069";gene=araB";inference=ab initio prediction:Prodigal:2.6,similar to AA sequence:UniProtKB:P94524";locus_tag=MKKBNLDL_02075";product=Ribulokinase	A	Bacteria
DIDAGAJH_00484	-1.73082	0.00647818	bin.19.orig-ctg3-NODE_51_length_200456	DIDAGAJH_00484;eC_number=2.7.13.3";Name=rcsC_1";gene=rcsC_1";inference=ab initio prediction:Prodigal:2.6,similar to AA sequence:UniProtKB:P0DMC5";locus_tag=DIDAGAJH_00484";product=Sensor histidine kinase RcsC	A	Bacteria
JMDGKOJB_01146	3.47194	0.00646576	bin.22.orig-ctg11-NODE_530_length_74769	JMDGKOJB_01146;eC_number=1.12.99.6";dbxref=COG:COG1740";inference=ab initio prediction:Prodigal:2.6,similar to AA sequence:UniProtKB:P13063";locus_tag=JMDGKOJB_01146";product=Periplasmic [NiFeSe] hydrogenase small subunit	A	Bacteria;Proteobacteria;Deltaproteobacteria;Desulfovibrionales;Desulfovibrionaceae
LLNDIANP_00124	3.20024	0.00634782	bin.23.orig-ctg3-NODE_918_length_55461	LLNDIANP_00124;Name=groL";dbxref=COG:COG0459";gene=groL";inference=ab initio prediction:Prodigal:2.6,similar to AA sequence:UniProtKB:P81284";locus_tag=LLNDIANP_00124";product=60 kDa chaperonin	A	Bacteria;Bacteroidetes
LLNDIANP_00500	5.97297	0.00642663	bin.23.orig-ctg13-NODE_1699_length_38410	LLNDIANP_00500;eC_number=6.3.5.5";Name=carB";gene=carB";inference=ab initio prediction:Prodigal:2.6,similar to AA sequence:UniProtKB:P63740";locus_tag=LLNDIANP_00500";product=Carbamoyl-phosphate synthase large chain	A	Bacteria;Bacteroidetes
NEPJAMCM_00685	1.41145	0.00637068	bin.25.orig-ctg6-NODE_180_length_124000	NEPJAMCM_00685;inference=ab initio prediction:Prodigal:2.6";locus_tag=NEPJAMCM_00685";product=hypothetical protein	A	Bacteria
NEPJAMCM_01745	-2.13834	0.00629649	bin.25.orig-ctg18-NODE_352_length_92094	NEPJAMCM_01745;Name=cckA_3";gene=cckA_3";inference=ab initio prediction:Prodigal:2.6,similar to AA sequence:UniProtKB:P0DOA0";locus_tag=NEPJAMCM_01745";product=Sensor kinase CckA	A	Bacteria
NEPJAMCM_03987	-6.04851	0.00641304	bin.25.orig-ctg67-NODE_1518_length_40963	NEPJAMCM_03987;eC_number=2.7.11.1";Name=pknD_5";gene=pknD_5";inference=ab initio prediction:Prodigal:2.6,similar to AA sequence:UniProtKB:P9WI78";locus_tag=NEPJAMCM_03987";product=Serine/threonine-protein kinase PknD	A	Bacteria
EBGGMOPP_01437	-3.7088	0.00631767	bin.27.orig-ctg10-NODE_362_length_90509	EBGGMOPP_01437;eC_number=3.6.4.12";Name=dnaB";dbxref=COG:COG0305";gene=dnaB";inference=ab initio prediction:Prodigal:2.6,similar to AA sequence:UniProtKB:P9WMR3";locus_tag=EBGGMOPP_01437";product=Replicative DNA helicase	A	Bacteria;Actinobacteria;Actinomycetia;Micrococcales
PHHGDFOP_00921	3.62435	0.00632368	bin.33.orig-ctg22-NODE_2602_length_28639	PHHGDFOP_00921;eC_number=3.4.21.53";Name=lon1_2";dbxref=COG:COG0466";gene=lon1_2";inference=ab initio prediction:Prodigal:2.6,similar to AA sequence:UniProtKB:P37945";locus_tag=PHHGDFOP_00921";product=Lon protease 1	A	Bacteria;Proteobacteria;Deltaproteobacteria;Desulfuromonadales;Geobacteraceae
PHHGDFOP_01110	3.54064	0.00629668	bin.33.orig-ctg30-NODE_3608_length_22991	PHHGDFOP_01110;inference=ab initio prediction:Prodigal:2.6";locus_tag=PHHGDFOP_01110";product=hypothetical protein	A	Bacteria;Proteobacteria;Deltaproteobacteria;Desulfuromonadales;Geobacteraceae
NPLOMPKM_00798	3.37583	0.00641972	bin.35.strict-ctg7-NODE_7_length_89964	NPLOMPKM_00798;Name=atpF";dbxref=COG:COG0711";gene=atpF";inference=ab initio prediction:Prodigal:2.6,similar to AA sequence:UniProtKB:P0ABA0";locus_tag=NPLOMPKM_00798";product=ATP synthase subunit b	A	Bacteria;Proteobacteria;Gammaproteobacteria
NPLOMPKM_01056	4.63462	0.0063811	bin.35.strict-ctg10-NODE_10_length_77731	NPLOMPKM_01056;Name=fliF";dbxref=COG:COG1766";gene=fliF";inference=ab initio prediction:Prodigal:2.6,similar to AA sequence:UniProtKB:P25798";locus_tag=NPLOMPKM_01056";product=Flagellar M-ring protein	A	Bacteria;Proteobacteria;Gammaproteobacteria
DGOECHBH_01710	-6.05945	0.00647042	bin.36.strict-ctg8-NODE_8_length_180893	DGOECHBH_01710;Name=pomA";dbxref=COG:COG1291";gene=pomA";inference=ab initio prediction:Prodigal:2.6,similar to AA sequence:UniProtKB:O06873";locus_tag=DGOECHBH_01710";product=Chemotaxis protein PomA	A	Bacteria
DGOECHBH_01814	-5.48425	0.00648602	bin.36.strict-ctg8-NODE_8_length_180893	DGOECHBH_01814;inference=ab initio prediction:Prodigal:2.6";locus_tag=DGOECHBH_01814";product=hypothetical protein	A	Bacteria
DGOECHBH_02340	-7.10248	0.00632834	bin.36.strict-ctg12-NODE_12_length_122931	DGOECHBH_02340;eC_number=3.4.-.-";Name=bepA_7";gene=bepA_7";inference=ab initio prediction:Prodigal:2.6,protein motif:HAMAP:MF_00997";locus_tag=DGOECHBH_02340";product=Beta-barrel assembly-enhancing protease	A	Bacteria
HLKGEMOI_00563	-2.25668	0.00639168	bin.4.orig-ctg2-NODE_12_length_314459	HLKGEMOI_00563;Name=bamB_2";gene=bamB_2";inference=ab initio prediction:Prodigal:2.6,protein motif:HAMAP:MF_00923";locus_tag=HLKGEMOI_00563";product=Outer membrane protein assembly factor BamB	A	Bacteria
HLKGEMOI_01438	-2.63534	0.00634314	bin.4.orig-ctg6-NODE_41_length_229390	HLKGEMOI_01438;inference=ab initio prediction:Prodigal:2.6";locus_tag=HLKGEMOI_01438";product=hypothetical protein	A	Bacteria
HLKGEMOI_01815	-3.51422	0.00639613	bin.4.orig-ctg9-NODE_115_length_148532	HLKGEMOI_01815;Name=susC_16";gene=susC_16";inference=ab initio prediction:Prodigal:2.6,similar to AA sequence:UniProtKB:Q8A1G1";locus_tag=HLKGEMOI_01815";product=TonB-dependent receptor SusC	A	Bacteria
HLKGEMOI_01948	-2.21429	0.006287	bin.4.orig-ctg10-NODE_150_length_131645	HLKGEMOI_01948;eC_number=3.5.1.-";Name=bshB1_1";dbxref=COG:COG2120";gene=bshB1_1";inference=ab initio prediction:Prodigal:2.6,similar to AA sequence:UniProtKB:Q81ST8";locus_tag=HLKGEMOI_01948";product=N-acetyl-alpha-D-glucosaminyl L-malate deacetylase 1	A	Bacteria
HLKGEMOI_01990	-4.12996	0.00646848	bin.4.orig-ctg11-NODE_159_length_129367	HLKGEMOI_01990;eC_number=3.2.1.49";Name=nagA_4";gene=nagA_4";inference=ab initio prediction:Prodigal:2.6,similar to AA sequence:UniProtKB:A4Q8F7";locus_tag=HLKGEMOI_01990";product=Alpha-N-acetylgalactosaminidase	A	Bacteria
HLKGEMOI_02894	1.859	0.00624242	bin.4.orig-ctg22-NODE_525_length_75090	HLKGEMOI_02894;inference=ab initio prediction:Prodigal:2.6";locus_tag=HLKGEMOI_02894";product=hypothetical protein	A	Bacteria
HLKGEMOI_03194	-1.78693	0.00627192	bin.4.orig-ctg27-NODE_780_length_60926	HLKGEMOI_03194;eC_number=1.1.1.292";Name=afr_6";gene=afr_6";inference=ab initio prediction:Prodigal:2.6,similar to AA sequence:UniProtKB:Q2I8V6";locus_tag=HLKGEMOI_03194";product=1%2C5-anhydro-D-fructose reductase	A	Bacteria
GHNPANGO_00270	-2.02005	0.00641918	bin.8.orig-ctg3-NODE_428_length_83272	GHNPANGO_00270;eC_number=2.1.1.171";Name=rsmD";dbxref=COG:COG0742";gene=rsmD";inference=ab initio prediction:Prodigal:2.6,similar to AA sequence:UniProtKB:P44869";locus_tag=GHNPANGO_00270";product=Ribosomal RNA small subunit methyltransferase D	A	Bacteria
GHNPANGO_04358	-4.09434	0.00624976	bin.8.orig-ctg217-NODE_18684_length_6107	GHNPANGO_04358;Name=oar_33";gene=oar_33";inference=ab initio prediction:Prodigal:2.6,similar to AA sequence:UniProtKB:P38370";locus_tag=GHNPANGO_04358";product=Protein oar	A	Bacteria
OALJDEPD_00293	4.4797	0.00624848	bin.13.orig-ctg3-NODE_181_length_137163	OALJDEPD_00293;Name=susC_10";gene=susC_10";inference=ab initio prediction:Prodigal:2.6,similar to AA sequence:UniProtKB:Q8A1G1";locus_tag=OALJDEPD_00293";product=TonB-dependent receptor SusC	B	Bacteria;Bacteroidetes
HMEJDMKA_02940	-1.97582	0.00637025	bin.16.orig-ctg21-NODE_840_length_65488	HMEJDMKA_02940;eC_number=2.4.1.21";Name=glgA";dbxref=COG:COG0297";gene=glgA";inference=ab initio prediction:Prodigal:2.6,similar to AA sequence:UniProtKB:P39125";locus_tag=HMEJDMKA_02940";product=Glycogen synthase	B	Bacteria;Bacteroidetes
CGLMKKJK_00753	-4.26845	0.00643767	bin.22.orig-ctg2-NODE_9_length_405027	CGLMKKJK_00753;dbxref=COG:COG0664";inference=ab initio prediction:Prodigal:2.6,similar to AA sequence:UniProtKB:Q5SID7";locus_tag=CGLMKKJK_00753";product=Cyclic AMP receptor protein	B	Bacteria
CGLMKKJK_01115	-3.40222	0.00635246	bin.22.orig-ctg3-NODE_13_length_365329	CGLMKKJK_01115;eC_number=2.5.1.78";Name=ribH";gene=ribH";inference=ab initio prediction:Prodigal:2.6,similar to AA sequence:UniProtKB:Q02SM0";locus_tag=CGLMKKJK_01115";product=6%2C7-dimethyl-8-ribityllumazine synthase	B	Bacteria
CGLMKKJK_02101	-8.20835	0.0064646	bin.22.orig-ctg8-NODE_256_length_117068	CGLMKKJK_02101;Name=fliN";dbxref=COG:COG1886";gene=fliN";inference=ab initio prediction:Prodigal:2.6,similar to AA sequence:UniProtKB:P15070";locus_tag=CGLMKKJK_02101";product=Flagellar motor switch protein FliN	B	Bacteria
CGLMKKJK_02508	-4.75533	0.00641404	bin.22.orig-ctg14-NODE_1147_length_54948	CGLMKKJK_02508;Name=hupA_2";dbxref=COG:COG0776";gene=hupA_2";inference=ab initio prediction:Prodigal:2.6,similar to AA sequence:UniProtKB:P08821";locus_tag=CGLMKKJK_02508";product=DNA-binding protein HU 1	B	Bacteria
CLJBGMNG_00559	-5.66444	0.0063208	bin.25.orig-ctg5-NODE_337_length_105732	CLJBGMNG_00559;inference=ab initio prediction:Prodigal:2.6";locus_tag=CLJBGMNG_00559";product=hypothetical protein	B	Bacteria
HHONGFGL_02778	-2.08717	0.00628726	bin.2.orig-ctg94-NODE_5524_length_18589	HHONGFGL_02778;inference=ab initio prediction:Prodigal:2.6";locus_tag=HHONGFGL_02778";product=hypothetical protein	B	Bacteria
IOBJJNGC_01467	1.81805	0.00642373	bin.36.orig-ctg15-NODE_454_length_90143	IOBJJNGC_01467;eC_number=3.2.1.55";Name=xynD";gene=xynD";inference=ab initio prediction:Prodigal:2.6,similar to AA sequence:UniProtKB:P45796";locus_tag=IOBJJNGC_01467";product=Arabinoxylan arabinofuranohydrolase	B	Bacteria
IOBJJNGC_02797	-3.19567	0.00643828	bin.36.orig-ctg38-NODE_937_length_61335	IOBJJNGC_02797;inference=ab initio prediction:Prodigal:2.6";locus_tag=IOBJJNGC_02797";product=hypothetical protein	B	Bacteria
EPJIHCHF_02136	-2.27392	0.00647933	bin.37.orig-ctg25-NODE_1591_length_45562	EPJIHCHF_02136;eC_number=5.4.99.-";dbxref=COG:COG0564";inference=ab initio prediction:Prodigal:2.6,similar to AA sequence:UniProtKB:P9WHQ3";locus_tag=EPJIHCHF_02136";product=putative RNA pseudouridine synthase	B	Bacteria
IOIKFDHD_01182	3.68761	0.00641274	bin.43.orig-ctg20-NODE_1257_length_52183	IOIKFDHD_01182;eC_number=1.18.1.2";Name=fpr_1";dbxref=COG:COG1018";gene=fpr_1";inference=ab initio prediction:Prodigal:2.6,similar to AA sequence:UniProtKB:P28861";locus_tag=IOIKFDHD_01182";product=Flavodoxin/ferredoxin--NADP reductase	B	Bacteria
BGPMCBJC_00263	4.97602	0.00641335	bin.44.orig-ctg4-NODE_380_length_99966	BGPMCBJC_00263;inference=ab initio prediction:Prodigal:2.6";locus_tag=BGPMCBJC_00263";product=hypothetical protein	B	Bacteria
BGPMCBJC_04115	6.01555	0.00641329	bin.44.orig-ctg160-NODE_28728_length_4590	BGPMCBJC_04115;inference=ab initio prediction:Prodigal:2.6";locus_tag=BGPMCBJC_04115";product=hypothetical protein	B	Bacteria
HOIFKPIC_00074	5.76199	0.00648513	bin.47.orig-ctg1-NODE_122_length_164099	HOIFKPIC_00074;eC_number=3.2.2.-";Name=mutY";gene=mutY";inference=ab initio prediction:Prodigal:2.6,similar to AA sequence:UniProtKB:P83847";locus_tag=HOIFKPIC_00074";product=Adenine DNA glycosylase	B	Bacteria;Proteobacteria;Deltaproteobacteria;Desulfuromonadales;Geobacteraceae
HOIFKPIC_02525	3.07985	0.00642188	bin.47.orig-ctg60-NODE_7585_length_14209	HOIFKPIC_02525;eC_number=2.5.1.78";Name=ribH";dbxref=COG:COG0054";gene=ribH";inference=ab initio prediction:Prodigal:2.6,similar to AA sequence:UniProtKB:Q81MB5";locus_tag=HOIFKPIC_02525";product=6%2C7-dimethyl-8-ribityllumazine synthase	B	Bacteria;Proteobacteria;Deltaproteobacteria;Desulfuromonadales;Geobacteraceae
PMFBGOMJ_01564	3.11592	0.00645806	bin.5.orig-ctg5-NODE_29_length_271635	PMFBGOMJ_01564;Name=ccsA";gene=ccsA";inference=ab initio prediction:Prodigal:2.6,similar to AA sequence:UniProtKB:P72978";locus_tag=PMFBGOMJ_01564";product=Cytochrome c biogenesis protein CcsA	B	Bacteria;Proteobacteria;Betaproteobacteria
PMFBGOMJ_01736	-1.40861	0.00638831	bin.5.orig-ctg6-NODE_56_length_230626	PMFBGOMJ_01736;Name=ftsK";dbxref=COG:COG1674";gene=ftsK";inference=ab initio prediction:Prodigal:2.6,similar to AA sequence:UniProtKB:Q9I0M3";locus_tag=PMFBGOMJ_01736";product=DNA translocase FtsK	B	Bacteria;Proteobacteria;Betaproteobacteria
PMFBGOMJ_02057	-6.00863	0.00642032	bin.5.orig-ctg8-NODE_216_length_127171	PMFBGOMJ_02057;eC_number=2.2.1.1";Name=tktA";dbxref=COG:COG0021";gene=tktA";inference=ab initio prediction:Prodigal:2.6,similar to AA sequence:UniProtKB:P27302";locus_tag=PMFBGOMJ_02057";product=Transketolase 1	B	Bacteria;Proteobacteria;Betaproteobacteria
CMECPNAK_00829	2.7348	0.00654483	bin.15.orig-ctg6-NODE_214_length_113200	CMECPNAK_00829;eC_number=3.6.3.-";Name=yknY";dbxref=COG:COG1136";gene=yknY";inference=ab initio prediction:Prodigal:2.6,similar to AA sequence:UniProtKB:O31711";locus_tag=CMECPNAK_00829";product=putative ABC transporter ATP-binding protein YknY	A	Bacteria;Firmicutes
CMECPNAK_01071	2.94588	0.00663338	bin.15.orig-ctg8-NODE_322_length_95519	CMECPNAK_01071;inference=ab initio prediction:Prodigal:2.6";locus_tag=CMECPNAK_01071";product=hypothetical protein	A	Bacteria;Firmicutes
BJGNKILJ_02122	-4.13655	0.00663486	bin.16.orig-ctg137-NODE_12948_length_8175	BJGNKILJ_02122;inference=ab initio prediction:Prodigal:2.6";locus_tag=BJGNKILJ_02122";product=hypothetical protein	A	Bacteria;Bacteroidetes
DIDAGAJH_03151	-2.30969	0.00660114	bin.19.orig-ctg41-NODE_3741_length_22375	DIDAGAJH_03151;eC_number=1.-.-.-";Name=ydhV";dbxref=COG:COG2414";gene=ydhV";inference=ab initio prediction:Prodigal:2.6,similar to AA sequence:UniProtKB:P76192";locus_tag=DIDAGAJH_03151";product=putative oxidoreductase YdhV	A	Bacteria
KAALPGPM_02337	-1.99288	0.00664007	bin.1.orig-ctg24-NODE_595_length_71033	KAALPGPM_02337;eC_number=3.1.13.1";Name=rnr";dbxref=COG:COG0557";gene=rnr";inference=ab initio prediction:Prodigal:2.6,similar to AA sequence:UniProtKB:O32231";locus_tag=KAALPGPM_02337";product=Ribonuclease R	A	Bacteria;Bacteroidetes
KAALPGPM_02846	-2.30006	0.00661498	bin.1.orig-ctg35-NODE_1370_length_43606	KAALPGPM_02846;eC_number=2.7.1.90";Name=pfp_1";dbxref=COG:COG0205";gene=pfp_1";inference=ab initio prediction:Prodigal:2.6,similar to AA sequence:UniProtKB:Q9WYC5";locus_tag=KAALPGPM_02846";product=Pyrophosphate--fructose 6-phosphate 1-phosphotransferase	A	Bacteria;Bacteroidetes
JMDGKOJB_01364	4.00492	0.00655479	bin.22.orig-ctg14-NODE_621_length_69398	JMDGKOJB_01364;eC_number=1.2.1.70";Name=hemA";dbxref=COG:COG0373";gene=hemA";inference=ab initio prediction:Prodigal:2.6,similar to AA sequence:UniProtKB:P28462";locus_tag=JMDGKOJB_01364";product=Glutamyl-tRNA reductase	A	Bacteria;Proteobacteria;Deltaproteobacteria;Desulfovibrionales;Desulfovibrionaceae
JMDGKOJB_01940	3.66279	0.00662157	bin.22.orig-ctg25-NODE_1151_length_48278	JMDGKOJB_01940;Name=rpsB";dbxref=COG:COG0052";gene=rpsB";inference=ab initio prediction:Prodigal:2.6,similar to AA sequence:UniProtKB:P21464";locus_tag=JMDGKOJB_01940";product=30S ribosomal protein S2	A	Bacteria;Proteobacteria;Deltaproteobacteria;Desulfovibrionales;Desulfovibrionaceae
NEPJAMCM_01543	-1.81608	0.00659624	bin.25.orig-ctg16-NODE_302_length_98906	NEPJAMCM_01543;Name=rpsT";dbxref=COG:COG0268";gene=rpsT";inference=ab initio prediction:Prodigal:2.6,similar to AA sequence:UniProtKB:A0R102";locus_tag=NEPJAMCM_01543";product=30S ribosomal protein S20	A	Bacteria
NEPJAMCM_02109	-2.82828	0.00651318	bin.25.orig-ctg24-NODE_502_length_76930	NEPJAMCM_02109;inference=ab initio prediction:Prodigal:2.6";locus_tag=NEPJAMCM_02109";product=hypothetical protein	A	Bacteria
NEPJAMCM_02626	-1.14971	0.0065651	bin.25.orig-ctg34-NODE_721_length_63949	NEPJAMCM_02626;inference=ab initio prediction:Prodigal:2.6";locus_tag=NEPJAMCM_02626";product=hypothetical protein	A	Bacteria
HLKGEMOI_00989	-2.15224	0.00664291	bin.4.orig-ctg4-NODE_24_length_270182	HLKGEMOI_00989;Name=prfB";gene=prfB";inference=ab initio prediction:Prodigal:2.6,similar to AA sequence:UniProtKB:Q7A6R4";locus_tag=HLKGEMOI_00989";product=Peptide chain release factor 2	A	Bacteria
DPBFBJBA_00389	-2.13825	0.00659068	bin.9.orig-ctg3-NODE_148_length_132725	DPBFBJBA_00389;eC_number=3.6.3.-";Name=yknY_1";dbxref=COG:COG1136";gene=yknY_1";inference=ab initio prediction:Prodigal:2.6,similar to AA sequence:UniProtKB:O31711";locus_tag=DPBFBJBA_00389";product=putative ABC transporter ATP-binding protein YknY	A	Bacteria
DPBFBJBA_01726	-0.870443	0.00664263	bin.9.orig-ctg22-NODE_1040_length_51546	DPBFBJBA_01726;inference=ab initio prediction:Prodigal:2.6";locus_tag=DPBFBJBA_01726";product=hypothetical protein	A	Bacteria
HMEJDMKA_01554	-3.32324	0.00663838	bin.16.orig-ctg6-NODE_33_length_264846	HMEJDMKA_01554;eC_number=3.2.1.49";Name=nagA_3";gene=nagA_3";inference=ab initio prediction:Prodigal:2.6,similar to AA sequence:UniProtKB:A4Q8F7";locus_tag=HMEJDMKA_01554";product=Alpha-N-acetylgalactosaminidase	B	Bacteria;Bacteroidetes
NIEEALCC_02859	-4.26396	0.00662927	bin.21.orig-ctg33-NODE_1905_length_40597	NIEEALCC_02859;eC_number=3.4.21.89";Name=lepB";dbxref=COG:COG0681";gene=lepB";inference=ab initio prediction:Prodigal:2.6,similar to AA sequence:UniProtKB:P00803";locus_tag=NIEEALCC_02859";product=Signal peptidase I	B	Bacteria;Bacteroidetes
CGLMKKJK_01168	-4.93935	0.00658073	bin.22.orig-ctg3-NODE_13_length_365329	CGLMKKJK_01168;eC_number=2.4.1.337";dbxref=COG:COG0438";inference=ab initio prediction:Prodigal:2.6,similar to AA sequence:UniProtKB:Q8CWR6";locus_tag=CGLMKKJK_01168";product=Alpha-monoglucosyldiacylglycerol synthase	B	Bacteria
HHONGFGL_02550	-2.30115	0.00651725	bin.2.orig-ctg81-NODE_4868_length_20739	HHONGFGL_02550;Name=ntrC";dbxref=COG:COG2204";gene=ntrC";inference=ab initio prediction:Prodigal:2.6,similar to AA sequence:UniProtKB:P10577";locus_tag=HHONGFGL_02550";product=DNA-binding transcriptional regulator NtrC	B	Bacteria
IOBJJNGC_00001	-1.68091	0.00659646	bin.36.orig-ctg1-NODE_80_length_196170	IOBJJNGC_00001;inference=ab initio prediction:Prodigal:2.6";locus_tag=IOBJJNGC_00001";product=hypothetical protein	B	Bacteria
IOIKFDHD_03777	-2.51377	0.00652892	bin.43.orig-ctg189-NODE_22729_length_5522	IOIKFDHD_03777;eC_number=5.1.3.29";inference=ab initio prediction:Prodigal:2.6,similar to AA sequence:UniProtKB:Q8P3K1";locus_tag=IOIKFDHD_03777";product=L-fucose mutarotase	B	Bacteria
BGPMCBJC_01083	-4.82921	0.00661627	bin.44.orig-ctg16-NODE_861_length_64376	BGPMCBJC_01083;eC_number=1.-.-.-";Name=ydhV_2";dbxref=COG:COG2414";gene=ydhV_2";inference=ab initio prediction:Prodigal:2.6,similar to AA sequence:UniProtKB:P76192";locus_tag=BGPMCBJC_01083";product=putative oxidoreductase YdhV	B	Bacteria
HOIFKPIC_00148	3.08864	0.00661705	bin.47.orig-ctg1-NODE_122_length_164099	HOIFKPIC_00148;inference=ab initio prediction:Prodigal:2.6";locus_tag=HOIFKPIC_00148";product=hypothetical protein	B	Bacteria;Proteobacteria;Deltaproteobacteria;Desulfuromonadales;Geobacteraceae
HOIFKPIC_00185	3.71634	0.0065944	bin.47.orig-ctg2-NODE_258_length_116921	HOIFKPIC_00185;eC_number=4.2.1.2";Name=fumC";dbxref=COG:COG0114";gene=fumC";inference=ab initio prediction:Prodigal:2.6,similar to AA sequence:UniProtKB:P05042";locus_tag=HOIFKPIC_00185";product=Fumarate hydratase class II	B	Bacteria;Proteobacteria;Deltaproteobacteria;Desulfuromonadales;Geobacteraceae
BJGNKILJ_00811	-2.68297	0.00670823	bin.16.orig-ctg27-NODE_2777_length_27372	BJGNKILJ_00811;inference=ab initio prediction:Prodigal:2.6";locus_tag=BJGNKILJ_00811";product=hypothetical protein	A	Bacteria;Bacteroidetes
HLKGEMOI_02136	-1.3632	0.00670233	bin.4.orig-ctg12-NODE_202_length_116193	HLKGEMOI_02136;eC_number=2.6.1.102";Name=per_2";dbxref=COG:COG0399";gene=per_2";inference=ab initio prediction:Prodigal:2.6,similar to AA sequence:UniProtKB:Q9A9H3";locus_tag=HLKGEMOI_02136";product=GDP-perosamine synthase	A	Bacteria
OFLLCJLC_03493	-17.9446	0.0066751	bin.20.orig-ctg30-NODE_939_length_61283	OFLLCJLC_03493;eC_number=6.2.1.1";Name=acsA";dbxref=COG:COG0365";gene=acsA";inference=ab initio prediction:Prodigal:2.6,similar to AA sequence:UniProtKB:Q89WV5";locus_tag=OFLLCJLC_03493";product=Acetyl-coenzyme A synthetase	B	Bacteria;Proteobacteria;Deltaproteobacteria
CGLMKKJK_00158	-6.85707	0.0067053	bin.22.orig-ctg1-NODE_1_length_679874	CGLMKKJK_00158;Name=clpC";dbxref=COG:COG0542";gene=clpC";inference=ab initio prediction:Prodigal:2.6,similar to AA sequence:UniProtKB:P37571";locus_tag=CGLMKKJK_00158";product=Negative regulator of genetic competence ClpC/MecB	B	Bacteria
GPJHLCPC_00972	-2.62518	0.00666281	bin.34.orig-ctg4-NODE_67_length_213219	GPJHLCPC_00972;Name=ygfK";dbxref=COG:COG0493";gene=ygfK";inference=ab initio prediction:Prodigal:2.6,similar to AA sequence:UniProtKB:Q46811";locus_tag=GPJHLCPC_00972";product=Putative oxidoreductase YgfK	B	Bacteria
IOBJJNGC_01665	-1.08262	0.00668995	bin.36.orig-ctg17-NODE_504_length_85720	IOBJJNGC_01665;inference=ab initio prediction:Prodigal:2.6";locus_tag=IOBJJNGC_01665";product=hypothetical protein	B	Bacteria
EPJIHCHF_01154	-1.21491	0.00670404	bin.37.orig-ctg7-NODE_311_length_108952	EPJIHCHF_01154;inference=ab initio prediction:Prodigal:2.6";locus_tag=EPJIHCHF_01154";product=hypothetical protein	B	Bacteria
BGPMCBJC_01959	-4.72233	0.00668538	bin.44.orig-ctg35-NODE_1464_length_47444	BGPMCBJC_01959;inference=ab initio prediction:Prodigal:2.6";locus_tag=BGPMCBJC_01959";product=hypothetical protein	B	Bacteria
HOIFKPIC_01620	4.29235	0.00665346	bin.47.orig-ctg23-NODE_1864_length_41343	HOIFKPIC_01620;Name=rpoN";dbxref=COG:COG1508";gene=rpoN";inference=ab initio prediction:Prodigal:2.6,similar to AA sequence:UniProtKB:P0A171";locus_tag=HOIFKPIC_01620";product=RNA polymerase sigma-54 factor	B	Bacteria;Proteobacteria;Deltaproteobacteria;Desulfuromonadales;Geobacteraceae
HOIFKPIC_02970	3.95603	0.0066962	bin.47.orig-ctg109-NODE_21430_length_5792	HOIFKPIC_02970;eC_number=2.4.1.-";Name=rgtE";dbxref=COG:COG0463";gene=rgtE";inference=ab initio prediction:Prodigal:2.6,similar to AA sequence:UniProtKB:Q1MJ95";locus_tag=HOIFKPIC_02970";product=Dodecaprenyl-phosphate galacturonate synthase	B	Bacteria;Proteobacteria;Deltaproteobacteria;Desulfuromonadales;Geobacteraceae
JMDGKOJB_00109	4.31722	0.0067284	bin.22.orig-ctg1-NODE_20_length_288445	JMDGKOJB_00109;Name=hup_1";gene=hup_1";inference=ab initio prediction:Prodigal:2.6,similar to AA sequence:UniProtKB:P0A3H1";locus_tag=JMDGKOJB_00109";product=DNA-binding protein HU	A	Bacteria;Proteobacteria;Deltaproteobacteria;Desulfovibrionales;Desulfovibrionaceae
PHHGDFOP_00250	4.23537	0.00675154	bin.33.orig-ctg4-NODE_719_length_64080	PHHGDFOP_00250;Name=nikB";dbxref=COG:COG0601";gene=nikB";inference=ab initio prediction:Prodigal:2.6,similar to AA sequence:UniProtKB:P33591";locus_tag=PHHGDFOP_00250";product=Nickel transport system permease protein NikB	A	Bacteria;Proteobacteria;Deltaproteobacteria;Desulfuromonadales;Geobacteraceae
KKKHKLLA_00564	-1.89371	0.00676434	bin.41.orig-ctg35-NODE_7660_length_14099	KKKHKLLA_00564;Name=fliC";gene=fliC";inference=ab initio prediction:Prodigal:2.6,similar to AA sequence:UniProtKB:P21184";locus_tag=KKKHKLLA_00564";product=A-type flagellin	B	Bacteria
BGPMCBJC_01024	-1.37519	0.00676634	bin.44.orig-ctg15-NODE_828_length_65783	BGPMCBJC_01024;Name=rsfS";dbxref=COG:COG0799";gene=rsfS";inference=ab initio prediction:Prodigal:2.6,similar to AA sequence:UniProtKB:Q9KD89";locus_tag=BGPMCBJC_01024";product=Ribosomal silencing factor RsfS	B	Bacteria
BGPMCBJC_04079	5.87842	0.00674583	bin.44.orig-ctg152-NODE_18422_length_6541	BGPMCBJC_04079;inference=ab initio prediction:Prodigal:2.6";locus_tag=BGPMCBJC_04079";product=hypothetical protein	B	Bacteria
HOIFKPIC_01702	4.40154	0.00675422	bin.47.orig-ctg25-NODE_2024_length_38867	HOIFKPIC_01702;inference=ab initio prediction:Prodigal:2.6";locus_tag=HOIFKPIC_01702";product=hypothetical protein	B	Bacteria;Proteobacteria;Deltaproteobacteria;Desulfuromonadales;Geobacteraceae
CGLMKKJK_01541	-4.70973	0.0067805	bin.22.orig-ctg4-NODE_18_length_316124	CGLMKKJK_01541;inference=ab initio prediction:Prodigal:2.6";locus_tag=CGLMKKJK_01541";product=hypothetical protein	B	Bacteria
GHNPANGO_02264	-3.86364	0.00679392	bin.8.orig-ctg52-NODE_2938_length_26454	GHNPANGO_02264;eC_number=6.3.4.5";Name=argG";dbxref=COG:COG0137";gene=argG";inference=ab initio prediction:Prodigal:2.6,similar to AA sequence:UniProtKB:Q7VTJ9";locus_tag=GHNPANGO_02264";product=Argininosuccinate synthase	A	Bacteria
HGILCOCA_05100	-8.62873	0.00685425	bin.13.orig-ctg237-NODE_56958_length_2694	HGILCOCA_05100;Name=rpmA";dbxref=COG:COG0211";gene=rpmA";inference=ab initio prediction:Prodigal:2.6,similar to AA sequence:UniProtKB:P0A7L8";locus_tag=HGILCOCA_05100";product=50S ribosomal protein L27	A	Bacteria;Proteobacteria;Betaproteobacteria;Burkholderiales;Comamonadaceae
DIDAGAJH_00340	-0.683474	0.00692339	bin.19.orig-ctg2-NODE_46_length_209086	DIDAGAJH_00340;inference=ab initio prediction:Prodigal:2.6";locus_tag=DIDAGAJH_00340";product=hypothetical protein	A	Bacteria
DIDAGAJH_02065	1.18216	0.00703082	bin.19.orig-ctg17-NODE_467_length_79756	DIDAGAJH_02065;inference=ab initio prediction:Prodigal:2.6";locus_tag=DIDAGAJH_02065";product=hypothetical protein	A	Bacteria
KAALPGPM_01367	-2.9093	0.00686519	bin.1.orig-ctg10-NODE_245_length_107729	KAALPGPM_01367;eC_number=1.1.1.18";Name=iolG_9";gene=iolG_9";inference=ab initio prediction:Prodigal:2.6,protein motif:HAMAP:MF_01671";locus_tag=KAALPGPM_01367";product=Inositol 2-dehydrogenase/D-chiro-inositol 3-dehydrogenase	A	Bacteria;Bacteroidetes
LLNDIANP_01329	2.15789	0.00685212	bin.23.orig-ctg50-NODE_3730_length_22415	LLNDIANP_01329;Name=qmcA_1";dbxref=COG:COG0330";gene=qmcA_1";inference=ab initio prediction:Prodigal:2.6,similar to AA sequence:UniProtKB:P0AA53";locus_tag=LLNDIANP_01329";product=Protein QmcA	A	Bacteria;Bacteroidetes
LLNDIANP_02179	0.291484	0.00702306	bin.23.orig-ctg114-NODE_10489_length_9698	LLNDIANP_02179;eC_number=2.1.1.190";Name=rlmD";gene=rlmD";inference=ab initio prediction:Prodigal:2.6,protein motif:HAMAP:MF_01010";locus_tag=LLNDIANP_02179";product=23S rRNA (uracil(1939)-C(5))-methyltransferase RlmD	A	Bacteria;Bacteroidetes
NEPJAMCM_02351	-3.15637	0.00681471	bin.25.orig-ctg28-NODE_581_length_71627	NEPJAMCM_02351;inference=ab initio prediction:Prodigal:2.6";locus_tag=NEPJAMCM_02351";product=hypothetical protein	A	Bacteria
NEPJAMCM_03318	-2.26358	0.00693116	bin.25.orig-ctg49-NODE_1085_length_50140	NEPJAMCM_03318;eC_number=6.3.2.4";Name=ddl_3";dbxref=COG:COG1181";gene=ddl_3";inference=ab initio prediction:Prodigal:2.6,similar to AA sequence:UniProtKB:Q13TZ4";locus_tag=NEPJAMCM_03318";product=D-alanine--D-alanine ligase	A	Bacteria
NEPJAMCM_03491	-1.33179	0.00690694	bin.25.orig-ctg53-NODE_1170_length_47870	NEPJAMCM_03491;eC_number=1.1.1.18";Name=iolG_40";dbxref=COG:COG0673";gene=iolG_40";inference=ab initio prediction:Prodigal:2.6,similar to AA sequence:UniProtKB:Q8ZK57";locus_tag=NEPJAMCM_03491";product=Inositol 2-dehydrogenase	A	Bacteria
NEPJAMCM_05491	-2.54256	0.00688625	bin.25.orig-ctg144-NODE_5823_length_15785	NEPJAMCM_05491;eC_number=3.1.6.1";Name=atsA_7";dbxref=COG:COG3119";gene=atsA_7";inference=ab initio prediction:Prodigal:2.6,similar to AA sequence:UniProtKB:P51691";locus_tag=NEPJAMCM_05491";product=Arylsulfatase	A	Bacteria
NEPJAMCM_05642	-4.4995	0.00698506	bin.25.orig-ctg156-NODE_6787_length_13907	NEPJAMCM_05642;Name=atoC_11";dbxref=COG:COG2204";gene=atoC_11";inference=ab initio prediction:Prodigal:2.6,similar to AA sequence:UniProtKB:Q06065";locus_tag=NEPJAMCM_05642";product=Regulatory protein AtoC	A	Bacteria
PHHGDFOP_00535	4.40634	0.00697936	bin.33.orig-ctg11-NODE_1778_length_37230	PHHGDFOP_00535;inference=ab initio prediction:Prodigal:2.6";locus_tag=PHHGDFOP_00535";product=hypothetical protein	A	Bacteria;Proteobacteria;Deltaproteobacteria;Desulfuromonadales;Geobacteraceae
PHHGDFOP_01503	3.60743	0.00693774	bin.33.orig-ctg51-NODE_5819_length_15791	PHHGDFOP_01503;Name=envC";dbxref=COG:COG4942";gene=envC";inference=ab initio prediction:Prodigal:2.6,similar to AA sequence:UniProtKB:P37690";locus_tag=PHHGDFOP_01503";product=Murein hydrolase activator EnvC	A	Bacteria;Proteobacteria;Deltaproteobacteria;Desulfuromonadales;Geobacteraceae
NPLOMPKM_00477	-0.709482	0.00690893	bin.35.strict-ctg4-NODE_4_length_119222	NPLOMPKM_00477;eC_number=1.10.2.2";Name=petA";dbxref=COG:COG0723";gene=petA";inference=ab initio prediction:Prodigal:2.6,similar to AA sequence:UniProtKB:P23136";locus_tag=NPLOMPKM_00477";product=Ubiquinol-cytochrome c reductase iron-sulfur subunit	A	Bacteria;Proteobacteria;Gammaproteobacteria
DGOECHBH_01475	-3.51076	0.0070207	bin.36.strict-ctg6-NODE_6_length_201533	DGOECHBH_01475;eC_number=2.7.13.3";Name=phoR_3";dbxref=COG:COG0642";gene=phoR_3";inference=ab initio prediction:Prodigal:2.6,similar to AA sequence:UniProtKB:P23545";locus_tag=DGOECHBH_01475";product=Alkaline phosphatase synthesis sensor protein PhoR	A	Bacteria
DGOECHBH_02549	-4.60447	0.0068418	bin.36.strict-ctg15-NODE_15_length_82392	DGOECHBH_02549;inference=ab initio prediction:Prodigal:2.6";locus_tag=DGOECHBH_02549";product=hypothetical protein	A	Bacteria
HLKGEMOI_02691	-4.69271	0.00698288	bin.4.orig-ctg19-NODE_420_length_83706	HLKGEMOI_02691;inference=ab initio prediction:Prodigal:2.6";locus_tag=HLKGEMOI_02691";product=hypothetical protein	A	Bacteria
HLKGEMOI_03477	-2.18428	0.00691757	bin.4.orig-ctg34-NODE_1761_length_37446	HLKGEMOI_03477;Name=prfA";dbxref=COG:COG0216";gene=prfA";inference=ab initio prediction:Prodigal:2.6,similar to AA sequence:UniProtKB:P0A7I0";locus_tag=HLKGEMOI_03477";product=Peptide chain release factor RF1	A	Bacteria
OOCAOONK_03764	-4.79418	0.00694548	bin.10.orig-ctg242-NODE_40067_length_3561	OOCAOONK_03764;eC_number=4.3.3.7";Name=dapA";dbxref=COG:COG0329";gene=dapA";inference=ab initio prediction:Prodigal:2.6,similar to AA sequence:UniProtKB:Q8ZN71";locus_tag=OOCAOONK_03764";product=4-hydroxy-tetrahydrodipicolinate synthase	B	Bacteria
LPMJHBIJ_00141	6.21525	0.00696072	bin.18.strict-ctg4-NODE_4_length_36610	LPMJHBIJ_00141;eC_number=4.1.1.32";Name=pckG_1";dbxref=COG:COG1274";gene=pckG_1";inference=ab initio prediction:Prodigal:2.6,similar to AA sequence:UniProtKB:A0QP32";locus_tag=LPMJHBIJ_00141";product=Phosphoenolpyruvate carboxykinase [GTP]	B	Bacteria
OFLLCJLC_02597	4.7427	0.00697763	bin.20.orig-ctg18-NODE_338_length_105629	OFLLCJLC_02597;inference=ab initio prediction:Prodigal:2.6";locus_tag=OFLLCJLC_02597";product=hypothetical protein	B	Bacteria;Proteobacteria;Deltaproteobacteria
NIEEALCC_00422	-1.1308	0.00702279	bin.21.orig-ctg2-NODE_53_length_239393	NIEEALCC_00422;eC_number=1.1.1.-";Name=iolS_1";dbxref=COG:COG0667";gene=iolS_1";inference=ab initio prediction:Prodigal:2.6,similar to AA sequence:UniProtKB:P46336";locus_tag=NIEEALCC_00422";product=Aldo-keto reductase IolS	B	Bacteria;Bacteroidetes
NIEEALCC_01905	-1.36478	0.00695387	bin.21.orig-ctg14-NODE_394_length_97653	NIEEALCC_01905;Name=rpsB";dbxref=COG:COG0052";gene=rpsB";inference=ab initio prediction:Prodigal:2.6,similar to AA sequence:UniProtKB:A0QVB8";locus_tag=NIEEALCC_01905";product=30S ribosomal protein S2	B	Bacteria;Bacteroidetes
MHAKNGPF_02487	9.19467	0.00702652	bin.28.strict-ctg36-NODE_36_length_24025	MHAKNGPF_02487;eC_number=2.7.1.51";Name=fucK_2";dbxref=COG:COG1070";gene=fucK_2";inference=ab initio prediction:Prodigal:2.6,similar to AA sequence:UniProtKB:P11553";locus_tag=MHAKNGPF_02487";product=L-fuculokinase	B	Bacteria
HHONGFGL_00137	-4.02262	0.00697373	bin.2.orig-ctg3-NODE_851_length_64764	HHONGFGL_00137;inference=ab initio prediction:Prodigal:2.6";locus_tag=HHONGFGL_00137";product=hypothetical protein	B	Bacteria
HHONGFGL_01556	-2.49531	0.0069878	bin.2.orig-ctg38-NODE_2633_length_32930	HHONGFGL_01556;inference=ab initio prediction:Prodigal:2.6";locus_tag=HHONGFGL_01556";product=hypothetical protein	B	Bacteria
GPJHLCPC_01151	3.58343	0.00699918	bin.34.orig-ctg5-NODE_127_length_159871	GPJHLCPC_01151;eC_number=3.6.3.-";Name=lolD_2";dbxref=COG:COG1136";gene=lolD_2";inference=ab initio prediction:Prodigal:2.6,similar to AA sequence:UniProtKB:O66646";locus_tag=GPJHLCPC_01151";product=Lipoprotein-releasing system ATP-binding protein LolD	B	Bacteria
GPJHLCPC_03319	1.53199	0.00697965	bin.34.orig-ctg42-NODE_5469_length_18723	GPJHLCPC_03319;Name=hflC";dbxref=COG:COG0330";gene=hflC";inference=ab initio prediction:Prodigal:2.6,similar to AA sequence:UniProtKB:P0ABC3";locus_tag=GPJHLCPC_03319";product=Modulator of FtsH protease HflC	B	Bacteria
IOBJJNGC_02471	-1.32054	0.00695216	bin.36.orig-ctg31-NODE_848_length_65041	IOBJJNGC_02471;inference=ab initio prediction:Prodigal:2.6";locus_tag=IOBJJNGC_02471";product=hypothetical protein	B	Bacteria
IOBJJNGC_02770	-3.80226	0.00683678	bin.36.orig-ctg37-NODE_936_length_61346	IOBJJNGC_02770;eC_number=2.4.1.250";Name=mshA_4";gene=mshA_4";inference=ab initio prediction:Prodigal:2.6,protein motif:HAMAP:MF_01695";locus_tag=IOBJJNGC_02770";product=D-inositol-3-phosphate glycosyltransferase	B	Bacteria
IOBJJNGC_04891	-0.667095	0.00690838	bin.36.orig-ctg108-NODE_3924_length_24542	IOBJJNGC_04891;inference=ab initio prediction:Prodigal:2.6";locus_tag=IOBJJNGC_04891";product=hypothetical protein	B	Bacteria
KKKHKLLA_00096	-3.52907	0.00699831	bin.41.orig-ctg4-NODE_4279_length_22985	KKKHKLLA_00096;inference=ab initio prediction:Prodigal:2.6";locus_tag=KKKHKLLA_00096";product=hypothetical protein	B	Bacteria
IOIKFDHD_00946	2.85855	0.00701967	bin.43.orig-ctg14-NODE_1056_length_57723	IOIKFDHD_00946;eC_number=1.6.5.8";Name=nqrC";dbxref=COG:COG2869";gene=nqrC";inference=ab initio prediction:Prodigal:2.6,similar to AA sequence:UniProtKB:A5F5Y7";locus_tag=IOIKFDHD_00946";product=Na(+)-translocating NADH-quinone reductase subunit C	B	Bacteria
IOIKFDHD_00963	-1.2694	0.00699648	bin.43.orig-ctg15-NODE_1074_length_57171	IOIKFDHD_00963;Name=xylE";gene=xylE";inference=ab initio prediction:Prodigal:2.6,similar to AA sequence:UniProtKB:P0AGF4";locus_tag=IOIKFDHD_00963";product=D-xylose-proton symporter	B	Bacteria
IOIKFDHD_01244	1.61215	0.00689163	bin.43.orig-ctg21-NODE_1280_length_51570	IOIKFDHD_01244;Name=mrcA_2";dbxref=COG:COG5009";gene=mrcA_2";inference=ab initio prediction:Prodigal:2.6,similar to AA sequence:UniProtKB:O66874";locus_tag=IOIKFDHD_01244";product=Penicillin-binding protein 1A	B	Bacteria
BGPMCBJC_01001	3.19865	0.00697849	bin.44.orig-ctg14-NODE_827_length_65789	BGPMCBJC_01001;inference=ab initio prediction:Prodigal:2.6";locus_tag=BGPMCBJC_01001";product=hypothetical protein	B	Bacteria
HOIFKPIC_00762	2.9496	0.00698057	bin.47.orig-ctg8-NODE_682_length_73158	HOIFKPIC_00762;Name=trxA_1";dbxref=COG:COG0526";gene=trxA_1";inference=ab initio prediction:Prodigal:2.6,similar to AA sequence:UniProtKB:P0AA27";locus_tag=HOIFKPIC_00762";product=Thioredoxin 1	B	Bacteria;Proteobacteria;Deltaproteobacteria;Desulfuromonadales;Geobacteraceae
HOIFKPIC_00835	5.72869	0.00698731	bin.47.orig-ctg9-NODE_805_length_66867	HOIFKPIC_00835;Name=hspA_2";dbxref=COG:COG0071";gene=hspA_2";inference=ab initio prediction:Prodigal:2.6,similar to AA sequence:UniProtKB:Q06823";locus_tag=HOIFKPIC_00835";product=Spore protein SP21	B	Bacteria;Proteobacteria;Deltaproteobacteria;Desulfuromonadales;Geobacteraceae
ICKIEHJA_03029	-5.60715	0.00703617	bin.8.orig-ctg174-NODE_26809_length_4845	ICKIEHJA_03029;inference=ab initio prediction:Prodigal:2.6";locus_tag=ICKIEHJA_03029";product=hypothetical protein	B	Bacteria;Proteobacteria;Betaproteobacteria;Rhodocyclales;Azonexaceae;Dechloromonas;Dechloromonas sp. HYN0024
CMECPNAK_00167	-1.40646	0.00709218	bin.15.orig-ctg1-NODE_47_length_207326	CMECPNAK_00167;eC_number=5.1.3.9";Name=nanE_1";dbxref=COG:COG3010";gene=nanE_1";inference=ab initio prediction:Prodigal:2.6,similar to AA sequence:UniProtKB:P65522";locus_tag=CMECPNAK_00167";product=Putative N-acetylmannosamine-6-phosphate 2-epimerase	A	Bacteria;Firmicutes
CMECPNAK_00896	1.00344	0.00706996	bin.15.orig-ctg6-NODE_214_length_113200	CMECPNAK_00896;inference=ab initio prediction:Prodigal:2.6";locus_tag=CMECPNAK_00896";product=hypothetical protein	A	Bacteria;Firmicutes
KAALPGPM_00875	-1.54901	0.00709483	bin.1.orig-ctg5-NODE_73_length_181460	KAALPGPM_00875;inference=ab initio prediction:Prodigal:2.6";locus_tag=KAALPGPM_00875";product=hypothetical protein	A	Bacteria;Bacteroidetes
EBGGMOPP_02948	-3.45743	0.00708859	bin.27.orig-ctg44-NODE_5815_length_15804	EBGGMOPP_02948;eC_number=3.6.3.20";Name=ugpC";dbxref=COG:COG3839";gene=ugpC";inference=ab initio prediction:Prodigal:2.6,similar to AA sequence:UniProtKB:Q8ZLF4";locus_tag=EBGGMOPP_02948";product=sn-glycerol-3-phosphate import ATP-binding protein UgpC	A	Bacteria;Actinobacteria;Actinomycetia;Micrococcales
HCMDEDNN_03377	0.645561	0.00711909	bin.31.orig-ctg77-NODE_5083_length_17597	HCMDEDNN_03377;Name=secA_2";dbxref=COG:COG0653";gene=secA_2";inference=ab initio prediction:Prodigal:2.6,similar to AA sequence:UniProtKB:P10408";locus_tag=HCMDEDNN_03377";product=Protein translocase subunit SecA	A	Bacteria;Proteobacteria;Betaproteobacteria;Burkholderiales;Comamonadaceae
PHHGDFOP_02128	3.31685	0.00711502	bin.33.orig-ctg151-NODE_59440_length_2615	PHHGDFOP_02128;Name=htpG";dbxref=COG:COG0326";gene=htpG";inference=ab initio prediction:Prodigal:2.6,similar to AA sequence:UniProtKB:P9WMJ7";locus_tag=PHHGDFOP_02128";product=Chaperone protein HtpG	A	Bacteria;Proteobacteria;Deltaproteobacteria;Desulfuromonadales;Geobacteraceae
GOHHEIDF_03908	-2.91097	0.00707672	bin.37.orig-ctg197-NODE_9624_length_10428	GOHHEIDF_03908;Name=secY";dbxref=COG:COG0201";gene=secY";inference=ab initio prediction:Prodigal:2.6,similar to AA sequence:UniProtKB:Q9X1I9";locus_tag=GOHHEIDF_03908";product=Protein translocase subunit SecY	A	Bacteria;Bacteroidetes
EGNNAHDB_00273	1.52383	0.00705725	bin.5.orig-ctg4-NODE_910_length_56065	EGNNAHDB_00273;Name=znuB";dbxref=COG:COG1108";gene=znuB";inference=ab initio prediction:Prodigal:2.6,similar to AA sequence:UniProtKB:O34610";locus_tag=EGNNAHDB_00273";product=High-affinity zinc uptake system membrane protein ZnuB	A	Bacteria
OALJDEPD_01927	-4.15882	0.00708958	bin.13.orig-ctg34-NODE_2204_length_36771	OALJDEPD_01927;eC_number=3.2.1.23";Name=ebgA_3";dbxref=COG:COG3250";gene=ebgA_3";inference=ab initio prediction:Prodigal:2.6,similar to AA sequence:UniProtKB:P06864";locus_tag=OALJDEPD_01927";product=Evolved beta-galactosidase subunit alpha	B	Bacteria;Bacteroidetes
HMEJDMKA_00355	-2.96459	0.00707652	bin.16.orig-ctg2-NODE_12_length_378437	HMEJDMKA_00355;Name=susC_4";gene=susC_4";inference=ab initio prediction:Prodigal:2.6,similar to AA sequence:UniProtKB:Q8A1G1";locus_tag=HMEJDMKA_00355";product=TonB-dependent receptor SusC	B	Bacteria;Bacteroidetes
BGPMCBJC_00818	-5.69259	0.00711506	bin.44.orig-ctg11-NODE_660_length_74372	BGPMCBJC_00818;dbxref=COG:COG1653";inference=ab initio prediction:Prodigal:2.6,similar to AA sequence:UniProtKB:Q9RUE8";locus_tag=BGPMCBJC_00818";product=putative ABC transporter-binding protein	B	Bacteria
HNCACCKO_00359	-5.48109	0.00711929	bin.45.orig-ctg2-NODE_72_length_207127	HNCACCKO_00359;Name=rbsB_2";dbxref=COG:COG1879";gene=rbsB_2";inference=ab initio prediction:Prodigal:2.6,similar to AA sequence:UniProtKB:P02925";locus_tag=HNCACCKO_00359";product=Ribose import binding protein RbsB	B	Bacteria
KIDBHOEH_02440	-3.48665	0.00711083	bin.9.orig-ctg71-NODE_4455_length_22326	KIDBHOEH_02440;Name=secY";dbxref=COG:COG0201";gene=secY";inference=ab initio prediction:Prodigal:2.6,similar to AA sequence:UniProtKB:Q9X1I9";locus_tag=KIDBHOEH_02440";product=Protein translocase subunit SecY	B	Bacteria;Bacteroidetes
LAFEMMGJ_00617	-1.24013	0.00712824	bin.40.orig-ctg8-NODE_913_length_62198	LAFEMMGJ_00617;eC_number=1.2.4.1";Name=pdhB";dbxref=COG:COG0022";gene=pdhB";inference=ab initio prediction:Prodigal:2.6,similar to AA sequence:UniProtKB:P35488";locus_tag=LAFEMMGJ_00617";product=Pyruvate dehydrogenase E1 component subunit beta	B	Bacteria;Bacteroidetes
PHHGDFOP_01735	3.22251	0.00714007	bin.33.orig-ctg72-NODE_10833_length_9442	PHHGDFOP_01735;Name=acrB";dbxref=COG:COG0841";gene=acrB";inference=ab initio prediction:Prodigal:2.6,similar to AA sequence:UniProtKB:P31224";locus_tag=PHHGDFOP_01735";product=Multidrug efflux pump subunit AcrB	A	Bacteria;Proteobacteria;Deltaproteobacteria;Desulfuromonadales;Geobacteraceae
FPFLIFPG_00557	-1.85313	0.00718485	bin.26.orig-ctg5-NODE_350_length_92558	FPFLIFPG_00557;Name=tuf";dbxref=COG:COG0050";gene=tuf";inference=ab initio prediction:Prodigal:2.6,similar to AA sequence:UniProtKB:P33166";locus_tag=FPFLIFPG_00557";product=Elongation factor Tu	A	Bacteria
HOIFKPIC_02298	2.20014	0.00718637	bin.47.orig-ctg47-NODE_4821_length_20906	HOIFKPIC_02298;eC_number=3.4.-.-";Name=bepA_5";gene=bepA_5";inference=ab initio prediction:Prodigal:2.6,protein motif:HAMAP:MF_00997";locus_tag=HOIFKPIC_02298";product=Beta-barrel assembly-enhancing protease	B	Bacteria;Proteobacteria;Deltaproteobacteria;Desulfuromonadales;Geobacteraceae
JMDGKOJB_01387	2.44429	0.00721526	bin.22.orig-ctg14-NODE_621_length_69398	JMDGKOJB_01387;inference=ab initio prediction:Prodigal:2.6";locus_tag=JMDGKOJB_01387";product=hypothetical protein	A	Bacteria;Proteobacteria;Deltaproteobacteria;Desulfovibrionales;Desulfovibrionaceae
HLKGEMOI_02822	-1.8599	0.00721651	bin.4.orig-ctg21-NODE_518_length_75647	HLKGEMOI_02822;eC_number=2.3.1.179";Name=fabF";dbxref=COG:COG0304";gene=fabF";inference=ab initio prediction:Prodigal:2.6,similar to AA sequence:UniProtKB:O34340";locus_tag=HLKGEMOI_02822";product=3-oxoacyl-[acyl-carrier-protein] synthase 2	A	Bacteria
GHNPANGO_01785	-1.26932	0.0072134	bin.8.orig-ctg35-NODE_2006_length_34440	GHNPANGO_01785;Name=dmsB";dbxref=COG:COG0437";gene=dmsB";inference=ab initio prediction:Prodigal:2.6,similar to AA sequence:UniProtKB:P18776";locus_tag=GHNPANGO_01785";product=Anaerobic dimethyl sulfoxide reductase chain B	A	Bacteria
HOIFKPIC_00679	3.94707	0.00721391	bin.47.orig-ctg7-NODE_516_length_84475	HOIFKPIC_00679;Name=hspA_1";dbxref=COG:COG0071";gene=hspA_1";inference=ab initio prediction:Prodigal:2.6,similar to AA sequence:UniProtKB:Q06823";locus_tag=HOIFKPIC_00679";product=Spore protein SP21	B	Bacteria;Proteobacteria;Deltaproteobacteria;Desulfuromonadales;Geobacteraceae
CMECPNAK_01018	2.68373	0.00723915	bin.15.orig-ctg7-NODE_270_length_104039	CMECPNAK_01018;eC_number=6.1.1.17";Name=gltX2";dbxref=COG:COG0008";gene=gltX2";inference=ab initio prediction:Prodigal:2.6,similar to AA sequence:UniProtKB:Q9X2I8";locus_tag=CMECPNAK_01018";product=Glutamate--tRNA ligase 2	A	Bacteria;Firmicutes
DGOECHBH_00127	-5.87615	0.00723923	bin.36.strict-ctg1-NODE_1_length_368185	DGOECHBH_00127;eC_number=1.4.1.3";Name=gdhA";gene=gdhA";inference=ab initio prediction:Prodigal:2.6,similar to AA sequence:UniProtKB:P95544";locus_tag=DGOECHBH_00127";product=NAD(P)-specific glutamate dehydrogenase	A	Bacteria
EGNNAHDB_00877	-1.5069	0.00725809	bin.5.orig-ctg18-NODE_2326_length_31054	EGNNAHDB_00877;eC_number=2.4.1.129";Name=rodA";dbxref=COG:COG0772";gene=rodA";inference=ab initio prediction:Prodigal:2.6,similar to AA sequence:UniProtKB:P39604";locus_tag=EGNNAHDB_00877";product=Peptidoglycan glycosyltransferase RodA	A	Bacteria
FEHMIFJH_01411	-2.59629	0.0072651	bin.12.strict-ctg25-NODE_25_length_36090	FEHMIFJH_01411;eC_number=5.99.1.3";Name=gyrA";dbxref=COG:COG0188";gene=gyrA";inference=ab initio prediction:Prodigal:2.6,similar to AA sequence:UniProtKB:P37411";locus_tag=FEHMIFJH_01411";product=DNA gyrase subunit A	B	Bacteria;Proteobacteria;Deltaproteobacteria;Desulfuromonadales;Geobacteraceae
HMEJDMKA_00635	-2.04968	0.00727938	bin.16.orig-ctg2-NODE_12_length_378437	HMEJDMKA_00635;eC_number=2.1.1.190";Name=rlmD";gene=rlmD";inference=ab initio prediction:Prodigal:2.6,protein motif:HAMAP:MF_01010";locus_tag=HMEJDMKA_00635";product=23S rRNA (uracil(1939)-C(5))-methyltransferase RlmD	B	Bacteria;Bacteroidetes
IOBJJNGC_01071	-1.92607	0.00727748	bin.36.orig-ctg9-NODE_292_length_110986	IOBJJNGC_01071;eC_number=6.2.1.1";Name=acsA_1";dbxref=COG:COG0365";gene=acsA_1";inference=ab initio prediction:Prodigal:2.6,similar to AA sequence:UniProtKB:Q89WV5";locus_tag=IOBJJNGC_01071";product=Acetyl-coenzyme A synthetase	B	Bacteria
IOBJJNGC_04944	-2.61625	0.00726985	bin.36.orig-ctg110-NODE_3961_length_24325	IOBJJNGC_04944;inference=ab initio prediction:Prodigal:2.6";locus_tag=IOBJJNGC_04944";product=hypothetical protein	B	Bacteria
HOIFKPIC_01517	3.65654	0.00727604	bin.47.orig-ctg21-NODE_1711_length_43659	HOIFKPIC_01517;eC_number=3.-.-.-";Name=yycJ";dbxref=COG:COG1235";gene=yycJ";inference=ab initio prediction:Prodigal:2.6,similar to AA sequence:UniProtKB:C0SP91";locus_tag=HOIFKPIC_01517";product=Putative metallo-hydrolase YycJ	B	Bacteria;Proteobacteria;Deltaproteobacteria;Desulfuromonadales;Geobacteraceae
HHONGFGL_02949	-1.42128	0.00728426	bin.2.orig-ctg104-NODE_6101_length_17134	HHONGFGL_02949;Name=resA_10";gene=resA_10";inference=ab initio prediction:Prodigal:2.6,protein motif:HAMAP:MF_01319";locus_tag=HHONGFGL_02949";product=Thiol-disulfide oxidoreductase ResA	B	Bacteria
BJGNKILJ_00636	-1.75789	0.00730615	bin.16.orig-ctg19-NODE_2079_length_33492	BJGNKILJ_00636;inference=ab initio prediction:Prodigal:2.6";locus_tag=BJGNKILJ_00636";product=hypothetical protein	A	Bacteria;Bacteroidetes
KAALPGPM_01928	-4.28144	0.00731199	bin.1.orig-ctg17-NODE_447_length_81877	KAALPGPM_01928;Name=susC_20";gene=susC_20";inference=ab initio prediction:Prodigal:2.6,similar to AA sequence:UniProtKB:Q8A1G1";locus_tag=KAALPGPM_01928";product=TonB-dependent receptor SusC	A	Bacteria;Bacteroidetes
BGPMCBJC_00099	-1.66864	0.00731354	bin.44.orig-ctg2-NODE_307_length_109166	BGPMCBJC_00099;inference=ab initio prediction:Prodigal:2.6";locus_tag=BGPMCBJC_00099";product=hypothetical protein	B	Bacteria
FLLAPKKP_02527	-9.47166	0.00733936	bin.17.orig-ctg22-NODE_1249_length_46167	FLLAPKKP_02527;eC_number=6.2.1.-";dbxref=COG:COG0318";inference=ab initio prediction:Prodigal:2.6,similar to AA sequence:UniProtKB:O05598";locus_tag=FLLAPKKP_02527";product=Putative ligase	A	Bacteria;Chloroflexi;Anaerolineae;Anaerolineales;Anaerolineaceae
NEPJAMCM_06267	-1.31394	0.00733836	bin.25.orig-ctg227-NODE_15076_length_7233	NEPJAMCM_06267;Name=spoIIIE";dbxref=COG:COG1674";gene=spoIIIE";inference=ab initio prediction:Prodigal:2.6,similar to AA sequence:UniProtKB:P21458";locus_tag=NEPJAMCM_06267";product=DNA translocase SpoIIIE	A	Bacteria
HMEJDMKA_03423	-1.69985	0.00733817	bin.16.orig-ctg37-NODE_9908_length_11245	HMEJDMKA_03423;inference=ab initio prediction:Prodigal:2.6";locus_tag=HMEJDMKA_03423";product=hypothetical protein	B	Bacteria;Bacteroidetes
PHHGDFOP_00811	3.42542	0.007355	bin.33.orig-ctg18-NODE_2163_length_32532	PHHGDFOP_00811;Name=rpmC";gene=rpmC";inference=ab initio prediction:Prodigal:2.6,similar to AA sequence:UniProtKB:P04457";locus_tag=PHHGDFOP_00811";product=50S ribosomal protein L29	A	Bacteria;Proteobacteria;Deltaproteobacteria;Desulfuromonadales;Geobacteraceae
IOIKFDHD_01003	1.57593	0.00735602	bin.43.orig-ctg16-NODE_1107_length_56128	IOIKFDHD_01003;eC_number=2.1.1.137";Name=arsM_1";gene=arsM_1";inference=ab initio prediction:Prodigal:2.6,similar to AA sequence:UniProtKB:A0A0D3MJQ5";locus_tag=IOIKFDHD_01003";product=Arsenite methyltransferase	B	Bacteria
HOIFKPIC_02367	3.97149	0.0073549	bin.47.orig-ctg51-NODE_5408_length_18913	HOIFKPIC_02367;inference=ab initio prediction:Prodigal:2.6";locus_tag=HOIFKPIC_02367";product=hypothetical protein	B	Bacteria;Proteobacteria;Deltaproteobacteria;Desulfuromonadales;Geobacteraceae
FLLAPKKP_00207	-3.33307	0.00746918	bin.17.orig-ctg1-NODE_4_length_390231	FLLAPKKP_00207;eC_number=5.1.3.2";Name=galE";dbxref=COG:COG1087";gene=galE";inference=ab initio prediction:Prodigal:2.6,similar to AA sequence:UniProtKB:P09147";locus_tag=FLLAPKKP_00207";product=UDP-glucose 4-epimerase	A	Bacteria;Chloroflexi;Anaerolineae;Anaerolineales;Anaerolineaceae
DIDAGAJH_01544	-1.08263	0.00748239	bin.19.orig-ctg11-NODE_341_length_93397	DIDAGAJH_01544;Name=rpsB";dbxref=COG:COG0052";gene=rpsB";inference=ab initio prediction:Prodigal:2.6,similar to AA sequence:UniProtKB:P9WH39";locus_tag=DIDAGAJH_01544";product=30S ribosomal protein S2	A	Bacteria
KAALPGPM_00141	-4.09651	0.00742271	bin.1.orig-ctg1-NODE_25_length_268782	KAALPGPM_00141;Name=susC_2";gene=susC_2";inference=ab initio prediction:Prodigal:2.6,similar to AA sequence:UniProtKB:Q8A1G1";locus_tag=KAALPGPM_00141";product=TonB-dependent receptor SusC	A	Bacteria;Bacteroidetes
KAALPGPM_03161	-3.84598	0.0074369	bin.1.orig-ctg44-NODE_1983_length_34657	KAALPGPM_03161;Name=rplJ";gene=rplJ";inference=ab initio prediction:Prodigal:2.6,similar to AA sequence:UniProtKB:Q5XCB5";locus_tag=KAALPGPM_03161";product=50S ribosomal protein L10	A	Bacteria;Bacteroidetes
NEPJAMCM_00138	-1.8542	0.00747605	bin.25.orig-ctg1-NODE_34_length_251742	NEPJAMCM_00138;Name=mlaE_2";dbxref=COG:COG0767";gene=mlaE_2";inference=ab initio prediction:Prodigal:2.6,similar to AA sequence:UniProtKB:P64606";locus_tag=NEPJAMCM_00138";product=putative phospholipid ABC transporter permease protein MlaE	A	Bacteria
NEPJAMCM_05439	-1.91869	0.00747989	bin.25.orig-ctg140-NODE_5531_length_16489	NEPJAMCM_05439;inference=ab initio prediction:Prodigal:2.6";locus_tag=NEPJAMCM_05439";product=hypothetical protein	A	Bacteria
PHHGDFOP_01507	3.88333	0.00739762	bin.33.orig-ctg51-NODE_5819_length_15791	PHHGDFOP_01507;inference=ab initio prediction:Prodigal:2.6";locus_tag=PHHGDFOP_01507";product=hypothetical protein	A	Bacteria;Proteobacteria;Deltaproteobacteria;Desulfuromonadales;Geobacteraceae
GHNPANGO_02319	-3.32027	0.00739424	bin.8.orig-ctg54-NODE_3035_length_25844	GHNPANGO_02319;eC_number=2.2.1.5";Name=kgd";dbxref=COG:COG0508";gene=kgd";inference=ab initio prediction:Prodigal:2.6,similar to AA sequence:UniProtKB:A0R2B1";locus_tag=GHNPANGO_02319";product=Multifunctional 2-oxoglutarate metabolism enzyme	A	Bacteria
GHNPANGO_03135	-3.27951	0.00741674	bin.8.orig-ctg96-NODE_5042_length_17713	GHNPANGO_03135;Name=oar_16";gene=oar_16";inference=ab initio prediction:Prodigal:2.6,similar to AA sequence:UniProtKB:P38370";locus_tag=GHNPANGO_03135";product=Protein oar	A	Bacteria
HMEJDMKA_00484	-1.26321	0.00748557	bin.16.orig-ctg2-NODE_12_length_378437	HMEJDMKA_00484;Name=fusA_2";dbxref=COG:COG0480";gene=fusA_2";inference=ab initio prediction:Prodigal:2.6,similar to AA sequence:UniProtKB:Q5ZYP6";locus_tag=HMEJDMKA_00484";product=Elongation factor G	B	Bacteria;Bacteroidetes
HMEJDMKA_01463	-1.79397	0.0074139	bin.16.orig-ctg6-NODE_33_length_264846	HMEJDMKA_01463;inference=ab initio prediction:Prodigal:2.6";locus_tag=HMEJDMKA_01463";product=hypothetical protein	B	Bacteria;Bacteroidetes
HMEJDMKA_02824	-1.7823	0.00747205	bin.16.orig-ctg19-NODE_745_length_69253	HMEJDMKA_02824;inference=ab initio prediction:Prodigal:2.6";locus_tag=HMEJDMKA_02824";product=hypothetical protein	B	Bacteria;Bacteroidetes
NIEEALCC_00602	-2.8457	0.00741268	bin.21.orig-ctg3-NODE_57_length_227510	NIEEALCC_00602;eC_number=2.3.1.179";Name=fabF";dbxref=COG:COG0304";gene=fabF";inference=ab initio prediction:Prodigal:2.6,similar to AA sequence:UniProtKB:O34340";locus_tag=NIEEALCC_00602";product=3-oxoacyl-[acyl-carrier-protein] synthase 2	B	Bacteria;Bacteroidetes
NIEEALCC_01073	-2.37409	0.00739894	bin.21.orig-ctg6-NODE_148_length_148591	NIEEALCC_01073;eC_number=1.-.-.-";inference=ab initio prediction:Prodigal:2.6,similar to AA sequence:UniProtKB:Q5XCB9";locus_tag=NIEEALCC_01073";product=Putative NAD(P)H nitroreductase	B	Bacteria;Bacteroidetes
CGLMKKJK_00573	-4.69629	0.00742422	bin.22.orig-ctg1-NODE_1_length_679874	CGLMKKJK_00573;eC_number=2.3.1.-";Name=lpxD";dbxref=COG:COG1044";gene=lpxD";inference=ab initio prediction:Prodigal:2.6,similar to AA sequence:UniProtKB:Q9HXY6";locus_tag=CGLMKKJK_00573";product=UDP-3-O-acylglucosamine N-acyltransferase	B	Bacteria
PBIAFCBP_02008	11.8923	0.00748107	bin.29.orig-ctg14-NODE_705_length_71823	PBIAFCBP_02008;inference=ab initio prediction:Prodigal:2.6";locus_tag=PBIAFCBP_02008";product=hypothetical protein	B	Bacteria
JKNOHJKM_00070	-2.37717	0.00736788	bin.30.orig-ctg1-NODE_16_length_333530	JKNOHJKM_00070;eC_number=2.1.1.80";Name=cheR_1";gene=cheR_1";inference=ab initio prediction:Prodigal:2.6,similar to AA sequence:UniProtKB:P31105";locus_tag=JKNOHJKM_00070";product=Chemotaxis protein methyltransferase	B	Bacteria;Proteobacteria;Deltaproteobacteria;Desulfuromonadales;Geobacteraceae
IOBJJNGC_00362	-1.10748	0.0074691	bin.36.orig-ctg3-NODE_88_length_187162	IOBJJNGC_00362;inference=ab initio prediction:Prodigal:2.6";locus_tag=IOBJJNGC_00362";product=hypothetical protein	B	Bacteria
IOIKFDHD_02296	2.16724	0.00743466	bin.43.orig-ctg57-NODE_3582_length_26366	IOIKFDHD_02296;Name=rplS";dbxref=COG:COG0335";gene=rplS";inference=ab initio prediction:Prodigal:2.6,similar to AA sequence:UniProtKB:A2RLS5";locus_tag=IOIKFDHD_02296";product=50S ribosomal protein L19	B	Bacteria
IOIKFDHD_02823	1.60614	0.00746861	bin.43.orig-ctg88-NODE_5578_length_18462	IOIKFDHD_02823;eC_number=1.15.1.1";Name=sodA_2";gene=sodA_2";inference=ab initio prediction:Prodigal:2.6,similar to AA sequence:UniProtKB:P00449";locus_tag=IOIKFDHD_02823";product=Superoxide dismutase [Mn]	B	Bacteria
IOIKFDHD_03279	1.09385	0.00737645	bin.43.orig-ctg123-NODE_8930_length_12293	IOIKFDHD_03279;Name=rhaR_6";gene=rhaR_6";inference=ab initio prediction:Prodigal:2.6,protein motif:HAMAP:MF_01533";locus_tag=IOIKFDHD_03279";product=HTH-type transcriptional activator RhaR	B	Bacteria
HOIFKPIC_00657	5.78087	0.00748279	bin.47.orig-ctg6-NODE_448_length_90618	HOIFKPIC_00657;inference=ab initio prediction:Prodigal:2.6,similar to AA sequence:UniProtKB:Q02170";locus_tag=HOIFKPIC_00657";note=UPF0758 protein YsxA";product=hypothetical protein	B	Bacteria;Proteobacteria;Deltaproteobacteria;Desulfuromonadales;Geobacteraceae
HOIFKPIC_01654	3.01404	0.00737894	bin.47.orig-ctg24-NODE_1953_length_39962	HOIFKPIC_01654;Name=znuB";dbxref=COG:COG1108";gene=znuB";inference=ab initio prediction:Prodigal:2.6,similar to AA sequence:UniProtKB:P39832";locus_tag=HOIFKPIC_01654";product=High-affinity zinc uptake system membrane protein ZnuB	B	Bacteria;Proteobacteria;Deltaproteobacteria;Desulfuromonadales;Geobacteraceae
BJGNKILJ_00100	-4.34597	0.00751925	bin.16.orig-ctg3-NODE_1169_length_47996	BJGNKILJ_00100;eC_number=2.4.1.1";Name=glgP";dbxref=COG:COG0058";gene=glgP";inference=ab initio prediction:Prodigal:2.6,similar to AA sequence:UniProtKB:P9WMW1";locus_tag=BJGNKILJ_00100";product=Glycogen phosphorylase	A	Bacteria;Bacteroidetes
EBGGMOPP_00753	-4.54405	0.00752188	bin.27.orig-ctg4-NODE_72_length_181974	EBGGMOPP_00753;eC_number=1.8.5.4";dbxref=COG:COG0446";inference=ab initio prediction:Prodigal:2.6,similar to AA sequence:UniProtKB:B7JBP8";locus_tag=EBGGMOPP_00753";product=Sulfide-quinone reductase	A	Bacteria;Actinobacteria;Actinomycetia;Micrococcales
CMCALBDD_02121	-6.06015	0.00751865	bin.32.orig-ctg56-NODE_7172_length_13271	CMCALBDD_02121;eC_number=3.6.3.17";Name=rbsA_10";dbxref=COG:COG1129";gene=rbsA_10";inference=ab initio prediction:Prodigal:2.6,similar to AA sequence:UniProtKB:P04983";locus_tag=CMCALBDD_02121";product=Ribose import ATP-binding protein RbsA	A	Bacteria
HLKGEMOI_01352	-2.4079	0.00750902	bin.4.orig-ctg6-NODE_41_length_229390	HLKGEMOI_01352;eC_number=1.17.2.1";Name=nicB";dbxref=COG:COG1529";gene=nicB";inference=ab initio prediction:Prodigal:2.6,similar to AA sequence:UniProtKB:Q88FX8";locus_tag=HLKGEMOI_01352";product=Nicotinate dehydrogenase subunit B	A	Bacteria
HOIFKPIC_03249	5.37709	0.00755136	bin.47.orig-ctg177-NODE_53973_length_2856	HOIFKPIC_03249;eC_number=2.7.13.3";Name=phoR_3";dbxref=COG:COG0642";gene=phoR_3";inference=ab initio prediction:Prodigal:2.6,similar to AA sequence:UniProtKB:P23545";locus_tag=HOIFKPIC_03249";product=Alkaline phosphatase synthesis sensor protein PhoR	B	Bacteria;Proteobacteria;Deltaproteobacteria;Desulfuromonadales;Geobacteraceae
LDFLFJEJ_02458	-1.96347	0.00756959	bin.3.orig-ctg79-NODE_9662_length_10395	LDFLFJEJ_02458;Name=ponA";dbxref=COG:COG0744";gene=ponA";inference=ab initio prediction:Prodigal:2.6,similar to AA sequence:UniProtKB:P39793";locus_tag=LDFLFJEJ_02458";product=Penicillin-binding protein 1A/1B	A	Bacteria;Actinobacteria;Actinomycetia;Micrococcales
GPJHLCPC_00147	-0.941868	0.0075771	bin.34.orig-ctg1-NODE_6_length_497891	GPJHLCPC_00147;Name=flaB3";gene=flaB3";inference=ab initio prediction:Prodigal:2.6,similar to AA sequence:UniProtKB:Q9KWW9";locus_tag=GPJHLCPC_00147";product=Flagellar filament 30.7 kDa core protein	B	Bacteria
HHONGFGL_00712	-0.743247	0.007588	bin.2.orig-ctg14-NODE_1472_length_47299	HHONGFGL_00712;inference=ab initio prediction:Prodigal:2.6";locus_tag=HHONGFGL_00712";product=hypothetical protein	B	Bacteria
NEPJAMCM_04167	-1.60834	0.00766648	bin.25.orig-ctg73-NODE_1808_length_36682	NEPJAMCM_04167;eC_number=3.1.1.72";Name=axeA1_3";dbxref=COG:COG0657";gene=axeA1_3";inference=ab initio prediction:Prodigal:2.6,similar to AA sequence:UniProtKB:D5EV35";locus_tag=NEPJAMCM_04167";product=Acetylxylan esterase	A	Bacteria
NEPJAMCM_04305	-2.07316	0.00765788	bin.25.orig-ctg78-NODE_2113_length_33168	NEPJAMCM_04305;eC_number=4.2.1.9";Name=ilvD_2";dbxref=COG:COG0129";gene=ilvD_2";inference=ab initio prediction:Prodigal:2.6,similar to AA sequence:UniProtKB:P9WKJ5";locus_tag=NEPJAMCM_04305";product=Dihydroxy-acid dehydratase	A	Bacteria
DGOECHBH_02242	-6.44949	0.00761967	bin.36.strict-ctg12-NODE_12_length_122931	DGOECHBH_02242;eC_number=3.2.1.4";Name=celCCC_2";gene=celCCC_2";inference=ab initio prediction:Prodigal:2.6,similar to AA sequence:UniProtKB:P37699";locus_tag=DGOECHBH_02242";product=Endoglucanase C	A	Bacteria
DGOECHBH_02393	-6.0707	0.00761101	bin.36.strict-ctg13-NODE_13_length_101138	DGOECHBH_02393;Name=epsE_3";dbxref=COG:COG2804";gene=epsE_3";inference=ab initio prediction:Prodigal:2.6,similar to AA sequence:UniProtKB:P37093";locus_tag=DGOECHBH_02393";product=Type II secretion system protein E	A	Bacteria
IOBJJNGC_00568	-0.680895	0.00765704	bin.36.orig-ctg4-NODE_119_length_167347	IOBJJNGC_00568;Name=trxA_1";dbxref=COG:COG0526";gene=trxA_1";inference=ab initio prediction:Prodigal:2.6,similar to AA sequence:UniProtKB:P0AA27";locus_tag=IOBJJNGC_00568";product=Thioredoxin 1	B	Bacteria
EPJIHCHF_01911	-1.27019	0.0076666	bin.37.orig-ctg21-NODE_1344_length_49887	EPJIHCHF_01911;Name=pilE_2";gene=pilE_2";inference=ab initio prediction:Prodigal:2.6,similar to AA sequence:UniProtKB:P57039";locus_tag=EPJIHCHF_01911";product=Fimbrial protein	B	Bacteria
IOIKFDHD_03905	2.60659	0.00766406	bin.43.orig-ctg230-NODE_114281_length_1686	IOIKFDHD_03905;inference=ab initio prediction:Prodigal:2.6,similar to AA sequence:UniProtKB:P9WFJ7";locus_tag=IOIKFDHD_03905";note=UPF0353 protein Rv1481";product=hypothetical protein	B	Bacteria
BGPMCBJC_01155	-7.11827	0.00762636	bin.44.orig-ctg17-NODE_883_length_63636	BGPMCBJC_01155;eC_number=2.6.1.102";Name=per";dbxref=COG:COG0399";gene=per";inference=ab initio prediction:Prodigal:2.6,similar to AA sequence:UniProtKB:Q9A9H3";locus_tag=BGPMCBJC_01155";product=GDP-perosamine synthase	B	Bacteria
BGPMCBJC_02332	-2.04653	0.00760029	bin.44.orig-ctg45-NODE_2109_length_37692	BGPMCBJC_02332;eC_number=4.1.3.16";Name=proA_4";gene=proA_4";inference=ab initio prediction:Prodigal:2.6,similar to AA sequence:UniProtKB:Q9AQI0";locus_tag=BGPMCBJC_02332";product=4-hydroxy-4-methyl-2-oxoglutarate aldolase/4-carboxy-4-hydroxy-2-oxoadipate aldolase	B	Bacteria
HOIFKPIC_01178	5.64397	0.00761225	bin.47.orig-ctg14-NODE_1063_length_57505	HOIFKPIC_01178;Name=comEC";dbxref=COG:COG0658";gene=comEC";inference=ab initio prediction:Prodigal:2.6,similar to AA sequence:UniProtKB:P39695";locus_tag=HOIFKPIC_01178";product=ComE operon protein 3	B	Bacteria;Proteobacteria;Deltaproteobacteria;Desulfuromonadales;Geobacteraceae
HOIFKPIC_02239	3.70772	0.00763264	bin.47.orig-ctg44-NODE_4391_length_22556	HOIFKPIC_02239;eC_number=2.1.1.191";Name=rlmI";dbxref=COG:COG1092";gene=rlmI";inference=ab initio prediction:Prodigal:2.6,similar to AA sequence:UniProtKB:P75876";locus_tag=HOIFKPIC_02239";product=Ribosomal RNA large subunit methyltransferase I	B	Bacteria;Proteobacteria;Deltaproteobacteria;Desulfuromonadales;Geobacteraceae
HNPIFHAE_00099	4.9073	0.00763604	bin.4.strict-ctg1-NODE_1_length_511586	HNPIFHAE_00099;Name=yeeO_1";dbxref=COG:COG0534";gene=yeeO_1";inference=ab initio prediction:Prodigal:2.6,similar to AA sequence:UniProtKB:P76352";locus_tag=HNPIFHAE_00099";product=putative FMN/FAD exporter YeeO	B	Bacteria
NPLOMPKM_00645	7.95269	0.00767715	bin.35.strict-ctg5-NODE_5_length_111750	NPLOMPKM_00645;eC_number=3.1.11.5";Name=recB";dbxref=COG:COG1074";gene=recB";inference=ab initio prediction:Prodigal:2.6,similar to AA sequence:UniProtKB:P08394";locus_tag=NPLOMPKM_00645";product=RecBCD enzyme subunit RecB	A	Bacteria;Proteobacteria;Gammaproteobacteria
HMEJDMKA_02222	-3.15009	0.00770624	bin.16.orig-ctg10-NODE_155_length_145696	HMEJDMKA_02222;inference=ab initio prediction:Prodigal:2.6,similar to AA sequence:UniProtKB:A7LXT5";locus_tag=HMEJDMKA_02222";product=SusD-like protein	B	Bacteria;Bacteroidetes
HHONGFGL_03549	-3.26133	0.00770201	bin.2.orig-ctg147-NODE_8504_length_12848	HHONGFGL_03549;eC_number=1.6.5.11";Name=nuoB";dbxref=COG:COG0377";gene=nuoB";inference=ab initio prediction:Prodigal:2.6,similar to AA sequence:UniProtKB:P9WJH1";locus_tag=HHONGFGL_03549";product=NADH-quinone oxidoreductase subunit B	B	Bacteria
CMECPNAK_00460	3.46758	0.00771373	bin.15.orig-ctg3-NODE_110_length_150137	CMECPNAK_00460;dbxref=COG:COG1145";inference=ab initio prediction:Prodigal:2.6,similar to AA sequence:UniProtKB:P80168";locus_tag=CMECPNAK_00460";product=Ferredoxin	A	Bacteria;Firmicutes
EBGGMOPP_02785	-2.53009	0.00772917	bin.27.orig-ctg36-NODE_3261_length_24601	EBGGMOPP_02785;eC_number=2.7.2.4";Name=ask";dbxref=COG:COG0527";gene=ask";inference=ab initio prediction:Prodigal:2.6,similar to AA sequence:UniProtKB:P9WPX3";locus_tag=EBGGMOPP_02785";product=Aspartokinase	A	Bacteria;Actinobacteria;Actinomycetia;Micrococcales
CGLMKKJK_02643	-7.42603	0.00772839	bin.22.orig-ctg17-NODE_2803_length_31449	CGLMKKJK_02643;eC_number=3.2.1.4";Name=cel-3_2";dbxref=COG:COG2730";gene=cel-3_2";inference=ab initio prediction:Prodigal:2.6,similar to AA sequence:UniProtKB:P14250";locus_tag=CGLMKKJK_02643";product=Endoglucanase 3	B	Bacteria
NEPJAMCM_01971	1.91492	0.00774511	bin.25.orig-ctg22-NODE_475_length_79136	NEPJAMCM_01971;Name=fdnH";dbxref=COG:COG0437";gene=fdnH";inference=ab initio prediction:Prodigal:2.6,similar to AA sequence:UniProtKB:P0AAJ3";locus_tag=NEPJAMCM_01971";product=Formate dehydrogenase%2C nitrate-inducible%2C iron-sulfur subunit	A	Bacteria
NEPJAMCM_00812	0.692232	0.00776997	bin.25.orig-ctg7-NODE_186_length_123205	NEPJAMCM_00812;inference=ab initio prediction:Prodigal:2.6";locus_tag=NEPJAMCM_00812";product=hypothetical protein	A	Bacteria
HLKGEMOI_02668	-1.97784	0.00777696	bin.4.orig-ctg18-NODE_393_length_87101	HLKGEMOI_02668;Name=susC_29";gene=susC_29";inference=ab initio prediction:Prodigal:2.6,similar to AA sequence:UniProtKB:Q8A1G1";locus_tag=HLKGEMOI_02668";product=TonB-dependent receptor SusC	A	Bacteria
NEPJAMCM_01344	-1.81322	0.00782448	bin.25.orig-ctg13-NODE_280_length_102029	NEPJAMCM_01344;Name=rpsP";dbxref=COG:COG0228";gene=rpsP";inference=ab initio prediction:Prodigal:2.6,similar to AA sequence:UniProtKB:A2RJS1";locus_tag=NEPJAMCM_01344";product=30S ribosomal protein S16	A	Bacteria
NEPJAMCM_01998	-1.08958	0.00779075	bin.25.orig-ctg22-NODE_475_length_79136	NEPJAMCM_01998;inference=ab initio prediction:Prodigal:2.6";locus_tag=NEPJAMCM_01998";product=hypothetical protein	A	Bacteria
GHNPANGO_02354	-1.84612	0.00781408	bin.8.orig-ctg56-NODE_3052_length_25719	GHNPANGO_02354;Name=oar_12";gene=oar_12";inference=ab initio prediction:Prodigal:2.6,similar to AA sequence:UniProtKB:P38370";locus_tag=GHNPANGO_02354";product=Protein oar	A	Bacteria
EPJIHCHF_02142	-2.71349	0.00780657	bin.37.orig-ctg25-NODE_1591_length_45562	EPJIHCHF_02142;eC_number=5.4.2.2";Name=pgm_1";dbxref=COG:COG0033";gene=pgm_1";inference=ab initio prediction:Prodigal:2.6,similar to AA sequence:UniProtKB:P36938";locus_tag=EPJIHCHF_02142";product=Phosphoglucomutase	B	Bacteria
LAFEMMGJ_01021	1.65759	0.00779498	bin.40.orig-ctg17-NODE_1295_length_51183	LAFEMMGJ_01021;eC_number=4.1.1.49";Name=pckA";dbxref=COG:COG1866";gene=pckA";inference=ab initio prediction:Prodigal:2.6,similar to AA sequence:UniProtKB:P22259";locus_tag=LAFEMMGJ_01021";product=Phosphoenolpyruvate carboxykinase (ATP)	B	Bacteria;Bacteroidetes
LAFEMMGJ_02766	0.597836	0.00782215	bin.40.orig-ctg108-NODE_8534_length_12815	LAFEMMGJ_02766;inference=ab initio prediction:Prodigal:2.6";locus_tag=LAFEMMGJ_02766";product=hypothetical protein	B	Bacteria;Bacteroidetes
HOIFKPIC_00865	4.05005	0.00780464	bin.47.orig-ctg9-NODE_805_length_66867	HOIFKPIC_00865;eC_number=1.-.-.-";Name=mhqP";dbxref=COG:COG2259";gene=mhqP";inference=ab initio prediction:Prodigal:2.6,similar to AA sequence:UniProtKB:P96694";locus_tag=HOIFKPIC_00865";product=Putative oxidoreductase MhqP	B	Bacteria;Proteobacteria;Deltaproteobacteria;Desulfuromonadales;Geobacteraceae
PHHGDFOP_00661	2.97401	0.00784923	bin.33.orig-ctg14-NODE_2037_length_34000	PHHGDFOP_00661;Name=flgE";dbxref=COG:COG1749";gene=flgE";inference=ab initio prediction:Prodigal:2.6,similar to AA sequence:UniProtKB:P0A1J1";locus_tag=PHHGDFOP_00661";product=Flagellar hook protein FlgE	A	Bacteria;Proteobacteria;Deltaproteobacteria;Desulfuromonadales;Geobacteraceae
HMEJDMKA_02053	-2.62884	0.00784974	bin.16.orig-ctg9-NODE_130_length_156449	HMEJDMKA_02053;inference=ab initio prediction:Prodigal:2.6";locus_tag=HMEJDMKA_02053";product=hypothetical protein	B	Bacteria;Bacteroidetes
HHONGFGL_01528	-0.72592	0.00784773	bin.2.orig-ctg37-NODE_2590_length_33303	HHONGFGL_01528;eC_number=3.4.-.-";Name=tldD_2";dbxref=COG:COG0312";gene=tldD_2";inference=ab initio prediction:Prodigal:2.6,similar to AA sequence:UniProtKB:P0AGG8";locus_tag=HHONGFGL_01528";product=Metalloprotease TldD	B	Bacteria
PMFBGOMJ_01042	7.98946	0.00783762	bin.5.orig-ctg3-NODE_20_length_308205	PMFBGOMJ_01042;Name=atoC_2";dbxref=COG:COG2204";gene=atoC_2";inference=ab initio prediction:Prodigal:2.6,similar to AA sequence:UniProtKB:Q06065";locus_tag=PMFBGOMJ_01042";product=Regulatory protein AtoC	B	Bacteria;Proteobacteria;Betaproteobacteria
PMFBGOMJ_01277	2.4768	0.00785682	bin.5.orig-ctg4-NODE_25_length_291327	PMFBGOMJ_01277;inference=ab initio prediction:Prodigal:2.6";locus_tag=PMFBGOMJ_01277";product=hypothetical protein	B	Bacteria;Proteobacteria;Betaproteobacteria
HHONGFGL_03123	-2.57214	0.0078711	bin.2.orig-ctg116-NODE_6660_length_15826	HHONGFGL_03123;inference=ab initio prediction:Prodigal:2.6";locus_tag=HHONGFGL_03123";product=hypothetical protein	B	Bacteria
CGLMKKJK_02129	-7.28496	0.00788051	bin.22.orig-ctg8-NODE_256_length_117068	CGLMKKJK_02129;inference=ab initio prediction:Prodigal:2.6";locus_tag=CGLMKKJK_02129";product=hypothetical protein	B	Bacteria
IOBJJNGC_04800	-1.57944	0.00788635	bin.36.orig-ctg103-NODE_3776_length_25305	IOBJJNGC_04800;inference=ab initio prediction:Prodigal:2.6";locus_tag=IOBJJNGC_04800";product=hypothetical protein	B	Bacteria
IOIKFDHD_02079	2.43593	0.00788895	bin.43.orig-ctg48-NODE_3079_length_29566	IOIKFDHD_02079;Name=tsf";dbxref=COG:COG0264";gene=tsf";inference=ab initio prediction:Prodigal:2.6,similar to AA sequence:UniProtKB:A0QVB9";locus_tag=IOIKFDHD_02079";product=Elongation factor Ts	B	Bacteria
BKGNLCHP_00569	5.10649	0.00790373	bin.26.strict-ctg8-NODE_8_length_64785	BKGNLCHP_00569;Name=recA";dbxref=COG:COG0468";gene=recA";inference=ab initio prediction:Prodigal:2.6,similar to AA sequence:UniProtKB:Q59560";locus_tag=BKGNLCHP_00569";product=Protein RecA	B	Bacteria
NIEEALCC_03389	-2.41144	0.00793812	bin.21.orig-ctg60-NODE_7293_length_14734	NIEEALCC_03389;Name=atpB";dbxref=COG:COG0356";gene=atpB";inference=ab initio prediction:Prodigal:2.6,similar to AA sequence:UniProtKB:O05330";locus_tag=NIEEALCC_03389";product=ATP synthase subunit a	B	Bacteria;Bacteroidetes
LHNHJDGH_03559	10.4919	0.00794115	bin.23.strict-ctg35-NODE_35_length_49578	LHNHJDGH_03559;eC_number=1.-.-.-";Name=ydhV_9";dbxref=COG:COG2414";gene=ydhV_9";inference=ab initio prediction:Prodigal:2.6,similar to AA sequence:UniProtKB:P76192";locus_tag=LHNHJDGH_03559";product=putative oxidoreductase YdhV	B	Bacteria;Proteobacteria;Deltaproteobacteria;Desulfobacterales;Desulfobacteraceae
IOBJJNGC_05691	2.03779	0.00793623	bin.36.orig-ctg156-NODE_7373_length_14589	IOBJJNGC_05691;Name=bamB_21";gene=bamB_21";inference=ab initio prediction:Prodigal:2.6,protein motif:HAMAP:MF_00923";locus_tag=IOBJJNGC_05691";product=Outer membrane protein assembly factor BamB	B	Bacteria
HOIFKPIC_00899	5.73263	0.00794442	bin.47.orig-ctg10-NODE_924_length_61750	HOIFKPIC_00899;inference=ab initio prediction:Prodigal:2.6";locus_tag=HOIFKPIC_00899";product=hypothetical protein	B	Bacteria;Proteobacteria;Deltaproteobacteria;Desulfuromonadales;Geobacteraceae
HOIFKPIC_01824	4.05491	0.00794737	bin.47.orig-ctg28-NODE_2523_length_33931	HOIFKPIC_01824;eC_number=2.1.1.177";Name=rlmH";dbxref=COG:COG1576";gene=rlmH";inference=ab initio prediction:Prodigal:2.6,similar to AA sequence:UniProtKB:P0C1V0";locus_tag=HOIFKPIC_01824";product=Ribosomal RNA large subunit methyltransferase H	B	Bacteria;Proteobacteria;Deltaproteobacteria;Desulfuromonadales;Geobacteraceae
EBGGMOPP_01423	4.45281	0.00796335	bin.27.orig-ctg10-NODE_362_length_90509	EBGGMOPP_01423;inference=ab initio prediction:Prodigal:2.6";locus_tag=EBGGMOPP_01423";product=hypothetical protein	A	Bacteria;Actinobacteria;Actinomycetia;Micrococcales
GMFAOAFM_00391	-2.28577	0.0079617	bin.6.orig-ctg9-NODE_2278_length_36097	GMFAOAFM_00391;eC_number=2.7.7.6";Name=rpoC";dbxref=COG:COG0086";gene=rpoC";inference=ab initio prediction:Prodigal:2.6,similar to AA sequence:UniProtKB:P37871";locus_tag=GMFAOAFM_00391";product=DNA-directed RNA polymerase subunit beta'	B	Bacteria;Firmicutes
PHHGDFOP_00740	4.39687	0.00797965	bin.33.orig-ctg16-NODE_2109_length_33212	PHHGDFOP_00740;Name=rpoN";dbxref=COG:COG1508";gene=rpoN";inference=ab initio prediction:Prodigal:2.6,similar to AA sequence:UniProtKB:P0A171";locus_tag=PHHGDFOP_00740";product=RNA polymerase sigma-54 factor	A	Bacteria;Proteobacteria;Deltaproteobacteria;Desulfuromonadales;Geobacteraceae
CGLMKKJK_00163	-4.83996	0.00797749	bin.22.orig-ctg1-NODE_1_length_679874	CGLMKKJK_00163;Name=inaZ_1";gene=inaZ_1";inference=ab initio prediction:Prodigal:2.6,similar to AA sequence:UniProtKB:P06620";locus_tag=CGLMKKJK_00163";product=Ice nucleation protein	B	Bacteria
HLKGEMOI_02372	-3.7211	0.00798937	bin.4.orig-ctg15-NODE_262_length_105228	HLKGEMOI_02372;inference=ab initio prediction:Prodigal:2.6";locus_tag=HLKGEMOI_02372";product=hypothetical protein	A	Bacteria
DGOECHBH_00152	-5.7855	0.00801129	bin.36.strict-ctg1-NODE_1_length_368185	DGOECHBH_00152;eC_number=1.12.1.3";Name=hndD_2";dbxref=COG:COG3383";gene=hndD_2";inference=ab initio prediction:Prodigal:2.6,similar to AA sequence:UniProtKB:Q46508";locus_tag=DGOECHBH_00152";product=NADP-reducing hydrogenase subunit HndD	A	Bacteria
DICBGPOC_00218	13.0134	0.00802787	bin.40.strict-ctg4-NODE_4_length_53894	DICBGPOC_00218;inference=ab initio prediction:Prodigal:2.6";locus_tag=DICBGPOC_00218";product=hypothetical protein	A	Bacteria
HMEJDMKA_02055	-1.76079	0.00802177	bin.16.orig-ctg9-NODE_130_length_156449	HMEJDMKA_02055;inference=ab initio prediction:Prodigal:2.6";locus_tag=HMEJDMKA_02055";product=hypothetical protein	B	Bacteria;Bacteroidetes
HMEJDMKA_02597	-3.58296	0.00803675	bin.16.orig-ctg15-NODE_561_length_81102	HMEJDMKA_02597;eC_number=3.4.24.-";Name=prtV";dbxref=COG:COG3291";gene=prtV";inference=ab initio prediction:Prodigal:2.6,similar to AA sequence:UniProtKB:Q9KMU6";locus_tag=HMEJDMKA_02597";product=Pre-pro-metalloprotease PrtV	B	Bacteria;Bacteroidetes
CGLMKKJK_00663	-3.01849	0.00804049	bin.22.orig-ctg2-NODE_9_length_405027	CGLMKKJK_00663;Name=zraR_1";dbxref=COG:COG2204";gene=zraR_1";inference=ab initio prediction:Prodigal:2.6,similar to AA sequence:UniProtKB:P25852";locus_tag=CGLMKKJK_00663";product=Transcriptional regulatory protein ZraR	B	Bacteria
CGLMKKJK_02641	-7.76916	0.00800812	bin.22.orig-ctg17-NODE_2803_length_31449	CGLMKKJK_02641;inference=ab initio prediction:Prodigal:2.6";locus_tag=CGLMKKJK_02641";product=hypothetical protein	B	Bacteria
IOIKFDHD_03116	-1.12568	0.00801439	bin.43.orig-ctg110-NODE_7710_length_14025	IOIKFDHD_03116;eC_number=4.1.1.70";Name=gcdB_1";dbxref=COG:COG1883";gene=gcdB_1";inference=ab initio prediction:Prodigal:2.6,similar to AA sequence:UniProtKB:Q9ZAA6";locus_tag=IOIKFDHD_03116";product=Glutaconyl-CoA decarboxylase subunit beta	B	Bacteria
HOIFKPIC_01417	4.91234	0.0080257	bin.47.orig-ctg19-NODE_1407_length_48503	HOIFKPIC_01417;inference=ab initio prediction:Prodigal:2.6";locus_tag=HOIFKPIC_01417";product=hypothetical protein	B	Bacteria;Proteobacteria;Deltaproteobacteria;Desulfuromonadales;Geobacteraceae
CMECPNAK_01147	1.75966	0.00810368	bin.15.orig-ctg9-NODE_337_length_93648	CMECPNAK_01147;inference=ab initio prediction:Prodigal:2.6";locus_tag=CMECPNAK_01147";product=hypothetical protein	A	Bacteria;Firmicutes
CMECPNAK_01887	0.505099	0.00806432	bin.15.orig-ctg26-NODE_3968_length_21331	CMECPNAK_01887;eC_number=3.6.1.55";Name=mutT";dbxref=COG:COG0494";gene=mutT";inference=ab initio prediction:Prodigal:2.6,similar to AA sequence:UniProtKB:P08337";locus_tag=CMECPNAK_01887";product=8-oxo-dGTP diphosphatase	A	Bacteria;Firmicutes
KAALPGPM_03664	-1.67875	0.00813221	bin.1.orig-ctg72-NODE_6293_length_14819	KAALPGPM_03664;eC_number=3.6.4.-";Name=rho";dbxref=COG:COG1158";gene=rho";inference=ab initio prediction:Prodigal:2.6,similar to AA sequence:UniProtKB:P0AG30";locus_tag=KAALPGPM_03664";product=Transcription termination factor Rho	A	Bacteria;Bacteroidetes
NEPJAMCM_01666	-3.61608	0.00816375	bin.25.orig-ctg17-NODE_315_length_96642	NEPJAMCM_01666;Name=ydjF";dbxref=COG:COG1349";gene=ydjF";inference=ab initio prediction:Prodigal:2.6,similar to AA sequence:UniProtKB:P77721";locus_tag=NEPJAMCM_01666";product=putative HTH-type transcriptional regulator YdjF	A	Bacteria
NEPJAMCM_01961	-2.79426	0.00813594	bin.25.orig-ctg21-NODE_430_length_82850	NEPJAMCM_01961;eC_number=4.1.1.19";Name=speA";dbxref=COG:COG1166";gene=speA";inference=ab initio prediction:Prodigal:2.6,similar to AA sequence:UniProtKB:P21170";locus_tag=NEPJAMCM_01961";product=Biosynthetic arginine decarboxylase	A	Bacteria
NEPJAMCM_03645	-1.73515	0.00813872	bin.25.orig-ctg57-NODE_1265_length_45660	NEPJAMCM_03645;inference=ab initio prediction:Prodigal:2.6";locus_tag=NEPJAMCM_03645";product=hypothetical protein	A	Bacteria
IKJPCFEL_00759	-1.26526	0.00816728	bin.2.orig-ctg19-NODE_4075_length_20923	IKJPCFEL_00759;Name=xylR";gene=xylR";inference=ab initio prediction:Prodigal:2.6,similar to AA sequence:UniProtKB:P0ACI3";locus_tag=IKJPCFEL_00759";product=Xylose operon regulatory protein	A	Bacteria;Firmicutes
PHHGDFOP_01606	3.83542	0.00812235	bin.33.orig-ctg58-NODE_7451_length_12885	PHHGDFOP_01606;eC_number=2.7.7.72";Name=cca_2";gene=cca_2";inference=ab initio prediction:Prodigal:2.6,similar to AA sequence:UniProtKB:Q7SIB1";locus_tag=PHHGDFOP_01606";product=CCA-adding enzyme	A	Bacteria;Proteobacteria;Deltaproteobacteria;Desulfuromonadales;Geobacteraceae
DGOECHBH_01272	-4.06039	0.00812594	bin.36.strict-ctg5-NODE_5_length_202793	DGOECHBH_01272;inference=ab initio prediction:Prodigal:2.6";locus_tag=DGOECHBH_01272";product=hypothetical protein	A	Bacteria
GOHHEIDF_04012	3.05888	0.00808368	bin.37.orig-ctg207-NODE_10071_length_10027	GOHHEIDF_04012;inference=ab initio prediction:Prodigal:2.6";locus_tag=GOHHEIDF_04012";product=hypothetical protein	A	Bacteria;Bacteroidetes
GHNPANGO_03195	-3.22655	0.0081005	bin.8.orig-ctg100-NODE_5286_length_17126	GHNPANGO_03195;inference=ab initio prediction:Prodigal:2.6";locus_tag=GHNPANGO_03195";product=hypothetical protein	A	Bacteria
DPBFBJBA_02653	-4.05327	0.00807624	bin.9.orig-ctg66-NODE_13099_length_8094	DPBFBJBA_02653;Name=rplT";dbxref=COG:COG0292";gene=rplT";inference=ab initio prediction:Prodigal:2.6,similar to AA sequence:UniProtKB:Q2FXQ1";locus_tag=DPBFBJBA_02653";product=50S ribosomal protein L20	A	Bacteria
OHLHJDFC_02224	2.16205	0.00810649	bin.17.orig-ctg54-NODE_3160_length_28927	OHLHJDFC_02224;inference=ab initio prediction:Prodigal:2.6";locus_tag=OHLHJDFC_02224";product=hypothetical protein	B	Bacteria
NIEEALCC_03275	2.11636	0.00816765	bin.21.orig-ctg51-NODE_5136_length_19776	NIEEALCC_03275;inference=ab initio prediction:Prodigal:2.6";locus_tag=NIEEALCC_03275";product=hypothetical protein	B	Bacteria;Bacteroidetes
HHONGFGL_03121	-2.11104	0.00816283	bin.2.orig-ctg115-NODE_6633_length_15884	HHONGFGL_03121;inference=ab initio prediction:Prodigal:2.6";locus_tag=HHONGFGL_03121";product=hypothetical protein	B	Bacteria
IOBJJNGC_03913	-3.27048	0.00809521	bin.36.orig-ctg67-NODE_2062_length_38360	IOBJJNGC_03913;eC_number=1.6.5.11";Name=nuoN_2";dbxref=COG:COG1007";gene=nuoN_2";inference=ab initio prediction:Prodigal:2.6,similar to AA sequence:UniProtKB:P9WIW9";locus_tag=IOBJJNGC_03913";product=NADH-quinone oxidoreductase subunit N	B	Bacteria
IOBJJNGC_04514	-0.755951	0.00816699	bin.36.orig-ctg91-NODE_3293_length_28010	IOBJJNGC_04514;Name=pgk/tpi";dbxref=COG:COG0126";gene=pgk/tpi";inference=ab initio prediction:Prodigal:2.6,similar to AA sequence:UniProtKB:P36204";locus_tag=IOBJJNGC_04514";product=Bifunctional PGK/TIM	B	Bacteria
HOIFKPIC_00817	3.37557	0.0081441	bin.47.orig-ctg8-NODE_682_length_73158	HOIFKPIC_00817;Name=ftsA_1";dbxref=COG:COG0849";gene=ftsA_1";inference=ab initio prediction:Prodigal:2.6,similar to AA sequence:UniProtKB:P0ABH0";locus_tag=HOIFKPIC_00817";product=Cell division protein FtsA	B	Bacteria;Proteobacteria;Deltaproteobacteria;Desulfuromonadales;Geobacteraceae
GHNPANGO_03572	-1.9109	0.0081831	bin.8.orig-ctg126-NODE_6632_length_14159	GHNPANGO_03572;inference=ab initio prediction:Prodigal:2.6";locus_tag=GHNPANGO_03572";product=hypothetical protein	A	Bacteria
HLKGEMOI_03014	-1.72088	0.00819052	bin.4.orig-ctg24-NODE_554_length_73398	HLKGEMOI_03014;inference=ab initio prediction:Prodigal:2.6";locus_tag=HLKGEMOI_03014";product=hypothetical protein	A	Bacteria
PHHGDFOP_01717	3.86867	0.00819464	bin.33.orig-ctg70-NODE_10046_length_10047	PHHGDFOP_01717;Name=osmY_1";dbxref=COG:COG2823";gene=osmY_1";inference=ab initio prediction:Prodigal:2.6,similar to AA sequence:UniProtKB:P0AFH8";locus_tag=PHHGDFOP_01717";product=Osmotically-inducible protein Y	A	Bacteria;Proteobacteria;Deltaproteobacteria;Desulfuromonadales;Geobacteraceae
CGLMKKJK_02103	-4.19872	0.00821265	bin.22.orig-ctg8-NODE_256_length_117068	CGLMKKJK_02103;Name=fliP";dbxref=COG:COG1338";gene=fliP";inference=ab initio prediction:Prodigal:2.6,similar to AA sequence:UniProtKB:P54700";locus_tag=CGLMKKJK_02103";product=Flagellar biosynthetic protein FliP	B	Bacteria
NGPGOLAC_01907	5.99484	0.00821977	bin.27.orig-ctg94-NODE_6164_length_17001	NGPGOLAC_01907;Name=macA_5";dbxref=COG:COG0845";gene=macA_5";inference=ab initio prediction:Prodigal:2.6,similar to AA sequence:UniProtKB:P75830";locus_tag=NGPGOLAC_01907";product=Macrolide export protein MacA	B	Bacteria
PMFBGOMJ_01710	-2.55953	0.00822181	bin.5.orig-ctg6-NODE_56_length_230626	PMFBGOMJ_01710;eC_number=2.8.1.7";Name=iscS_2";dbxref=COG:COG1104";gene=iscS_2";inference=ab initio prediction:Prodigal:2.6,similar to AA sequence:UniProtKB:P0A6B9";locus_tag=PMFBGOMJ_01710";product=Cysteine desulfurase IscS	B	Bacteria;Proteobacteria;Betaproteobacteria
BJGNKILJ_01409	-1.46975	0.00824029	bin.16.orig-ctg62-NODE_5386_length_16819	BJGNKILJ_01409;eC_number=3.6.1.1";Name=hppA1";dbxref=COG:COG3808";gene=hppA1";inference=ab initio prediction:Prodigal:2.6,similar to AA sequence:UniProtKB:Q2RIS7";locus_tag=BJGNKILJ_01409";product=Putative K(+)-stimulated pyrophosphate-energized sodium pump	A	Bacteria;Bacteroidetes
IOBJJNGC_03747	-1.16592	0.00824956	bin.36.orig-ctg61-NODE_1865_length_41322	IOBJJNGC_03747;inference=ab initio prediction:Prodigal:2.6";locus_tag=IOBJJNGC_03747";product=hypothetical protein	B	Bacteria
IOIKFDHD_00701	1.27797	0.00824903	bin.43.orig-ctg9-NODE_663_length_74323	IOIKFDHD_00701;eC_number=2.7.7.8";Name=pnp";dbxref=COG:COG1185";gene=pnp";inference=ab initio prediction:Prodigal:2.6,similar to AA sequence:UniProtKB:Q9RSR1";locus_tag=IOIKFDHD_00701";product=Polyribonucleotide nucleotidyltransferase	B	Bacteria
IOBJJNGC_04627	-1.06124	0.0082566	bin.36.orig-ctg95-NODE_3377_length_27453	IOBJJNGC_04627;eC_number=3.1.1.72";Name=axeA1_4";dbxref=COG:COG0657";gene=axeA1_4";inference=ab initio prediction:Prodigal:2.6,similar to AA sequence:UniProtKB:D5EV35";locus_tag=IOBJJNGC_04627";product=Acetylxylan esterase	B	Bacteria
IOBJJNGC_06517	-1.96539	0.00826594	bin.36.orig-ctg258-NODE_22395_length_5592	IOBJJNGC_06517;eC_number=3.2.1.4";Name=cenC_6";gene=cenC_6";inference=ab initio prediction:Prodigal:2.6,similar to AA sequence:UniProtKB:P14090";locus_tag=IOBJJNGC_06517";product=Endoglucanase C	B	Bacteria
MOBOKJGO_02885	-1.93707	0.00829719	bin.21.orig-ctg26-NODE_627_length_69098	MOBOKJGO_02885;inference=ab initio prediction:Prodigal:2.6";locus_tag=MOBOKJGO_02885";product=hypothetical protein	A	Bacteria
PHHGDFOP_00934	4.50676	0.00829629	bin.33.orig-ctg23-NODE_2664_length_28210	PHHGDFOP_00934;eC_number=4.1.1.61";dbxref=COG:COG0043";inference=ab initio prediction:Prodigal:2.6,similar to AA sequence:UniProtKB:Q9Z8L0";locus_tag=PHHGDFOP_00934";product=4-hydroxybenzoate decarboxylase subunit C	A	Bacteria;Proteobacteria;Deltaproteobacteria;Desulfuromonadales;Geobacteraceae
IOBJJNGC_00943	-1.52524	0.00830368	bin.36.orig-ctg8-NODE_290_length_111598	IOBJJNGC_00943;inference=ab initio prediction:Prodigal:2.6";locus_tag=IOBJJNGC_00943";product=hypothetical protein	B	Bacteria
HMEJDMKA_03355	-1.6055	0.00830972	bin.16.orig-ctg32-NODE_4251_length_23097	HMEJDMKA_03355;eC_number=5.2.1.8";Name=ppiB";dbxref=COG:COG0652";gene=ppiB";inference=ab initio prediction:Prodigal:2.6,similar to AA sequence:UniProtKB:P35137";locus_tag=HMEJDMKA_03355";product=Peptidyl-prolyl cis-trans isomerase B	B	Bacteria;Bacteroidetes
MHAKNGPF_02274	2.77196	0.00831697	bin.28.strict-ctg28-NODE_28_length_42043	MHAKNGPF_02274;Name=yidC2";dbxref=COG:COG0706";gene=yidC2";inference=ab initio prediction:Prodigal:2.6,similar to AA sequence:UniProtKB:Q9KDP2";locus_tag=MHAKNGPF_02274";product=Membrane protein insertase YidC 2	B	Bacteria
HLKGEMOI_00398	-3.63341	0.00833005	bin.4.orig-ctg2-NODE_12_length_314459	HLKGEMOI_00398;eC_number=1.4.7.1";Name=gltB";gene=gltB";inference=ab initio prediction:Prodigal:2.6,similar to AA sequence:UniProtKB:P55037";locus_tag=HLKGEMOI_00398";product=Ferredoxin-dependent glutamate synthase 1	A	Bacteria
DIDAGAJH_00999	-2.52955	0.00837051	bin.19.orig-ctg6-NODE_106_length_153711	DIDAGAJH_00999;Name=fliY_1";dbxref=COG:COG0834";gene=fliY_1";inference=ab initio prediction:Prodigal:2.6,similar to AA sequence:UniProtKB:P0AEM9";locus_tag=DIDAGAJH_00999";product=L-cystine-binding protein FliY	A	Bacteria
DIDAGAJH_01956	-2.20311	0.00842114	bin.19.orig-ctg16-NODE_453_length_80759	DIDAGAJH_01956;Name=ftsA_3";gene=ftsA_3";inference=ab initio prediction:Prodigal:2.6,protein motif:HAMAP:MF_02033";locus_tag=DIDAGAJH_01956";product=Cell division protein FtsA	A	Bacteria
KAALPGPM_02071	-1.91857	0.00841564	bin.1.orig-ctg19-NODE_474_length_79278	KAALPGPM_02071;inference=ab initio prediction:Prodigal:2.6";locus_tag=KAALPGPM_02071";product=hypothetical protein	A	Bacteria;Bacteroidetes
NEPJAMCM_02687	1.65066	0.00841191	bin.25.orig-ctg35-NODE_735_length_63169	NEPJAMCM_02687;eC_number=1.1.1.49";Name=zwf_2";dbxref=COG:COG0364";gene=zwf_2";inference=ab initio prediction:Prodigal:2.6,similar to AA sequence:UniProtKB:P54547";locus_tag=NEPJAMCM_02687";product=Glucose-6-phosphate 1-dehydrogenase	A	Bacteria
PHHGDFOP_00508	4.0079	0.00840639	bin.33.orig-ctg10-NODE_1631_length_39307	PHHGDFOP_00508;inference=ab initio prediction:Prodigal:2.6";locus_tag=PHHGDFOP_00508";product=hypothetical protein	A	Bacteria;Proteobacteria;Deltaproteobacteria;Desulfuromonadales;Geobacteraceae
DGOECHBH_00133	-4.14403	0.00837539	bin.36.strict-ctg1-NODE_1_length_368185	DGOECHBH_00133;eC_number=3.1.-.-";Name=wapA_2";gene=wapA_2";inference=ab initio prediction:Prodigal:2.6,similar to AA sequence:UniProtKB:G4NYJ6";locus_tag=DGOECHBH_00133";product=tRNA3(Ser)-specific nuclease WapA	A	Bacteria
JGKLDCAD_01695	1.04041	0.00835872	bin.39.orig-ctg101-NODE_6372_length_14650	JGKLDCAD_01695;eC_number=5.3.1.1";Name=tpiA";gene=tpiA";inference=ab initio prediction:Prodigal:2.6,similar to AA sequence:UniProtKB:Q8XKU1";locus_tag=JGKLDCAD_01695";product=Triosephosphate isomerase	A	Bacteria;Bacteroidetes;Bacteroidia;Marinilabiliales;Prolixibacteraceae
HLKGEMOI_01628	-1.78696	0.00839407	bin.4.orig-ctg8-NODE_112_length_149202	HLKGEMOI_01628;inference=ab initio prediction:Prodigal:2.6";locus_tag=HLKGEMOI_01628";product=hypothetical protein	A	Bacteria
GHNPANGO_04315	-1.38411	0.0083822	bin.8.orig-ctg210-NODE_16209_length_6844	GHNPANGO_04315;eC_number=2.1.2.1";Name=glyA";dbxref=COG:COG0112";gene=glyA";inference=ab initio prediction:Prodigal:2.6,similar to AA sequence:UniProtKB:Q5HE87";locus_tag=GHNPANGO_04315";product=Serine hydroxymethyltransferase	A	Bacteria
CGLMKKJK_00836	-4.65726	0.00838485	bin.22.orig-ctg2-NODE_9_length_405027	CGLMKKJK_00836;eC_number=3.4.-.-";Name=bepA_3";gene=bepA_3";inference=ab initio prediction:Prodigal:2.6,protein motif:HAMAP:MF_00997";locus_tag=CGLMKKJK_00836";product=Beta-barrel assembly-enhancing protease	B	Bacteria
CGLMKKJK_00988	-2.86062	0.00841122	bin.22.orig-ctg3-NODE_13_length_365329	CGLMKKJK_00988;inference=ab initio prediction:Prodigal:2.6";locus_tag=CGLMKKJK_00988";product=hypothetical protein	B	Bacteria
LHNHJDGH_03089	11.5266	0.00840486	bin.23.strict-ctg26-NODE_26_length_68309	LHNHJDGH_03089;inference=ab initio prediction:Prodigal:2.6";locus_tag=LHNHJDGH_03089";product=hypothetical protein	B	Bacteria;Proteobacteria;Deltaproteobacteria;Desulfobacterales;Desulfobacteraceae
HOIFKPIC_00055	3.16753	0.00840711	bin.47.orig-ctg1-NODE_122_length_164099	HOIFKPIC_00055;eC_number=2.7.7.72";Name=cca_1";gene=cca_1";inference=ab initio prediction:Prodigal:2.6,similar to AA sequence:UniProtKB:Q7SIB1";locus_tag=HOIFKPIC_00055";product=CCA-adding enzyme	B	Bacteria;Proteobacteria;Deltaproteobacteria;Desulfuromonadales;Geobacteraceae
BCAGEAMG_01418	-2.21304	0.00838384	bin.7.orig-ctg11-NODE_556_length_81405	BCAGEAMG_01418;eC_number=4.1.2.13";Name=fda";dbxref=COG:COG0191";gene=fda";inference=ab initio prediction:Prodigal:2.6,similar to AA sequence:UniProtKB:Q8YNK2";locus_tag=BCAGEAMG_01418";product=Fructose-bisphosphate aldolase	B	Bacteria;Proteobacteria;Deltaproteobacteria;Desulfuromonadales
ICFOKINF_01883	-1.27415	0.00843068	bin.38.orig-ctg229-NODE_59906_length_2601	ICFOKINF_01883;Name=clpA";dbxref=COG:COG0542";gene=clpA";inference=ab initio prediction:Prodigal:2.6,similar to AA sequence:UniProtKB:P0ABH9";locus_tag=ICFOKINF_01883";product=ATP-dependent Clp protease ATP-binding subunit ClpA	A	Bacteria;Proteobacteria;Betaproteobacteria;Burkholderiales
FLLAPKKP_00787	-1.17328	0.00848308	bin.17.orig-ctg3-NODE_26_length_265231	FLLAPKKP_00787;eC_number=2.8.1.1";Name=sseB";dbxref=COG:COG2897";gene=sseB";inference=ab initio prediction:Prodigal:2.6,similar to AA sequence:UniProtKB:P9WHF5";locus_tag=FLLAPKKP_00787";product=Putative thiosulfate sulfurtransferase SseB	A	Bacteria;Chloroflexi;Anaerolineae;Anaerolineales;Anaerolineaceae
JMDGKOJB_00041	3.68167	0.00848056	bin.22.orig-ctg1-NODE_20_length_288445	JMDGKOJB_00041;inference=ab initio prediction:Prodigal:2.6";locus_tag=JMDGKOJB_00041";product=hypothetical protein	A	Bacteria;Proteobacteria;Deltaproteobacteria;Desulfovibrionales;Desulfovibrionaceae
NEPJAMCM_03788	-2.47066	0.00849314	bin.25.orig-ctg61-NODE_1343_length_44155	NEPJAMCM_03788;inference=ab initio prediction:Prodigal:2.6";locus_tag=NEPJAMCM_03788";product=hypothetical protein	A	Bacteria
EBGGMOPP_03032	-2.2297	0.00848302	bin.27.orig-ctg51-NODE_8120_length_11988	EBGGMOPP_03032;Name=malX";dbxref=COG:COG2182";gene=malX";inference=ab initio prediction:Prodigal:2.6,similar to AA sequence:UniProtKB:P59214";locus_tag=EBGGMOPP_03032";product=Maltose/maltodextrin-binding protein	A	Bacteria;Actinobacteria;Actinomycetia;Micrococcales
OOCAOONK_02959	2.11287	0.00846373	bin.10.orig-ctg124-NODE_7125_length_15028	OOCAOONK_02959;inference=ab initio prediction:Prodigal:2.6";locus_tag=OOCAOONK_02959";product=hypothetical protein	B	Bacteria
OOCAOONK_03456	9.10132	0.00847315	bin.10.orig-ctg179-NODE_12925_length_8884	OOCAOONK_03456;inference=ab initio prediction:Prodigal:2.6";locus_tag=OOCAOONK_03456";product=hypothetical protein	B	Bacteria
GPJHLCPC_00511	-2.82523	0.00849132	bin.34.orig-ctg2-NODE_32_length_267063	GPJHLCPC_00511;inference=ab initio prediction:Prodigal:2.6";locus_tag=GPJHLCPC_00511";product=hypothetical protein	B	Bacteria
DIDAGAJH_01826	-2.25873	0.00869724	bin.19.orig-ctg14-NODE_395_length_86998	DIDAGAJH_01826;inference=ab initio prediction:Prodigal:2.6";locus_tag=DIDAGAJH_01826";product=hypothetical protein	A	Bacteria
DIDAGAJH_02157	-2.95662	0.00876086	bin.19.orig-ctg19-NODE_507_length_76790	DIDAGAJH_02157;Name=rpsE";dbxref=COG:COG0098";gene=rpsE";inference=ab initio prediction:Prodigal:2.6,similar to AA sequence:UniProtKB:P21467";locus_tag=DIDAGAJH_02157";product=30S ribosomal protein S5	A	Bacteria
JMDGKOJB_00876	-5.96909	0.00854277	bin.22.orig-ctg7-NODE_334_length_94108	JMDGKOJB_00876;eC_number=4.2.1.11";Name=eno";dbxref=COG:COG0148";gene=eno";inference=ab initio prediction:Prodigal:2.6,similar to AA sequence:UniProtKB:O32513";locus_tag=JMDGKOJB_00876";product=Enolase	A	Bacteria;Proteobacteria;Deltaproteobacteria;Desulfovibrionales;Desulfovibrionaceae
LLNDIANP_01803	4.53032	0.00876522	bin.23.orig-ctg77-NODE_5558_length_16421	LLNDIANP_01803;eC_number=6.1.1.4";Name=leuS";gene=leuS";inference=ab initio prediction:Prodigal:2.6,similar to AA sequence:UniProtKB:B8ZKS5";locus_tag=LLNDIANP_01803";product=Leucine--tRNA ligase	A	Bacteria;Bacteroidetes
NEPJAMCM_01669	-2.85572	0.00854836	bin.25.orig-ctg17-NODE_315_length_96642	NEPJAMCM_01669;inference=ab initio prediction:Prodigal:2.6";locus_tag=NEPJAMCM_01669";product=hypothetical protein	A	Bacteria
NEPJAMCM_02836	-1.20386	0.00868256	bin.25.orig-ctg37-NODE_797_length_60246	NEPJAMCM_02836;eC_number=1.1.1.18";Name=iolG_31";dbxref=COG:COG0673";gene=iolG_31";inference=ab initio prediction:Prodigal:2.6,similar to AA sequence:UniProtKB:Q9WYP5";locus_tag=NEPJAMCM_02836";product=Myo-inositol 2-dehydrogenase	A	Bacteria
NEPJAMCM_04448	-1.36977	0.00870335	bin.25.orig-ctg85-NODE_2655_length_28287	NEPJAMCM_04448;inference=ab initio prediction:Prodigal:2.6";locus_tag=NEPJAMCM_04448";product=hypothetical protein	A	Bacteria
NEPJAMCM_04782	3.32623	0.00862791	bin.25.orig-ctg98-NODE_3233_length_24767	NEPJAMCM_04782;inference=ab initio prediction:Prodigal:2.6";locus_tag=NEPJAMCM_04782";product=hypothetical protein	A	Bacteria
EBGGMOPP_00869	-33.3081	0.00861992	bin.27.orig-ctg4-NODE_72_length_181974	EBGGMOPP_00869;eC_number=1.1.3.6";Name=choD";dbxref=COG:COG2303";gene=choD";inference=ab initio prediction:Prodigal:2.6,similar to AA sequence:UniProtKB:P9WMV9";locus_tag=EBGGMOPP_00869";product=Cholesterol oxidase	A	Bacteria;Actinobacteria;Actinomycetia;Micrococcales
IKJPCFEL_01521	1.62884	0.00872352	bin.2.orig-ctg86-NODE_20039_length_5783	IKJPCFEL_01521;inference=ab initio prediction:Prodigal:2.6,similar to AA sequence:UniProtKB:P67153";locus_tag=IKJPCFEL_01521";note=UPF0073 inner membrane protein YqfA";product=hypothetical protein	A	Bacteria;Firmicutes
IKJPCFEL_01798	1.86959	0.00875189	bin.2.orig-ctg149-NODE_63871_length_2487	IKJPCFEL_01798;eC_number=2.5.1.7";Name=murAB";dbxref=COG:COG0766";gene=murAB";inference=ab initio prediction:Prodigal:2.6,similar to AA sequence:UniProtKB:P19670";locus_tag=IKJPCFEL_01798";product=UDP-N-acetylglucosamine 1-carboxyvinyltransferase 2	A	Bacteria;Firmicutes
CMCALBDD_00716	-12.601	0.00865439	bin.32.orig-ctg7-NODE_484_length_78000	CMCALBDD_00716;eC_number=3.6.4.12";Name=pcrA";dbxref=COG:COG0210";gene=pcrA";inference=ab initio prediction:Prodigal:2.6,similar to AA sequence:UniProtKB:O34580";locus_tag=CMCALBDD_00716";product=ATP-dependent DNA helicase PcrA	A	Bacteria
PHHGDFOP_00773	3.9242	0.00869948	bin.33.orig-ctg17-NODE_2143_length_32752	PHHGDFOP_00773;eC_number=4.2.1.24";Name=hemB";gene=hemB";inference=ab initio prediction:Prodigal:2.6,similar to AA sequence:UniProtKB:P64334";locus_tag=PHHGDFOP_00773";product=Delta-aminolevulinic acid dehydratase	A	Bacteria;Proteobacteria;Deltaproteobacteria;Desulfuromonadales;Geobacteraceae
PHHGDFOP_00944	5.04733	0.00860662	bin.33.orig-ctg23-NODE_2664_length_28210	PHHGDFOP_00944;eC_number=3.6.1.23";Name=dut";dbxref=COG:COG0756";gene=dut";inference=ab initio prediction:Prodigal:2.6,similar to AA sequence:UniProtKB:P06968";locus_tag=PHHGDFOP_00944";product=Deoxyuridine 5'-triphosphate nucleotidohydrolase	A	Bacteria;Proteobacteria;Deltaproteobacteria;Desulfuromonadales;Geobacteraceae
DGOECHBH_00124	-5.00924	0.00862089	bin.36.strict-ctg1-NODE_1_length_368185	DGOECHBH_00124;eC_number=2.4.1.337";dbxref=COG:COG0438";inference=ab initio prediction:Prodigal:2.6,similar to AA sequence:UniProtKB:Q8CWR6";locus_tag=DGOECHBH_00124";product=Alpha-monoglucosyldiacylglycerol synthase	A	Bacteria
DICBGPOC_01195	13.2988	0.00865898	bin.40.strict-ctg37-NODE_37_length_21193	DICBGPOC_01195;eC_number=3.6.3.14";Name=atpA";dbxref=COG:COG0056";gene=atpA";inference=ab initio prediction:Prodigal:2.6,similar to AA sequence:UniProtKB:Q2RFX7";locus_tag=DICBGPOC_01195";product=ATP synthase subunit alpha	A	Bacteria
HLKGEMOI_01335	-2.58945	0.00873213	bin.4.orig-ctg5-NODE_29_length_259008	HLKGEMOI_01335;Name=typA";dbxref=COG:COG1217";gene=typA";inference=ab initio prediction:Prodigal:2.6,similar to AA sequence:UniProtKB:P32132";locus_tag=HLKGEMOI_01335";product=GTP-binding protein TypA/BipA	A	Bacteria
HLKGEMOI_01719	-2.61645	0.0087172	bin.4.orig-ctg8-NODE_112_length_149202	HLKGEMOI_01719;eC_number=1.7.99.4";Name=narH";dbxref=COG:COG1140";gene=narH";inference=ab initio prediction:Prodigal:2.6,similar to AA sequence:UniProtKB:P11349";locus_tag=HLKGEMOI_01719";product=Respiratory nitrate reductase 1 beta chain	A	Bacteria
HLKGEMOI_02568	-2.51248	0.00872877	bin.4.orig-ctg17-NODE_273_length_103387	HLKGEMOI_02568;inference=ab initio prediction:Prodigal:2.6";locus_tag=HLKGEMOI_02568";product=hypothetical protein	A	Bacteria
HLKGEMOI_02755	-1.96034	0.00861587	bin.4.orig-ctg20-NODE_448_length_81811	HLKGEMOI_02755;Name=yfhM";dbxref=COG:COG2373";gene=yfhM";inference=ab initio prediction:Prodigal:2.6,similar to AA sequence:UniProtKB:P76578";locus_tag=HLKGEMOI_02755";product=putative lipoprotein YfhM	A	Bacteria
GHNPANGO_03649	-4.15343	0.00859019	bin.8.orig-ctg132-NODE_6967_length_13616	GHNPANGO_03649;eC_number=1.1.1.292";Name=afr_2";gene=afr_2";inference=ab initio prediction:Prodigal:2.6,similar to AA sequence:UniProtKB:Q2I8V6";locus_tag=GHNPANGO_03649";product=1%2C5-anhydro-D-fructose reductase	A	Bacteria
OOCAOONK_01863	10.5461	0.00866551	bin.10.orig-ctg56-NODE_3064_length_29659	OOCAOONK_01863;eC_number=3.4.-.-";Name=bepA_4";gene=bepA_4";inference=ab initio prediction:Prodigal:2.6,protein motif:HAMAP:MF_00997";locus_tag=OOCAOONK_01863";product=Beta-barrel assembly-enhancing protease	B	Bacteria
HMEJDMKA_00974	-2.94473	0.00858085	bin.16.orig-ctg4-NODE_26_length_283429	HMEJDMKA_00974;eC_number=6.1.1.1";Name=tyrS";gene=tyrS";inference=ab initio prediction:Prodigal:2.6,similar to AA sequence:UniProtKB:P00952";locus_tag=HMEJDMKA_00974";product=Tyrosine--tRNA ligase	B	Bacteria;Bacteroidetes
HMEJDMKA_01555	-3.62114	0.00855069	bin.16.orig-ctg6-NODE_33_length_264846	HMEJDMKA_01555;eC_number=3.2.1.49";Name=nagA_4";gene=nagA_4";inference=ab initio prediction:Prodigal:2.6,similar to AA sequence:UniProtKB:A4Q8F7";locus_tag=HMEJDMKA_01555";product=Alpha-N-acetylgalactosaminidase	B	Bacteria;Bacteroidetes
NIEEALCC_02248	-3.99455	0.00863742	bin.21.orig-ctg19-NODE_527_length_83793	NIEEALCC_02248;inference=ab initio prediction:Prodigal:2.6";locus_tag=NIEEALCC_02248";product=hypothetical protein	B	Bacteria;Bacteroidetes
NIEEALCC_02769	-2.77513	0.00865302	bin.21.orig-ctg30-NODE_1616_length_45199	NIEEALCC_02769;eC_number=1.1.1.18";Name=iolG_14";dbxref=COG:COG0673";gene=iolG_14";inference=ab initio prediction:Prodigal:2.6,similar to AA sequence:UniProtKB:Q8ZK57";locus_tag=NIEEALCC_02769";product=Inositol 2-dehydrogenase	B	Bacteria;Bacteroidetes
CGLMKKJK_00232	-7.13676	0.00867887	bin.22.orig-ctg1-NODE_1_length_679874	CGLMKKJK_00232;inference=ab initio prediction:Prodigal:2.6";locus_tag=CGLMKKJK_00232";product=hypothetical protein	B	Bacteria
CGLMKKJK_02209	-3.95398	0.00851168	bin.22.orig-ctg9-NODE_267_length_115138	CGLMKKJK_02209;eC_number=3.6.3.14";Name=atpA";dbxref=COG:COG0056";gene=atpA";inference=ab initio prediction:Prodigal:2.6,similar to AA sequence:UniProtKB:Q2RFX7";locus_tag=CGLMKKJK_02209";product=ATP synthase subunit alpha	B	Bacteria
MHAKNGPF_00727	4.93545	0.008744	bin.28.strict-ctg4-NODE_4_length_171702	MHAKNGPF_00727;inference=ab initio prediction:Prodigal:2.6";locus_tag=MHAKNGPF_00727";product=hypothetical protein	B	Bacteria
HHONGFGL_00906	-2.27503	0.00868003	bin.2.orig-ctg19-NODE_1813_length_42189	HHONGFGL_00906;inference=ab initio prediction:Prodigal:2.6";locus_tag=HHONGFGL_00906";product=hypothetical protein	B	Bacteria
HHONGFGL_01572	-2.55189	0.00861305	bin.2.orig-ctg39-NODE_2745_length_31869	HHONGFGL_01572;Name=sglT_2";gene=sglT_2";inference=ab initio prediction:Prodigal:2.6,similar to AA sequence:UniProtKB:P96169";locus_tag=HHONGFGL_01572";product=Sodium/glucose cotransporter	B	Bacteria
FKMPEOLC_02050	3.75406	0.00868227	bin.32.orig-ctg21-NODE_683_length_73147	FKMPEOLC_02050;Name=atoC_10";dbxref=COG:COG2204";gene=atoC_10";inference=ab initio prediction:Prodigal:2.6,similar to AA sequence:UniProtKB:Q06065";locus_tag=FKMPEOLC_02050";product=Regulatory protein AtoC	B	Bacteria;Proteobacteria;Deltaproteobacteria;Desulfovibrionales;Desulfovibrionaceae
GPJHLCPC_03216	2.36684	0.00865283	bin.34.orig-ctg37-NODE_3518_length_26652	GPJHLCPC_03216;inference=ab initio prediction:Prodigal:2.6";locus_tag=GPJHLCPC_03216";product=hypothetical protein	B	Bacteria
IOBJJNGC_01652	-1.89245	0.00868082	bin.36.orig-ctg17-NODE_504_length_85720	IOBJJNGC_01652;Name=pilT_3";dbxref=COG:COG2805";gene=pilT_3";inference=ab initio prediction:Prodigal:2.6,similar to AA sequence:UniProtKB:P24559";locus_tag=IOBJJNGC_01652";product=Twitching mobility protein	B	Bacteria
IOBJJNGC_02530	-1.76542	0.00857797	bin.36.orig-ctg32-NODE_884_length_63613	IOBJJNGC_02530;inference=ab initio prediction:Prodigal:2.6";locus_tag=IOBJJNGC_02530";product=hypothetical protein	B	Bacteria
IOBJJNGC_04366	-1.16401	0.00876146	bin.36.orig-ctg84-NODE_3074_length_29599	IOBJJNGC_04366;inference=ab initio prediction:Prodigal:2.6";locus_tag=IOBJJNGC_04366";product=hypothetical protein	B	Bacteria
IOBJJNGC_05561	1.40609	0.00854015	bin.36.orig-ctg146-NODE_6452_length_16305	IOBJJNGC_05561;inference=ab initio prediction:Prodigal:2.6";locus_tag=IOBJJNGC_05561";product=hypothetical protein	B	Bacteria
IOIKFDHD_01145	2.36679	0.00868487	bin.43.orig-ctg19-NODE_1146_length_54965	IOIKFDHD_01145;Name=rplT";dbxref=COG:COG0292";gene=rplT";inference=ab initio prediction:Prodigal:2.6,similar to AA sequence:UniProtKB:Q2FXQ1";locus_tag=IOIKFDHD_01145";product=50S ribosomal protein L20	B	Bacteria
IOIKFDHD_02609	1.51186	0.00872292	bin.43.orig-ctg75-NODE_4809_length_20952	IOIKFDHD_02609;eC_number=2.4.2.10";Name=pyrE_1";dbxref=COG:COG0461";gene=pyrE_1";inference=ab initio prediction:Prodigal:2.6,similar to AA sequence:UniProtKB:P0CB78";locus_tag=IOIKFDHD_02609";product=Orotate phosphoribosyltransferase	B	Bacteria
BGPMCBJC_02756	3.81449	0.00873644	bin.44.orig-ctg58-NODE_2734_length_32030	BGPMCBJC_02756;eC_number=2.4.1.-";Name=ppm1_2";gene=ppm1_2";inference=ab initio prediction:Prodigal:2.6,similar to AA sequence:UniProtKB:A0QZ12";locus_tag=BGPMCBJC_02756";product=Polyprenol monophosphomannose synthase	B	Bacteria
PMFBGOMJ_00138	-10.3532	0.00874165	bin.5.orig-ctg1-NODE_10_length_393554	PMFBGOMJ_00138;eC_number=1.15.1.1";inference=ab initio prediction:Prodigal:2.6,similar to AA sequence:UniProtKB:D3KVM5";locus_tag=PMFBGOMJ_00138";product=Superoxide dismutase [Fe]	B	Bacteria;Proteobacteria;Betaproteobacteria
PMFBGOMJ_01883	-3.48082	0.00871942	bin.5.orig-ctg7-NODE_60_length_222341	PMFBGOMJ_01883;eC_number=2.6.1.11";Name=argD_2";dbxref=COG:COG4992";gene=argD_2";inference=ab initio prediction:Prodigal:2.6,similar to AA sequence:UniProtKB:O66442";locus_tag=PMFBGOMJ_01883";product=Acetylornithine aminotransferase	B	Bacteria;Proteobacteria;Betaproteobacteria
GMFAOAFM_00509	-2.78492	0.00876508	bin.6.orig-ctg12-NODE_2982_length_30246	GMFAOAFM_00509;Name=rplE";gene=rplE";inference=ab initio prediction:Prodigal:2.6,similar to AA sequence:UniProtKB:P08895";locus_tag=GMFAOAFM_00509";product=50S ribosomal protein L5	B	Bacteria;Firmicutes
IOIKFDHD_02864	-1.46126	0.00878782	bin.43.orig-ctg91-NODE_5771_length_17948	IOIKFDHD_02864;inference=ab initio prediction:Prodigal:2.6";locus_tag=IOIKFDHD_02864";product=hypothetical protein	B	Bacteria
HMEJDMKA_01928	-1.65612	0.00882212	bin.16.orig-ctg8-NODE_63_length_218055	HMEJDMKA_01928;inference=ab initio prediction:Prodigal:2.6";locus_tag=HMEJDMKA_01928";product=hypothetical protein	B	Bacteria;Bacteroidetes
HHONGFGL_03764	-1.09057	0.00881883	bin.2.orig-ctg168-NODE_10040_length_11114	HHONGFGL_03764;inference=ab initio prediction:Prodigal:2.6";locus_tag=HHONGFGL_03764";product=hypothetical protein	B	Bacteria
IOBJJNGC_00744	0.774419	0.008812	bin.36.orig-ctg6-NODE_209_length_128400	IOBJJNGC_00744;inference=ab initio prediction:Prodigal:2.6";locus_tag=IOBJJNGC_00744";product=hypothetical protein	B	Bacteria
IOBJJNGC_05732	4.73973	0.0088219	bin.36.orig-ctg159-NODE_7786_length_13886	IOBJJNGC_05732;inference=ab initio prediction:Prodigal:2.6";locus_tag=IOBJJNGC_05732";product=hypothetical protein	B	Bacteria
CGLMKKJK_00091	-4.73146	0.00883505	bin.22.orig-ctg1-NODE_1_length_679874	CGLMKKJK_00091;inference=ab initio prediction:Prodigal:2.6";locus_tag=CGLMKKJK_00091";product=hypothetical protein	B	Bacteria
MFKOBCDF_00670	7.59861	0.00885555	bin.38.orig-ctg9-NODE_850_length_64780	MFKOBCDF_00670;Name=ntpB";gene=ntpB";inference=ab initio prediction:Prodigal:2.6,similar to AA sequence:UniProtKB:Q08637";locus_tag=MFKOBCDF_00670";product=V-type sodium ATPase subunit B	B	Bacteria
HHONGFGL_01566	-2.74084	0.00886715	bin.2.orig-ctg38-NODE_2633_length_32930	HHONGFGL_01566;Name=acpP";dbxref=COG:COG0236";gene=acpP";inference=ab initio prediction:Prodigal:2.6,similar to AA sequence:UniProtKB:P0A2W3";locus_tag=HHONGFGL_01566";product=Acyl carrier protein	B	Bacteria
IKJPCFEL_00226	-0.435433	0.008888	bin.2.orig-ctg4-NODE_1231_length_46546	IKJPCFEL_00226;Name=rplD";gene=rplD";inference=ab initio prediction:Prodigal:2.6,similar to AA sequence:UniProtKB:P28601";locus_tag=IKJPCFEL_00226";product=50S ribosomal protein L4	A	Bacteria;Firmicutes
CGLMKKJK_00878	-7.08339	0.00888666	bin.22.orig-ctg2-NODE_9_length_405027	CGLMKKJK_00878;inference=ab initio prediction:Prodigal:2.6";locus_tag=CGLMKKJK_00878";product=hypothetical protein	B	Bacteria
CGLMKKJK_01866	-4.10764	0.00888401	bin.22.orig-ctg6-NODE_98_length_179073	CGLMKKJK_01866;eC_number=3.1.4.-";dbxref=COG:COG3437";inference=ab initio prediction:Prodigal:2.6,similar to AA sequence:UniProtKB:Q9KMV8";locus_tag=CGLMKKJK_01866";product=3'3'-cGAMP-specific phosphodiesterase 2	B	Bacteria
KAALPGPM_00872	-1.7426	0.00889462	bin.1.orig-ctg5-NODE_73_length_181460	KAALPGPM_00872;eC_number=6.3.2.10";Name=murF";dbxref=COG:COG0770";gene=murF";inference=ab initio prediction:Prodigal:2.6,similar to AA sequence:UniProtKB:P11880";locus_tag=KAALPGPM_00872";product=UDP-N-acetylmuramoyl-tripeptide--D-alanyl-D-alanine ligase	A	Bacteria;Bacteroidetes
HOIFKPIC_00084	2.04552	0.00890403	bin.47.orig-ctg1-NODE_122_length_164099	HOIFKPIC_00084;inference=ab initio prediction:Prodigal:2.6";locus_tag=HOIFKPIC_00084";product=hypothetical protein	B	Bacteria;Proteobacteria;Deltaproteobacteria;Desulfuromonadales;Geobacteraceae
MKKBNLDL_01677	-4.00277	0.00892771	bin.12.orig-ctg12-NODE_312_length_97062	MKKBNLDL_01677;inference=ab initio prediction:Prodigal:2.6";locus_tag=MKKBNLDL_01677";product=hypothetical protein	A	Bacteria
DIDAGAJH_00043	-2.77596	0.00894139	bin.19.orig-ctg1-NODE_21_length_287117	DIDAGAJH_00043;inference=ab initio prediction:Prodigal:2.6";locus_tag=DIDAGAJH_00043";product=hypothetical protein	A	Bacteria
HMEJDMKA_02475	-1.19008	0.00893375	bin.16.orig-ctg13-NODE_546_length_81834	HMEJDMKA_02475;eC_number=1.1.1.18";Name=iolG_15";dbxref=COG:COG0673";gene=iolG_15";inference=ab initio prediction:Prodigal:2.6,similar to AA sequence:UniProtKB:Q8ZK57";locus_tag=HMEJDMKA_02475";product=Inositol 2-dehydrogenase	B	Bacteria;Bacteroidetes
HHONGFGL_00645	-1.40979	0.0089357	bin.2.orig-ctg12-NODE_1360_length_49649	HHONGFGL_00645;inference=ab initio prediction:Prodigal:2.6,similar to AA sequence:UniProtKB:P12994";locus_tag=HHONGFGL_00645";note=UPF0098 protein YbhB";product=hypothetical protein	B	Bacteria
HHONGFGL_02358	-2.75754	0.00894325	bin.2.orig-ctg70-NODE_4171_length_23435	HHONGFGL_02358;inference=ab initio prediction:Prodigal:2.6";locus_tag=HHONGFGL_02358";product=hypothetical protein	B	Bacteria
IOBJJNGC_03806	-3.21078	0.00892848	bin.36.orig-ctg63-NODE_1985_length_39493	IOBJJNGC_03806;inference=ab initio prediction:Prodigal:2.6";locus_tag=IOBJJNGC_03806";product=hypothetical protein	B	Bacteria
ICFOKINF_00159	4.69923	0.00898425	bin.38.orig-ctg6-NODE_3387_length_24043	ICFOKINF_00159;Name=hslU";dbxref=COG:COG1220";gene=hslU";inference=ab initio prediction:Prodigal:2.6,similar to AA sequence:UniProtKB:P0A6H6";locus_tag=ICFOKINF_00159";product=ATP-dependent protease ATPase subunit HslU	A	Bacteria;Proteobacteria;Betaproteobacteria;Burkholderiales
DPBFBJBA_00519	-3.80128	0.0089639	bin.9.orig-ctg4-NODE_173_length_126901	DPBFBJBA_00519;eC_number=5.3.1.9";Name=pgi";dbxref=COG:COG0166";gene=pgi";inference=ab initio prediction:Prodigal:2.6,similar to AA sequence:UniProtKB:A0R3N9";locus_tag=DPBFBJBA_00519";product=Glucose-6-phosphate isomerase	A	Bacteria
HMEJDMKA_01843	-3.15164	0.00898052	bin.16.orig-ctg7-NODE_35_length_264080	HMEJDMKA_01843;inference=ab initio prediction:Prodigal:2.6";locus_tag=HMEJDMKA_01843";product=hypothetical protein	B	Bacteria;Bacteroidetes
HMEJDMKA_02650	-1.24632	0.00896841	bin.16.orig-ctg16-NODE_639_length_75647	HMEJDMKA_02650;eC_number=3.4.24.-";dbxref=COG:COG0750";inference=ab initio prediction:Prodigal:2.6,similar to AA sequence:UniProtKB:O67776";locus_tag=HMEJDMKA_02650";product=Putative zinc metalloprotease	B	Bacteria;Bacteroidetes
IOIKFDHD_02080	2.21671	0.00898159	bin.43.orig-ctg48-NODE_3079_length_29566	IOIKFDHD_02080;Name=rpsB";dbxref=COG:COG0052";gene=rpsB";inference=ab initio prediction:Prodigal:2.6,similar to AA sequence:UniProtKB:A2RNV0";locus_tag=IOIKFDHD_02080";product=30S ribosomal protein S2	B	Bacteria
BCAGEAMG_00153	-5.68294	0.00897732	bin.7.orig-ctg1-NODE_28_length_272477	BCAGEAMG_00153;eC_number=2.7.8.-";Name=clsA_1";dbxref=COG:COG1502";gene=clsA_1";inference=ab initio prediction:Prodigal:2.6,similar to AA sequence:UniProtKB:P71040";locus_tag=BCAGEAMG_00153";product=Major cardiolipin synthase ClsA	B	Bacteria;Proteobacteria;Deltaproteobacteria;Desulfuromonadales
BGPMCBJC_01375	6.72831	0.00899515	bin.44.orig-ctg22-NODE_1193_length_54067	BGPMCBJC_01375;inference=ab initio prediction:Prodigal:2.6";locus_tag=BGPMCBJC_01375";product=hypothetical protein	B	Bacteria
DGOECHBH_01190	-4.6143	0.00900464	bin.36.strict-ctg5-NODE_5_length_202793	DGOECHBH_01190;eC_number=3.4.-.-";Name=bepA_2";gene=bepA_2";inference=ab initio prediction:Prodigal:2.6,protein motif:HAMAP:MF_00997";locus_tag=DGOECHBH_01190";product=Beta-barrel assembly-enhancing protease	A	Bacteria
PHHGDFOP_01541	4.21528	0.00901222	bin.33.orig-ctg54-NODE_6410_length_14570	PHHGDFOP_01541;eC_number=4.1.3.27";Name=trpG";dbxref=COG:COG0512";gene=trpG";inference=ab initio prediction:Prodigal:2.6,similar to AA sequence:UniProtKB:P00901";locus_tag=PHHGDFOP_01541";product=Anthranilate synthase component 2	A	Bacteria;Proteobacteria;Deltaproteobacteria;Desulfuromonadales;Geobacteraceae
EPJIHCHF_00886	-2.74344	0.00902142	bin.37.orig-ctg4-NODE_235_length_121494	EPJIHCHF_00886;eC_number=1.7.99.1";Name=hcp";dbxref=COG:COG1151";gene=hcp";inference=ab initio prediction:Prodigal:2.6,similar to AA sequence:UniProtKB:P75825";locus_tag=EPJIHCHF_00886";product=Hydroxylamine reductase	B	Bacteria
HMEJDMKA_01685	-1.96883	0.00903329	bin.16.orig-ctg7-NODE_35_length_264080	HMEJDMKA_01685;inference=ab initio prediction:Prodigal:2.6";locus_tag=HMEJDMKA_01685";product=hypothetical protein	B	Bacteria;Bacteroidetes
CLJBGMNG_01589	-2.55367	0.00904196	bin.25.orig-ctg19-NODE_1068_length_57332	CLJBGMNG_01589;Name=ribZ";gene=ribZ";inference=ab initio prediction:Prodigal:2.6,similar to AA sequence:UniProtKB:Q180E3";locus_tag=CLJBGMNG_01589";product=Riboflavin transporter RibZ	B	Bacteria
CMECPNAK_01674	3.79514	0.00907501	bin.15.orig-ctg19-NODE_2158_length_32579	CMECPNAK_01674;eC_number=6.3.4.2";Name=pyrG";gene=pyrG";inference=ab initio prediction:Prodigal:2.6,similar to AA sequence:UniProtKB:P99072";locus_tag=CMECPNAK_01674";product=CTP synthase	A	Bacteria;Firmicutes
HMEJDMKA_00192	-2.1956	0.00907175	bin.16.orig-ctg1-NODE_11_length_379019	HMEJDMKA_00192;eC_number=1.2.7.1";Name=por";dbxref=COG:COG0674";gene=por";inference=ab initio prediction:Prodigal:2.6,similar to AA sequence:UniProtKB:P94692";locus_tag=HMEJDMKA_00192";product=Pyruvate synthase	B	Bacteria;Bacteroidetes
HHONGFGL_00202	-2.44426	0.00906481	bin.2.orig-ctg4-NODE_908_length_62450	HHONGFGL_00202;inference=ab initio prediction:Prodigal:2.6";locus_tag=HHONGFGL_00202";product=hypothetical protein	B	Bacteria
[truncated: 51,615 more rows]
