# Supplementary material for: Meta‐Transcriptomes From Microcosms From a Cr Impacted Soil Provides Insights Into the Metabolic Response of the Microbial Populations to Acetate Stimulation
Source: Environ Microbiol Rep. 2025 Jul 7;17(4):e70148. doi: 10.1111/1758-2229.70148 (PMC12234377; doi:10.1111/1758-2229.70148)
Supplement: Supplementary file 4 — Table S9. Rank summary of taxa associated to all MTX model‐assessed genes from the MAGs. The letter A indicates the unamended system the letter B indicates the acetate‐amended system. [file EMI4-17-e70148-s002.xlsx]

## Sheet: Taxa_summary_all_genes_AB
29712	Bacteria
6641	Bacteria;Bacteroidetes
4881	Bacteria;Proteobacteria;Deltaproteobacteria;Desulfuromonadales;Geobacteraceae
2447	Bacteria;Firmicutes
1510	Bacteria;Actinobacteria;Actinomycetia;Micrococcales
1218	Bacteria;Chloroflexi;Anaerolineae;Anaerolineales;Anaerolineaceae
1193	Bacteria;Proteobacteria;Deltaproteobacteria;Desulfovibrionales;Desulfovibrionaceae
786	Bacteria;Proteobacteria;Betaproteobacteria;Rhodocyclales;Azonexaceae;Dechloromonas;Dechloromonas sp. HYN0024
770	Bacteria;Proteobacteria;Gammaproteobacteria
661	Bacteria;Proteobacteria;Deltaproteobacteria;Desulfobacterales;Desulfobacteraceae
603	Bacteria;Proteobacteria;Betaproteobacteria
560	Bacteria;Proteobacteria;Betaproteobacteria;Burkholderiales;Comamonadaceae
508	Bacteria;Proteobacteria;Deltaproteobacteria;Desulfuromonadales;Desulfuromonadaceae
444	Bacteria;Proteobacteria;Deltaproteobacteria;Desulfuromonadales
306	Bacteria;Bacteroidetes;Bacteroidia;Marinilabiliales;Prolixibacteraceae
227	Bacteria;Proteobacteria;Alphaproteobacteria;Hyphomicrobiales
96	Bacteria;Proteobacteria;Betaproteobacteria;Burkholderiales;Oxalobacteraceae
68	Bacteria;Proteobacteria;Alphaproteobacteria;Caulobacterales;Caulobacteraceae
67	Bacteria;Proteobacteria;Alphaproteobacteria;Hyphomicrobiales;Phyllobacteriaceae
66	Bacteria;Proteobacteria;Alphaproteobacteria;Hyphomicrobiales;Phyllobacteriaceae;Aminobacter
64	Bacteria;Proteobacteria;Alphaproteobacteria;Hyphomicrobiales;Boseaceae;Bosea
53	Bacteria;Proteobacteria;Deltaproteobacteria
41	Bacteria;Proteobacteria;Betaproteobacteria;Burkholderiales
32	Bacteria;Bacteroidetes;Bacteroidia;Bacteroidales
31	Bacteria;Proteobacteria;Alphaproteobacteria;Hyphomicrobiales;Rhizobiaceae
27	Bacteria;Firmicutes;Clostridia;Eubacteriales;Clostridiaceae
7	Bacteria;Firmicutes;Bacilli;Bacillales

## Sheet: A_microcosm
12922	Bacteria
2905	Bacteria;Bacteroidetes
2035	Bacteria;Proteobacteria;Deltaproteobacteria;Desulfuromonadales;Geobacteraceae
1775	Bacteria;Firmicutes
1510	Bacteria;Actinobacteria;Actinomycetia;Micrococcales
1218	Bacteria;Chloroflexi;Anaerolineae;Anaerolineales;Anaerolineaceae
770	Bacteria;Proteobacteria;Gammaproteobacteria
587	Bacteria;Proteobacteria;Deltaproteobacteria;Desulfovibrionales;Desulfovibrionaceae
452	Bacteria;Proteobacteria;Betaproteobacteria;Burkholderiales;Comamonadaceae
306	Bacteria;Bacteroidetes;Bacteroidia;Marinilabiliales;Prolixibacteraceae
227	Bacteria;Proteobacteria;Alphaproteobacteria;Hyphomicrobiales
68	Bacteria;Proteobacteria;Alphaproteobacteria;Caulobacterales;Caulobacteraceae
67	Bacteria;Proteobacteria;Alphaproteobacteria;Hyphomicrobiales;Phyllobacteriaceae
64	Bacteria;Proteobacteria;Alphaproteobacteria;Hyphomicrobiales;Boseaceae;Bosea
41	Bacteria;Proteobacteria;Betaproteobacteria;Burkholderiales
27	Bacteria;Firmicutes;Clostridia;Eubacteriales;Clostridiaceae
24974

## Sheet: B_microcosm
16790	Bacteria
3736	Bacteria;Bacteroidetes
2846	Bacteria;Proteobacteria;Deltaproteobacteria;Desulfuromonadales;Geobacteraceae
786	Bacteria;Proteobacteria;Betaproteobacteria;Rhodocyclales;Azonexaceae;Dechloromonas;Dechloromonas
672	Bacteria;Firmicutes
661	Bacteria;Proteobacteria;Deltaproteobacteria;Desulfobacterales;Desulfobacteraceae
606	Bacteria;Proteobacteria;Deltaproteobacteria;Desulfovibrionales;Desulfovibrionaceae
603	Bacteria;Proteobacteria;Betaproteobacteria
508	Bacteria;Proteobacteria;Deltaproteobacteria;Desulfuromonadales;Desulfuromonadaceae
444	Bacteria;Proteobacteria;Deltaproteobacteria;Desulfuromonadales
108	Bacteria;Proteobacteria;Betaproteobacteria;Burkholderiales;Comamonadaceae
96	Bacteria;Proteobacteria;Betaproteobacteria;Burkholderiales;Oxalobacteraceae
66	Bacteria;Proteobacteria;Alphaproteobacteria;Hyphomicrobiales;Phyllobacteriaceae;Aminobacter
53	Bacteria;Proteobacteria;Deltaproteobacteria
32	Bacteria;Bacteroidetes;Bacteroidia;Bacteroidales
31	Bacteria;Proteobacteria;Alphaproteobacteria;Hyphomicrobiales;Rhizobiaceae
7	Bacteria;Firmicutes;Bacilli;Bacillales
28045
