# Supplementary material for: Meta‐Transcriptomes From Microcosms From a Cr Impacted Soil Provides Insights Into the Metabolic Response of the Microbial Populations to Acetate Stimulation
Source: Environ Microbiol Rep. 2025 Jul 7;17(4):e70148. doi: 10.1111/1758-2229.70148 (PMC12234377; doi:10.1111/1758-2229.70148)
Supplement: Supplementary file 5 — Table S10. List of 1534 differentially expressed genes (DEGs) identified by MTX model (p value < 0.01). [file EMI4-17-e70148-s003.xls]

## Sheet: TableS10-1534-DEGs-cleanList
geneID	coef	pval	description	MAG_ID	Taxa
NEPJAMCM_01254	-1.6182	2.77e-06	NEPJAMCM_01254;inference=ab initio prediction:Prodigal:2.6";locus_tag=NEPJAMCM_01254";product=hypothetical protein	A25	Bacteria
DGOECHBH_02471	-6.0559	5.94e-06	DGOECHBH_02471;inference=ab initio prediction:Prodigal:2.6";locus_tag=DGOECHBH_02471";product=hypothetical protein	A36	Bacteria
GHNPANGO_00684	-2.07634	4.74e-06	GHNPANGO_00684;Name=dgoT_1";gene=dgoT_1";inference=ab initio prediction:Prodigal:2.6,similar to AA sequence:UniProtKB:P0AA76";locus_tag=GHNPANGO_00684";product=D-galactonate transporter	A8	Bacteria
DGOECHBH_00698	-9.73413	8.47e-06	DGOECHBH_00698;eC_number=3.6.1.1";Name=hppA";dbxref=COG:COG3808";gene=hppA";inference=ab initio prediction:Prodigal:2.6,similar to AA sequence:UniProtKB:Q9X913";locus_tag=DGOECHBH_00698";product=K(+)-insensitive pyrophosphate-energized proton pump	A36	Bacteria
NEPJAMCM_01584	2.26335	3.31e-05	NEPJAMCM_01584;Name=xerC_4";gene=xerC_4";inference=ab initio prediction:Prodigal:2.6,protein motif:HAMAP:MF_01808";locus_tag=NEPJAMCM_01584";product=Tyrosine recombinase XerC	A25	Bacteria
DGOECHBH_02327	-7.14049	2.46e-05	DGOECHBH_02327;Name=cycB_3";dbxref=COG:COG2182";gene=cycB_3";inference=ab initio prediction:Prodigal:2.6,similar to AA sequence:UniProtKB:O07009";locus_tag=DGOECHBH_02327";product=Cyclodextrin-binding protein	A36	Bacteria
HLKGEMOI_03413	-2.14668	1.96e-05	HLKGEMOI_03413;eC_number=1.2.7.1";Name=por";dbxref=COG:COG0674";gene=por";inference=ab initio prediction:Prodigal:2.6,similar to AA sequence:UniProtKB:P94692";locus_tag=HLKGEMOI_03413";product=Pyruvate synthase	A4	Bacteria
HMEJDMKA_01589	-3.97854	3.02e-05	HMEJDMKA_01589;Name=susC_17";gene=susC_17";inference=ab initio prediction:Prodigal:2.6,similar to AA sequence:UniProtKB:Q8A1G1";locus_tag=HMEJDMKA_01589";product=TonB-dependent receptor SusC	B16	Bacteria;Bacteroidetes
CGLMKKJK_00394	-8.69467	2.51e-05	CGLMKKJK_00394;eC_number=3.6.1.1";Name=hppA";dbxref=COG:COG3808";gene=hppA";inference=ab initio prediction:Prodigal:2.6,similar to AA sequence:UniProtKB:Q9X913";locus_tag=CGLMKKJK_00394";product=K(+)-insensitive pyrophosphate-energized proton pump	B22	Bacteria
HHONGFGL_00697	-2.79145	2.86e-05	HHONGFGL_00697;eC_number=3.1.3.1";Name=pafA";gene=pafA";inference=ab initio prediction:Prodigal:2.6,similar to AA sequence:UniProtKB:Q9KJX5";locus_tag=HHONGFGL_00697";product=Alkaline phosphatase PafA	B2	Bacteria
HHONGFGL_03583	-1.12747	2.07e-05	HHONGFGL_03583;Name=rplU";dbxref=COG:COG0261";gene=rplU";inference=ab initio prediction:Prodigal:2.6,similar to AA sequence:UniProtKB:Q9RY64";locus_tag=HHONGFGL_03583";product=50S ribosomal protein L21	B2	Bacteria
IOBJJNGC_00770	1.71166	2.9e-05	IOBJJNGC_00770;inference=ab initio prediction:Prodigal:2.6";locus_tag=IOBJJNGC_00770";product=hypothetical protein	B36	Bacteria
IOBJJNGC_01048	-1.81966	3.12e-05	IOBJJNGC_01048;eC_number=4.2.99.-";Name=vgb";gene=vgb";inference=ab initio prediction:Prodigal:2.6,protein motif:HAMAP:MF_01282";locus_tag=IOBJJNGC_01048";product=Virginiamycin B lyase	B36	Bacteria
NEPJAMCM_00127	-0.613354	3.85e-05	NEPJAMCM_00127;inference=ab initio prediction:Prodigal:2.6";locus_tag=NEPJAMCM_00127";product=hypothetical protein	A25	Bacteria
DGOECHBH_02363	-6.82348	3.71e-05	DGOECHBH_02363;inference=ab initio prediction:Prodigal:2.6";locus_tag=DGOECHBH_02363";product=hypothetical protein	A36	Bacteria
HMEJDMKA_02696	-2.13868	4.2e-05	HMEJDMKA_02696;eC_number=2.3.1.179";Name=fabF";dbxref=COG:COG0304";gene=fabF";inference=ab initio prediction:Prodigal:2.6,similar to AA sequence:UniProtKB:O34340";locus_tag=HMEJDMKA_02696";product=3-oxoacyl-[acyl-carrier-protein] synthase 2	B16	Bacteria;Bacteroidetes
DGOECHBH_00460	-6.40836	5.66e-05	DGOECHBH_00460;inference=ab initio prediction:Prodigal:2.6";locus_tag=DGOECHBH_00460";product=hypothetical protein	A36	Bacteria
HMEJDMKA_03386	-4.63589	5.57e-05	HMEJDMKA_03386;eC_number=1.1.1.18";Name=iolG_21";dbxref=COG:COG0673";gene=iolG_21";inference=ab initio prediction:Prodigal:2.6,similar to AA sequence:UniProtKB:Q8ZK57";locus_tag=HMEJDMKA_03386";product=Inositol 2-dehydrogenase	B16	Bacteria;Bacteroidetes
IOBJJNGC_00669	-2.16706	5.16e-05	IOBJJNGC_00669;inference=ab initio prediction:Prodigal:2.6";locus_tag=IOBJJNGC_00669";product=hypothetical protein	B36	Bacteria
CGLMKKJK_00736	-6.1316	6.25e-05	CGLMKKJK_00736;inference=ab initio prediction:Prodigal:2.6";locus_tag=CGLMKKJK_00736";product=hypothetical protein	B22	Bacteria
IOIKFDHD_02086	2.37287	6.4e-05	IOIKFDHD_02086;eC_number=3.4.21.-";inference=ab initio prediction:Prodigal:2.6,similar to AA sequence:UniProtKB:Q7A5M9";locus_tag=IOIKFDHD_02086";product=putative CtpA-like serine protease	B43	Bacteria
HOIFKPIC_01603	3.2417	6.57e-05	HOIFKPIC_01603;eC_number=2.5.1.9";Name=ribE";gene=ribE";inference=ab initio prediction:Prodigal:2.6,similar to AA sequence:UniProtKB:P51961";locus_tag=HOIFKPIC_01603";product=Riboflavin synthase	B47	Bacteria;Proteobacteria;Deltaproteobacteria;Desulfuromonadales;Geobacteraceae
IOBJJNGC_06398	-2.26559	7.01e-05	IOBJJNGC_06398;inference=ab initio prediction:Prodigal:2.6";locus_tag=IOBJJNGC_06398";product=hypothetical protein	B36	Bacteria
CGLMKKJK_02095	-7.35853	7.8e-05	CGLMKKJK_02095;Name=flgE";dbxref=COG:COG1749";gene=flgE";inference=ab initio prediction:Prodigal:2.6,similar to AA sequence:UniProtKB:P50610";locus_tag=CGLMKKJK_02095";product=Flagellar hook protein FlgE	B22	Bacteria
KAALPGPM_03541	-5.44972	8.77e-05	KAALPGPM_03541;inference=ab initio prediction:Prodigal:2.6";locus_tag=KAALPGPM_03541";product=hypothetical protein	A1	Bacteria;Bacteroidetes
NEPJAMCM_01996	1.71136	9.69e-05	NEPJAMCM_01996;inference=ab initio prediction:Prodigal:2.6";locus_tag=NEPJAMCM_01996";product=hypothetical protein	A25	Bacteria
DGOECHBH_01439	-5.4038	0.000106077	DGOECHBH_01439;inference=ab initio prediction:Prodigal:2.6";locus_tag=DGOECHBH_01439";product=hypothetical protein	A36	Bacteria
HLKGEMOI_01619	-4.01896	0.000103126	HLKGEMOI_01619;dbxref=COG:COG1073";inference=ab initio prediction:Prodigal:2.6,similar to AA sequence:UniProtKB:Q01609";locus_tag=HLKGEMOI_01619";product=putative protein	A4	Bacteria
GHNPANGO_03237	-0.50878	9.08e-05	GHNPANGO_03237;inference=ab initio prediction:Prodigal:2.6";locus_tag=GHNPANGO_03237";product=hypothetical protein	A8	Bacteria
CGLMKKJK_02346	-4.83114	0.000104919	CGLMKKJK_02346;Name=flgI";gene=flgI";inference=ab initio prediction:Prodigal:2.6,protein motif:HAMAP:MF_00416";locus_tag=CGLMKKJK_02346";product=Flagellar P-ring protein	B22	Bacteria
HHONGFGL_01882	-1.99815	9.9e-05	HHONGFGL_01882;eC_number=2.7.1.90";Name=pfp";dbxref=COG:COG0205";gene=pfp";inference=ab initio prediction:Prodigal:2.6,similar to AA sequence:UniProtKB:Q9KH71";locus_tag=HHONGFGL_01882";product=Pyrophosphate--fructose 6-phosphate 1-phosphotransferase	B2	Bacteria
FKMPEOLC_01945	0.575814	9.39e-05	FKMPEOLC_01945;Name=rsxB_1";dbxref=COG:COG2878";gene=rsxB_1";inference=ab initio prediction:Prodigal:2.6,similar to AA sequence:UniProtKB:P77223";locus_tag=FKMPEOLC_01945";product=Electron transport complex subunit RsxB	B32	Bacteria;Proteobacteria;Deltaproteobacteria;Desulfovibrionales;Desulfovibrionaceae
PMFBGOMJ_00335	-4.51709	9.56e-05	PMFBGOMJ_00335;Name=epsE_1";dbxref=COG:COG2804";gene=epsE_1";inference=ab initio prediction:Prodigal:2.6,similar to AA sequence:UniProtKB:P37093";locus_tag=PMFBGOMJ_00335";product=Type II secretion system protein E	B5	Bacteria;Proteobacteria;Betaproteobacteria
PHHGDFOP_00064	5.28422	0.000111128	PHHGDFOP_00064;inference=ab initio prediction:Prodigal:2.6";locus_tag=PHHGDFOP_00064";product=hypothetical protein	A33	Bacteria;Proteobacteria;Deltaproteobacteria;Desulfuromonadales;Geobacteraceae
HHONGFGL_02959	-2.58161	0.000113052	HHONGFGL_02959;eC_number=3.1.-.-";Name=wapA_1";gene=wapA_1";inference=ab initio prediction:Prodigal:2.6,similar to AA sequence:UniProtKB:D4G3R4";locus_tag=HHONGFGL_02959";product=tRNA(Glu)-specific nuclease WapA	B2	Bacteria
KAALPGPM_02909	-2.11206	0.000128131	KAALPGPM_02909;inference=ab initio prediction:Prodigal:2.6";locus_tag=KAALPGPM_02909";product=hypothetical protein	A1	Bacteria;Bacteroidetes
KAALPGPM_03542	-6.49199	0.000130196	KAALPGPM_03542;Name=susC_28";gene=susC_28";inference=ab initio prediction:Prodigal:2.6,similar to AA sequence:UniProtKB:Q8A1G1";locus_tag=KAALPGPM_03542";product=TonB-dependent receptor SusC	A1	Bacteria;Bacteroidetes
NEPJAMCM_02588	1.37336	0.000132772	NEPJAMCM_02588;inference=ab initio prediction:Prodigal:2.6";locus_tag=NEPJAMCM_02588";product=hypothetical protein	A25	Bacteria
IKJPCFEL_01453	1.06924	0.000138753	IKJPCFEL_01453;inference=ab initio prediction:Prodigal:2.6";locus_tag=IKJPCFEL_01453";product=hypothetical protein	A2	Bacteria;Firmicutes
DGOECHBH_01714	-5.6875	0.000136867	DGOECHBH_01714;inference=ab initio prediction:Prodigal:2.6";locus_tag=DGOECHBH_01714";product=hypothetical protein	A36	Bacteria
HMEJDMKA_01618	-3.34145	0.000137148	HMEJDMKA_01618;inference=ab initio prediction:Prodigal:2.6";locus_tag=HMEJDMKA_01618";product=hypothetical protein	B16	Bacteria;Bacteroidetes
HOIFKPIC_00293	8.54542	0.00013349	HOIFKPIC_00293;Name=yhjX";gene=yhjX";inference=ab initio prediction:Prodigal:2.6,similar to AA sequence:UniProtKB:P37662";locus_tag=HOIFKPIC_00293";product=putative MFS-type transporter YhjX	B47	Bacteria;Proteobacteria;Deltaproteobacteria;Desulfuromonadales;Geobacteraceae
DGOECHBH_00472	-5.55425	0.000148074	DGOECHBH_00472;inference=ab initio prediction:Prodigal:2.6";locus_tag=DGOECHBH_00472";product=hypothetical protein	A36	Bacteria
HOIFKPIC_03321	3.51665	0.000147349	HOIFKPIC_03321;Name=opuCA";dbxref=COG:COG1125";gene=opuCA";inference=ab initio prediction:Prodigal:2.6,similar to AA sequence:UniProtKB:O34992";locus_tag=HOIFKPIC_03321";product=Glycine betaine/carnitine/choline transport ATP-binding protein OpuCA	B47	Bacteria;Proteobacteria;Deltaproteobacteria;Desulfuromonadales;Geobacteraceae
ICKIEHJA_02295	-6.12008	0.000149095	ICKIEHJA_02295;eC_number=2.8.1.13";Name=mnmA";dbxref=COG:COG0482";gene=mnmA";inference=ab initio prediction:Prodigal:2.6,similar to AA sequence:UniProtKB:P25745";locus_tag=ICKIEHJA_02295";product=tRNA-specific 2-thiouridylase MnmA	B8	Bacteria;Proteobacteria;Betaproteobacteria;Rhodocyclales;Azonexaceae;Dechloromonas;Dechloromonas sp. HYN0024
NEPJAMCM_01748	-2.31034	0.000178873	NEPJAMCM_01748;inference=ab initio prediction:Prodigal:2.6";locus_tag=NEPJAMCM_01748";product=hypothetical protein	A25	Bacteria
HMEJDMKA_00839	-1.42622	0.000173566	HMEJDMKA_00839;eC_number=1.4.7.1";Name=gltB";gene=gltB";inference=ab initio prediction:Prodigal:2.6,similar to AA sequence:UniProtKB:P55037";locus_tag=HMEJDMKA_00839";product=Ferredoxin-dependent glutamate synthase 1	B16	Bacteria;Bacteroidetes
HHONGFGL_00144	-2.48665	0.000181109	HHONGFGL_00144;eC_number=3.5.1.-";Name=lysK";gene=lysK";inference=ab initio prediction:Prodigal:2.6,protein motif:HAMAP:MF_01120";locus_tag=HHONGFGL_00144";product=N-acetyl-lysine deacetylase	B2	Bacteria
PMFBGOMJ_00873	-3.42524	0.000181029	PMFBGOMJ_00873;Name=tufA_1";dbxref=COG:COG0050";gene=tufA_1";inference=ab initio prediction:Prodigal:2.6,similar to AA sequence:UniProtKB:Q83ES6";locus_tag=PMFBGOMJ_00873";product=Elongation factor Tu	B5	Bacteria;Proteobacteria;Betaproteobacteria
CGLMKKJK_02185	-5.07227	0.000204025	CGLMKKJK_02185;eC_number=3.1.-.-";Name=wapA_8";gene=wapA_8";inference=ab initio prediction:Prodigal:2.6,similar to AA sequence:UniProtKB:G4NYJ6";locus_tag=CGLMKKJK_02185";product=tRNA3(Ser)-specific nuclease WapA	B22	Bacteria
EBGGMOPP_02409	-5.83048	0.000215186	EBGGMOPP_02409;inference=ab initio prediction:Prodigal:2.6";locus_tag=EBGGMOPP_02409";product=hypothetical protein	A27	Bacteria;Actinobacteria;Actinomycetia;Micrococcales
NIEEALCC_02249	-4.58359	0.000218556	NIEEALCC_02249;Name=susC_19";gene=susC_19";inference=ab initio prediction:Prodigal:2.6,similar to AA sequence:UniProtKB:Q8A1G1";locus_tag=NIEEALCC_02249";product=TonB-dependent receptor SusC	B21	Bacteria;Bacteroidetes
CGLMKKJK_02258	-5.68561	0.00021665	CGLMKKJK_02258;inference=ab initio prediction:Prodigal:2.6";locus_tag=CGLMKKJK_02258";product=hypothetical protein	B22	Bacteria
CGLMKKJK_01661	-3.12663	0.000225578	CGLMKKJK_01661;eC_number=3.6.4.-";Name=mfd";gene=mfd";inference=ab initio prediction:Prodigal:2.6,similar to AA sequence:UniProtKB:Q7A7B2";locus_tag=CGLMKKJK_01661";product=Transcription-repair-coupling factor	B22	Bacteria
KAALPGPM_01728	-3.68806	0.000248745	KAALPGPM_01728;inference=ab initio prediction:Prodigal:2.6";locus_tag=KAALPGPM_01728";product=hypothetical protein	A1	Bacteria;Bacteroidetes
HLKGEMOI_01464	-3.03418	0.000239484	HLKGEMOI_01464;Name=susC_8";gene=susC_8";inference=ab initio prediction:Prodigal:2.6,similar to AA sequence:UniProtKB:Q8A1G1";locus_tag=HLKGEMOI_01464";product=TonB-dependent receptor SusC	A4	Bacteria
GHNPANGO_04159	-3.60198	0.00024835	GHNPANGO_04159;inference=ab initio prediction:Prodigal:2.6";locus_tag=GHNPANGO_04159";product=hypothetical protein	A8	Bacteria
FEHMIFJH_00199	-3.39328	0.000242696	FEHMIFJH_00199;eC_number=6.3.2.17";Name=fpgS";gene=fpgS";inference=ab initio prediction:Prodigal:2.6,similar to AA sequence:UniProtKB:P15925";locus_tag=FEHMIFJH_00199";product=Folylpolyglutamate synthase	B12	Bacteria;Proteobacteria;Deltaproteobacteria;Desulfuromonadales;Geobacteraceae
CGLMKKJK_00685	-6.24024	0.000239743	CGLMKKJK_00685;inference=ab initio prediction:Prodigal:2.6";locus_tag=CGLMKKJK_00685";product=hypothetical protein	B22	Bacteria
CGLMKKJK_02159	-6.61328	0.000265078	CGLMKKJK_02159;inference=ab initio prediction:Prodigal:2.6";locus_tag=CGLMKKJK_02159";product=hypothetical protein	B22	Bacteria
IOBJJNGC_01532	-7.21918	0.000267781	IOBJJNGC_01532;dbxref=COG:COG1344";inference=ab initio prediction:Prodigal:2.6,similar to AA sequence:UniProtKB:P21989";locus_tag=IOBJJNGC_01532";product=Flagellar filament 33 kDa core protein	B36	Bacteria
IOIKFDHD_00304	2.46859	0.000269241	IOIKFDHD_00304;inference=ab initio prediction:Prodigal:2.6";locus_tag=IOIKFDHD_00304";product=hypothetical protein	B43	Bacteria
HOIFKPIC_01541	2.35116	0.000267877	HOIFKPIC_01541;inference=ab initio prediction:Prodigal:2.6";locus_tag=HOIFKPIC_01541";product=hypothetical protein	B47	Bacteria;Proteobacteria;Deltaproteobacteria;Desulfuromonadales;Geobacteraceae
PHHGDFOP_01431	3.46347	0.000274404	PHHGDFOP_01431;inference=ab initio prediction:Prodigal:2.6";locus_tag=PHHGDFOP_01431";product=hypothetical protein	A33	Bacteria;Proteobacteria;Deltaproteobacteria;Desulfuromonadales;Geobacteraceae
CGLMKKJK_02680	-6.24518	0.000281267	CGLMKKJK_02680;inference=ab initio prediction:Prodigal:2.6";locus_tag=CGLMKKJK_02680";product=hypothetical protein	B22	Bacteria
IOBJJNGC_03595	-1.8322	0.000281174	IOBJJNGC_03595;inference=ab initio prediction:Prodigal:2.6";locus_tag=IOBJJNGC_03595";product=hypothetical protein	B36	Bacteria
FLLAPKKP_00281	4.72639	0.000313879	FLLAPKKP_00281;eC_number=1.15.1.1";Name=sodA_1";gene=sodA_1";inference=ab initio prediction:Prodigal:2.6,similar to AA sequence:UniProtKB:P00449";locus_tag=FLLAPKKP_00281";product=Superoxide dismutase [Mn]	A17	Bacteria;Chloroflexi;Anaerolineae;Anaerolineales;Anaerolineaceae
KAALPGPM_01369	-2.79761	0.000326354	KAALPGPM_01369;inference=ab initio prediction:Prodigal:2.6";locus_tag=KAALPGPM_01369";product=hypothetical protein	A1	Bacteria;Bacteroidetes
KAALPGPM_03141	-2.27613	0.000350855	KAALPGPM_03141;eC_number=3.4.15.5";Name=dcp_2";dbxref=COG:COG0339";gene=dcp_2";inference=ab initio prediction:Prodigal:2.6,similar to AA sequence:UniProtKB:P24171";locus_tag=KAALPGPM_03141";product=Dipeptidyl carboxypeptidase	A1	Bacteria;Bacteroidetes
NEPJAMCM_01750	-5.60725	0.000317669	NEPJAMCM_01750;Name=fliD";dbxref=COG:COG1345";gene=fliD";inference=ab initio prediction:Prodigal:2.6,similar to AA sequence:UniProtKB:Q9K3C5";locus_tag=NEPJAMCM_01750";product=B-type flagellar hook-associated protein 2	A25	Bacteria
PHHGDFOP_01589	3.6349	0.000385188	PHHGDFOP_01589;eC_number=3.-.-.-";Name=yycJ";dbxref=COG:COG1235";gene=yycJ";inference=ab initio prediction:Prodigal:2.6,similar to AA sequence:UniProtKB:C0SP91";locus_tag=PHHGDFOP_01589";product=Putative metallo-hydrolase YycJ	A33	Bacteria;Proteobacteria;Deltaproteobacteria;Desulfuromonadales;Geobacteraceae
DGOECHBH_00192	-6.21854	0.000344976	DGOECHBH_00192;eC_number=1.2.1.12";Name=gap";gene=gap";inference=ab initio prediction:Prodigal:2.6,similar to AA sequence:UniProtKB:P00362";locus_tag=DGOECHBH_00192";product=Glyceraldehyde-3-phosphate dehydrogenase	A36	Bacteria
HLKGEMOI_01295	-1.78779	0.000323967	HLKGEMOI_01295;inference=ab initio prediction:Prodigal:2.6";locus_tag=HLKGEMOI_01295";product=hypothetical protein	A4	Bacteria
EGNNAHDB_01614	-2.31803	0.000355573	EGNNAHDB_01614;Name=phnU";dbxref=COG:COG0555";gene=phnU";inference=ab initio prediction:Prodigal:2.6,similar to AA sequence:UniProtKB:P96064";locus_tag=EGNNAHDB_01614";product=Putative 2-aminoethylphosphonate transport system permease protein PhnU	A5	Bacteria
GHNPANGO_00790	-2.53401	0.000402242	GHNPANGO_00790;Name=hcp1_2";dbxref=COG:COG3157";gene=hcp1_2";inference=ab initio prediction:Prodigal:2.6,similar to AA sequence:UniProtKB:Q9I747";locus_tag=GHNPANGO_00790";product=Protein hcp1	A8	Bacteria
DPBFBJBA_02720	-2.72526	0.000324294	DPBFBJBA_02720;Name=hpf";dbxref=COG:COG1544";gene=hpf";inference=ab initio prediction:Prodigal:2.6,similar to AA sequence:UniProtKB:A2RIX0";locus_tag=DPBFBJBA_02720";product=Ribosome hibernation promotion factor	A9	Bacteria
HMEJDMKA_03220	-3.41774	0.000329641	HMEJDMKA_03220;Name=thrA";dbxref=COG:COG0460";gene=thrA";inference=ab initio prediction:Prodigal:2.6,similar to AA sequence:UniProtKB:P00561";locus_tag=HMEJDMKA_03220";product=Bifunctional aspartokinase/homoserine dehydrogenase 1	B16	Bacteria;Bacteroidetes
CGLMKKJK_00769	-6.53187	0.00040806	CGLMKKJK_00769;inference=ab initio prediction:Prodigal:2.6";locus_tag=CGLMKKJK_00769";product=hypothetical protein	B22	Bacteria
CGLMKKJK_00866	-5.01773	0.000399013	CGLMKKJK_00866;inference=ab initio prediction:Prodigal:2.6";locus_tag=CGLMKKJK_00866";product=hypothetical protein	B22	Bacteria
CGLMKKJK_01361	-3.58036	0.000391515	CGLMKKJK_01361;Name=rsgI2_4";gene=rsgI2_4";inference=ab initio prediction:Prodigal:2.6,similar to AA sequence:UniProtKB:A3DC27";locus_tag=CGLMKKJK_01361";product=Anti-sigma-I factor RsgI2	B22	Bacteria
CGLMKKJK_02001	-3.47761	0.000408298	CGLMKKJK_02001;inference=ab initio prediction:Prodigal:2.6";locus_tag=CGLMKKJK_02001";product=hypothetical protein	B22	Bacteria
CGLMKKJK_02093	-5.2264	0.000354541	CGLMKKJK_02093;inference=ab initio prediction:Prodigal:2.6";locus_tag=CGLMKKJK_02093";product=hypothetical protein	B22	Bacteria
HHONGFGL_00638	-1.63332	0.000377336	HHONGFGL_00638;inference=ab initio prediction:Prodigal:2.6";locus_tag=HHONGFGL_00638";product=hypothetical protein	B2	Bacteria
HHONGFGL_01095	-3.04932	0.000382258	HHONGFGL_01095;inference=ab initio prediction:Prodigal:2.6";locus_tag=HHONGFGL_01095";product=hypothetical protein	B2	Bacteria
HHONGFGL_02678	-4.28511	0.000387891	HHONGFGL_02678;Name=hupB";dbxref=COG:COG0776";gene=hupB";inference=ab initio prediction:Prodigal:2.6,similar to AA sequence:UniProtKB:P02344";locus_tag=HHONGFGL_02678";product=DNA-binding protein HRm	B2	Bacteria
GPJHLCPC_01418	-4.60008	0.000334745	GPJHLCPC_01418;eC_number=3.1.3.5";dbxref=COG:COG0737";inference=ab initio prediction:Prodigal:2.6,similar to AA sequence:UniProtKB:P44569";locus_tag=GPJHLCPC_01418";product=NAD 5'-nucleotidase	B34	Bacteria
IOBJJNGC_02565	-5.14796	0.000343648	IOBJJNGC_02565;eC_number=2.7.11.1";Name=pknD_5";gene=pknD_5";inference=ab initio prediction:Prodigal:2.6,similar to AA sequence:UniProtKB:P9WI78";locus_tag=IOBJJNGC_02565";product=Serine/threonine-protein kinase PknD	B36	Bacteria
IOBJJNGC_03649	-2.30526	0.000332573	IOBJJNGC_03649;inference=ab initio prediction:Prodigal:2.6";locus_tag=IOBJJNGC_03649";product=hypothetical protein	B36	Bacteria
IOBJJNGC_03905	-1.83109	0.000381674	IOBJJNGC_03905;inference=ab initio prediction:Prodigal:2.6";locus_tag=IOBJJNGC_03905";product=hypothetical protein	B36	Bacteria
IOIKFDHD_00600	1.62575	0.000383142	IOIKFDHD_00600;eC_number=1.3.1.108";Name=carE";dbxref=COG:COG2025";gene=carE";inference=ab initio prediction:Prodigal:2.6,similar to AA sequence:UniProtKB:H6LGM8";locus_tag=IOIKFDHD_00600";product=Caffeyl-CoA reductase-Etf complex subunit CarE	B43	Bacteria
HOIFKPIC_00910	3.10659	0.000407884	HOIFKPIC_00910;dbxref=COG:COG2703";inference=ab initio prediction:Prodigal:2.6,similar to AA sequence:UniProtKB:Q60AX2";locus_tag=HOIFKPIC_00910";product=Bacteriohemerythrin	B47	Bacteria;Proteobacteria;Deltaproteobacteria;Desulfuromonadales;Geobacteraceae
HLKGEMOI_01523	-2.06183	0.000413255	HLKGEMOI_01523;Name=susC_11";gene=susC_11";inference=ab initio prediction:Prodigal:2.6,similar to AA sequence:UniProtKB:Q8A1G1";locus_tag=HLKGEMOI_01523";product=TonB-dependent receptor SusC	A4	Bacteria
BJGNKILJ_01813	-10.5635	0.000648883	BJGNKILJ_01813;eC_number=1.1.1.-";Name=iolS_2";dbxref=COG:COG0667";gene=iolS_2";inference=ab initio prediction:Prodigal:2.6,similar to AA sequence:UniProtKB:P46336";locus_tag=BJGNKILJ_01813";product=Aldo-keto reductase IolS	A16	Bacteria;Bacteroidetes
DIDAGAJH_01968	-1.9821	0.000554461	DIDAGAJH_01968;inference=ab initio prediction:Prodigal:2.6";locus_tag=DIDAGAJH_01968";product=hypothetical protein	A19	Bacteria
DIDAGAJH_02347	2.98628	0.000570765	DIDAGAJH_02347;eC_number=3.6.3.-";Name=lolD_1";dbxref=COG:COG1136";gene=lolD_1";inference=ab initio prediction:Prodigal:2.6,similar to AA sequence:UniProtKB:O66646";locus_tag=DIDAGAJH_02347";product=Lipoprotein-releasing system ATP-binding protein LolD	A19	Bacteria
DIDAGAJH_03267	-2.90059	0.000459719	DIDAGAJH_03267;Name=siaP_6";dbxref=COG:COG1638";gene=siaP_6";inference=ab initio prediction:Prodigal:2.6,similar to AA sequence:UniProtKB:P44542";locus_tag=DIDAGAJH_03267";product=Sialic acid-binding periplasmic protein SiaP	A19	Bacteria
DIDAGAJH_03355	-2.32307	0.000578162	DIDAGAJH_03355;dbxref=COG:COG0747";inference=ab initio prediction:Prodigal:2.6,similar to AA sequence:UniProtKB:Q9RU24";locus_tag=DIDAGAJH_03355";product=putative ABC transporter-binding protein	A19	Bacteria
KAALPGPM_01724	-2.37703	0.000667538	KAALPGPM_01724;eC_number=5.3.1.22";Name=hyi";dbxref=COG:COG3622";gene=hyi";inference=ab initio prediction:Prodigal:2.6,similar to AA sequence:UniProtKB:P30147";locus_tag=KAALPGPM_01724";product=Hydroxypyruvate isomerase	A1	Bacteria;Bacteroidetes
JMDGKOJB_00220	4.17845	0.000543794	JMDGKOJB_00220;Name=ltxA_1";dbxref=COG:COG2931";gene=ltxA_1";inference=ab initio prediction:Prodigal:2.6,similar to AA sequence:UniProtKB:P16462";locus_tag=JMDGKOJB_00220";product=Leukotoxin	A22	Bacteria;Proteobacteria;Deltaproteobacteria;Desulfovibrionales;Desulfovibrionaceae
JMDGKOJB_00741	3.08575	0.000659015	JMDGKOJB_00741;Name=rplU";dbxref=COG:COG0261";gene=rplU";inference=ab initio prediction:Prodigal:2.6,similar to AA sequence:UniProtKB:P0AG48";locus_tag=JMDGKOJB_00741";product=50S ribosomal protein L21	A22	Bacteria;Proteobacteria;Deltaproteobacteria;Desulfovibrionales;Desulfovibrionaceae
NEPJAMCM_02597	-0.855179	0.000633752	NEPJAMCM_02597;inference=ab initio prediction:Prodigal:2.6";locus_tag=NEPJAMCM_02597";product=hypothetical protein	A25	Bacteria
EBGGMOPP_01614	-5.02287	0.000501196	EBGGMOPP_01614;Name=rplM";dbxref=COG:COG0102";gene=rplM";inference=ab initio prediction:Prodigal:2.6,similar to AA sequence:UniProtKB:P9WHE1";locus_tag=EBGGMOPP_01614";product=50S ribosomal protein L13	A27	Bacteria;Actinobacteria;Actinomycetia;Micrococcales
CMCALBDD_01502	5.32423	0.000592152	CMCALBDD_01502;Name=rpsL";dbxref=COG:COG0048";gene=rpsL";inference=ab initio prediction:Prodigal:2.6,similar to AA sequence:UniProtKB:P21472";locus_tag=CMCALBDD_01502";product=30S ribosomal protein S12	A32	Bacteria
PHHGDFOP_00011	3.10631	0.000513057	PHHGDFOP_00011;eC_number=6.3.2.10";Name=murF";gene=murF";inference=ab initio prediction:Prodigal:2.6,protein motif:HAMAP:MF_02019";locus_tag=PHHGDFOP_00011";product=UDP-N-acetylmuramoyl-tripeptide--D-alanyl-D-alanine ligase	A33	Bacteria;Proteobacteria;Deltaproteobacteria;Desulfuromonadales;Geobacteraceae
PHHGDFOP_00579	4.26185	0.000648803	PHHGDFOP_00579;Name=clpB";gene=clpB";inference=ab initio prediction:Prodigal:2.6,similar to AA sequence:UniProtKB:G2K265";locus_tag=PHHGDFOP_00579";product=Chaperone protein ClpB	A33	Bacteria;Proteobacteria;Deltaproteobacteria;Desulfuromonadales;Geobacteraceae
PHHGDFOP_00760	2.81808	0.000613113	PHHGDFOP_00760;eC_number=5.2.1.8";Name=cbf2_1";dbxref=COG:COG0760";gene=cbf2_1";inference=ab initio prediction:Prodigal:2.6,similar to AA sequence:UniProtKB:Q0PAS1";locus_tag=PHHGDFOP_00760";product=Putative peptidyl-prolyl cis-trans isomerase Cbf2	A33	Bacteria;Proteobacteria;Deltaproteobacteria;Desulfuromonadales;Geobacteraceae
DGOECHBH_00378	-6.46841	0.000588487	DGOECHBH_00378;inference=ab initio prediction:Prodigal:2.6";locus_tag=DGOECHBH_00378";product=hypothetical protein	A36	Bacteria
DGOECHBH_01231	-7.38705	0.000424695	DGOECHBH_01231;inference=ab initio prediction:Prodigal:2.6";locus_tag=DGOECHBH_01231";product=hypothetical protein	A36	Bacteria
DGOECHBH_01355	-6.48505	0.000581667	DGOECHBH_01355;inference=ab initio prediction:Prodigal:2.6";locus_tag=DGOECHBH_01355";product=hypothetical protein	A36	Bacteria
DGOECHBH_02113	-4.96133	0.000429789	DGOECHBH_02113;inference=ab initio prediction:Prodigal:2.6";locus_tag=DGOECHBH_02113";product=hypothetical protein	A36	Bacteria
DGOECHBH_02183	-5.94318	0.000562539	DGOECHBH_02183;Name=rsgI2_6";gene=rsgI2_6";inference=ab initio prediction:Prodigal:2.6,similar to AA sequence:UniProtKB:A3DC27";locus_tag=DGOECHBH_02183";product=Anti-sigma-I factor RsgI2	A36	Bacteria
HLKGEMOI_01984	-3.02044	0.000660301	HLKGEMOI_01984;Name=susC_17";gene=susC_17";inference=ab initio prediction:Prodigal:2.6,similar to AA sequence:UniProtKB:Q8A1G1";locus_tag=HLKGEMOI_01984";product=TonB-dependent receptor SusC	A4	Bacteria
HLKGEMOI_02618	-2.56401	0.000514394	HLKGEMOI_02618;inference=ab initio prediction:Prodigal:2.6";locus_tag=HLKGEMOI_02618";product=hypothetical protein	A4	Bacteria
HLKGEMOI_02624	-2.42197	0.000554781	HLKGEMOI_02624;eC_number=2.6.1.100";Name=btrR_3";gene=btrR_3";inference=ab initio prediction:Prodigal:2.6,similar to AA sequence:UniProtKB:Q8G8Y2";locus_tag=HLKGEMOI_02624";product=L-glutamine:2-deoxy-scyllo-inosose aminotransferase	A4	Bacteria
HLKGEMOI_03099	-2.47616	0.000579563	HLKGEMOI_03099;eC_number=1.1.99.28";Name=gfo_10";gene=gfo_10";inference=ab initio prediction:Prodigal:2.6,similar to AA sequence:UniProtKB:Q07982";locus_tag=HLKGEMOI_03099";product=Glucose--fructose oxidoreductase	A4	Bacteria
HLKGEMOI_03441	-3.27322	0.000624977	HLKGEMOI_03441;Name=tolB_3";gene=tolB_3";inference=ab initio prediction:Prodigal:2.6,protein motif:HAMAP:MF_00671";locus_tag=HLKGEMOI_03441";product=Protein TolB	A4	Bacteria
GHNPANGO_00971	-3.96543	0.000652356	GHNPANGO_00971;eC_number=2.4.1.-";Name=rgtE_1";dbxref=COG:COG0463";gene=rgtE_1";inference=ab initio prediction:Prodigal:2.6,similar to AA sequence:UniProtKB:Q1MJ95";locus_tag=GHNPANGO_00971";product=Dodecaprenyl-phosphate galacturonate synthase	A8	Bacteria
GHNPANGO_03051	-4.11632	0.000432309	GHNPANGO_03051;Name=oar_15";gene=oar_15";inference=ab initio prediction:Prodigal:2.6,similar to AA sequence:UniProtKB:P38370";locus_tag=GHNPANGO_03051";product=Protein oar	A8	Bacteria
GHNPANGO_03378	-2.5836	0.00054879	GHNPANGO_03378;eC_number=2.4.1.250";Name=mshA_3";dbxref=COG:COG0438";gene=mshA_3";inference=ab initio prediction:Prodigal:2.6,similar to AA sequence:UniProtKB:Q9FCG5";locus_tag=GHNPANGO_03378";product=D-inositol 3-phosphate glycosyltransferase	A8	Bacteria
DPBFBJBA_01304	-2.86008	0.000462911	DPBFBJBA_01304;Name=rplQ";dbxref=COG:COG0203";gene=rplQ";inference=ab initio prediction:Prodigal:2.6,similar to AA sequence:UniProtKB:Q6N4V8";locus_tag=DPBFBJBA_01304";product=50S ribosomal protein L17	A9	Bacteria
DPBFBJBA_02469	-3.64692	0.00060928	DPBFBJBA_02469;eC_number=5.1.1.1";Name=alr1";dbxref=COG:COG0787";gene=alr1";inference=ab initio prediction:Prodigal:2.6,similar to AA sequence:UniProtKB:Q8RAK6";locus_tag=DPBFBJBA_02469";product=Alanine racemase 1	A9	Bacteria
HMEJDMKA_01753	-1.82073	0.000634065	HMEJDMKA_01753;eC_number=2.7.2.1";Name=ackA";dbxref=COG:COG0282";gene=ackA";inference=ab initio prediction:Prodigal:2.6,similar to AA sequence:UniProtKB:Q9WYB1";locus_tag=HMEJDMKA_01753";product=Acetate kinase	B16	Bacteria;Bacteroidetes
HMEJDMKA_02821	-2.84595	0.000630472	HMEJDMKA_02821;inference=ab initio prediction:Prodigal:2.6,similar to AA sequence:UniProtKB:A7LXT5";locus_tag=HMEJDMKA_02821";product=SusD-like protein	B16	Bacteria;Bacteroidetes
HMEJDMKA_03052	-4.69101	0.000522902	HMEJDMKA_03052;Name=actP";dbxref=COG:COG4147";gene=actP";inference=ab initio prediction:Prodigal:2.6,similar to AA sequence:UniProtKB:P32705";locus_tag=HMEJDMKA_03052";product=Cation/acetate symporter ActP	B16	Bacteria;Bacteroidetes
CGLMKKJK_00791	-3.6325	0.000449076	CGLMKKJK_00791;eC_number=2.4.99.16";Name=glgE1";dbxref=COG:COG0366";gene=glgE1";inference=ab initio prediction:Prodigal:2.6,similar to AA sequence:UniProtKB:Q9L1K2";locus_tag=CGLMKKJK_00791";product=Alpha-1%2C4-glucan:maltose-1-phosphate maltosyltransferase 1	B22	Bacteria
CGLMKKJK_01145	-6.36022	0.00051242	CGLMKKJK_01145;eC_number=1.12.1.3";Name=hndC_2";dbxref=COG:COG1145";gene=hndC_2";inference=ab initio prediction:Prodigal:2.6,similar to AA sequence:UniProtKB:Q46507";locus_tag=CGLMKKJK_01145";product=NADP-reducing hydrogenase subunit HndC	B22	Bacteria
CGLMKKJK_02224	-6.89129	0.000535389	CGLMKKJK_02224;Name=pilE_1";gene=pilE_1";inference=ab initio prediction:Prodigal:2.6,similar to AA sequence:UniProtKB:P57039";locus_tag=CGLMKKJK_02224";product=Fimbrial protein	B22	Bacteria
LHNHJDGH_02223	-20.4002	0.000624811	LHNHJDGH_02223;eC_number=3.6.3.-";Name=tcyN";dbxref=COG:COG1126";gene=tcyN";inference=ab initio prediction:Prodigal:2.6,similar to AA sequence:UniProtKB:O34900";locus_tag=LHNHJDGH_02223";product=L-cystine import ATP-binding protein TcyN	B23	Bacteria;Proteobacteria;Deltaproteobacteria;Desulfobacterales;Desulfobacteraceae
MHAKNGPF_01418	6.27278	0.000576492	MHAKNGPF_01418;Name=rpsL";dbxref=COG:COG0048";gene=rpsL";inference=ab initio prediction:Prodigal:2.6,similar to AA sequence:UniProtKB:P21472";locus_tag=MHAKNGPF_01418";product=30S ribosomal protein S12	B28	Bacteria
PBIAFCBP_02533	4.70438	0.000504021	PBIAFCBP_02533;eC_number=3.6.5.-";Name=lepA";dbxref=COG:COG0481";gene=lepA";inference=ab initio prediction:Prodigal:2.6,similar to AA sequence:UniProtKB:Q2FXY7";locus_tag=PBIAFCBP_02533";product=Elongation factor 4	B29	Bacteria
HHONGFGL_00774	-2.32318	0.000605235	HHONGFGL_00774;inference=ab initio prediction:Prodigal:2.6";locus_tag=HHONGFGL_00774";product=hypothetical protein	B2	Bacteria
HHONGFGL_00938	-1.9523	0.000621967	HHONGFGL_00938;Name=tolB_1";dbxref=COG:COG0823";gene=tolB_1";inference=ab initio prediction:Prodigal:2.6,similar to AA sequence:UniProtKB:Q8ZGZ1";locus_tag=HHONGFGL_00938";product=Protein TolB	B2	Bacteria
HHONGFGL_01203	-4.98669	0.000602007	HHONGFGL_01203;inference=ab initio prediction:Prodigal:2.6";locus_tag=HHONGFGL_01203";product=hypothetical protein	B2	Bacteria
HHONGFGL_02071	-2.69213	0.000656795	HHONGFGL_02071;eC_number=1.1.1.361";Name=ntdC";dbxref=COG:COG0673";gene=ntdC";inference=ab initio prediction:Prodigal:2.6,similar to AA sequence:UniProtKB:O07564";locus_tag=HHONGFGL_02071";product=Glucose-6-phosphate 3-dehydrogenase	B2	Bacteria
HHONGFGL_02664	-3.21931	0.000520215	HHONGFGL_02664;Name=tatC";dbxref=COG:COG0805";gene=tatC";inference=ab initio prediction:Prodigal:2.6,similar to AA sequence:UniProtKB:P69423";locus_tag=HHONGFGL_02664";product=Sec-independent protein translocase protein TatC	B2	Bacteria
GPJHLCPC_00807	-2.83648	0.000499023	GPJHLCPC_00807;Name=siaP_1";dbxref=COG:COG1638";gene=siaP_1";inference=ab initio prediction:Prodigal:2.6,similar to AA sequence:UniProtKB:P44542";locus_tag=GPJHLCPC_00807";product=Sialic acid-binding periplasmic protein SiaP	B34	Bacteria
IOBJJNGC_01147	-4.69181	0.000565188	IOBJJNGC_01147;inference=ab initio prediction:Prodigal:2.6";locus_tag=IOBJJNGC_01147";product=hypothetical protein	B36	Bacteria
IOBJJNGC_01983	-0.889094	0.000491986	IOBJJNGC_01983;inference=ab initio prediction:Prodigal:2.6";locus_tag=IOBJJNGC_01983";product=hypothetical protein	B36	Bacteria
IOBJJNGC_02017	-2.2995	0.000505058	IOBJJNGC_02017;Name=rpsN2";dbxref=COG:COG0199";gene=rpsN2";inference=ab initio prediction:Prodigal:2.6,similar to AA sequence:UniProtKB:O31587";locus_tag=IOBJJNGC_02017";product=Alternate 30S ribosomal protein S14	B36	Bacteria
IOBJJNGC_02699	2.24354	0.000478086	IOBJJNGC_02699;eC_number=1.1.1.49";Name=zwf_2";dbxref=COG:COG0364";gene=zwf_2";inference=ab initio prediction:Prodigal:2.6,similar to AA sequence:UniProtKB:P54547";locus_tag=IOBJJNGC_02699";product=Glucose-6-phosphate 1-dehydrogenase	B36	Bacteria
IOBJJNGC_05204	-2.11624	0.000474354	IOBJJNGC_05204;inference=ab initio prediction:Prodigal:2.6";locus_tag=IOBJJNGC_05204";product=hypothetical protein	B36	Bacteria
LAFEMMGJ_02177	-0.696176	0.000529423	LAFEMMGJ_02177;eC_number=1.1.1.408";Name=pdxA2";dbxref=COG:COG1995";gene=pdxA2";inference=ab initio prediction:Prodigal:2.6,similar to AA sequence:UniProtKB:Q0K4F5";locus_tag=LAFEMMGJ_02177";product=D-threonate 4-phosphate dehydrogenase	B40	Bacteria;Bacteroidetes
LAFEMMGJ_02821	1.68887	0.000443808	LAFEMMGJ_02821;inference=ab initio prediction:Prodigal:2.6";locus_tag=LAFEMMGJ_02821";product=hypothetical protein	B40	Bacteria;Bacteroidetes
IOIKFDHD_01284	1.39581	0.000664625	IOIKFDHD_01284;eC_number=4.1.1.20";Name=lysA_1";dbxref=COG:COG0019";gene=lysA_1";inference=ab initio prediction:Prodigal:2.6,similar to AA sequence:UniProtKB:Q9X1K5";locus_tag=IOIKFDHD_01284";product=Diaminopimelate decarboxylase	B43	Bacteria
HNCACCKO_01327	-5.77324	0.000569185	HNCACCKO_01327;Name=xypA_3";dbxref=COG:COG1879";gene=xypA_3";inference=ab initio prediction:Prodigal:2.6,similar to AA sequence:UniProtKB:A0QYB3";locus_tag=HNCACCKO_01327";product=Xylitol-binding protein	B45	Bacteria
HOIFKPIC_01473	3.23058	0.000461478	HOIFKPIC_01473;inference=ab initio prediction:Prodigal:2.6";locus_tag=HOIFKPIC_01473";product=hypothetical protein	B47	Bacteria;Proteobacteria;Deltaproteobacteria;Desulfuromonadales;Geobacteraceae
HOIFKPIC_02624	4.44595	0.000623433	HOIFKPIC_02624;eC_number=2.7.1.107";Name=dagK";dbxref=COG:COG1597";gene=dagK";inference=ab initio prediction:Prodigal:2.6,similar to AA sequence:UniProtKB:O31502";locus_tag=HOIFKPIC_02624";product=Diacylglycerol kinase	B47	Bacteria;Proteobacteria;Deltaproteobacteria;Desulfuromonadales;Geobacteraceae
GMFAOAFM_00621	1.04776	0.000569686	GMFAOAFM_00621;Name=yehY";dbxref=COG:COG1174";gene=yehY";inference=ab initio prediction:Prodigal:2.6,similar to AA sequence:UniProtKB:P33361";locus_tag=GMFAOAFM_00621";product=Glycine betaine uptake system permease protein YehY	B6	Bacteria;Firmicutes
HLKGEMOI_03565	-2.03481	0.000696533	HLKGEMOI_03565;Name=susC_41";gene=susC_41";inference=ab initio prediction:Prodigal:2.6,similar to AA sequence:UniProtKB:Q8A1G1";locus_tag=HLKGEMOI_03565";product=TonB-dependent receptor SusC	A4	Bacteria
HMEJDMKA_00674	-2.05221	0.000699319	HMEJDMKA_00674;Name=bamB_3";gene=bamB_3";inference=ab initio prediction:Prodigal:2.6,protein motif:HAMAP:MF_00923";locus_tag=HMEJDMKA_00674";product=Outer membrane protein assembly factor BamB	B16	Bacteria;Bacteroidetes
HMEJDMKA_01741	-1.19984	0.000696397	HMEJDMKA_01741;Name=tolQ_1";dbxref=COG:COG0811";gene=tolQ_1";inference=ab initio prediction:Prodigal:2.6,similar to AA sequence:UniProtKB:P0ABU9";locus_tag=HMEJDMKA_01741";product=Protein TolQ	B16	Bacteria;Bacteroidetes
HMEJDMKA_02822	-1.63304	0.000701525	HMEJDMKA_02822;Name=susC_38";gene=susC_38";inference=ab initio prediction:Prodigal:2.6,similar to AA sequence:UniProtKB:Q8A1G1";locus_tag=HMEJDMKA_02822";product=TonB-dependent receptor SusC	B16	Bacteria;Bacteroidetes
CGLMKKJK_02341	-6.06957	0.000678741	CGLMKKJK_02341;inference=ab initio prediction:Prodigal:2.6";locus_tag=CGLMKKJK_02341";product=hypothetical protein	B22	Bacteria
IOBJJNGC_05505	-5.24123	0.000702054	IOBJJNGC_05505;inference=ab initio prediction:Prodigal:2.6";locus_tag=IOBJJNGC_05505";product=hypothetical protein	B36	Bacteria
AILGOOGK_00532	-2.07872	0.00070381	AILGOOGK_00532;Name=clpA";dbxref=COG:COG0542";gene=clpA";inference=ab initio prediction:Prodigal:2.6,similar to AA sequence:UniProtKB:P0ABH9";locus_tag=AILGOOGK_00532";product=ATP-dependent Clp protease ATP-binding subunit ClpA	B3	Bacteria;Proteobacteria;Alphaproteobacteria;Hyphomicrobiales;Phyllobacteriaceae;Aminobacter
BGPMCBJC_02698	-2.67394	0.000682604	BGPMCBJC_02698;eC_number=2.7.9.1";Name=ppdK";dbxref=COG:COG0574";gene=ppdK";inference=ab initio prediction:Prodigal:2.6,similar to AA sequence:UniProtKB:P22983";locus_tag=BGPMCBJC_02698";product=Pyruvate%2C phosphate dikinase	B44	Bacteria
KAALPGPM_02625	-2.43589	0.000774368	KAALPGPM_02625;eC_number=4.1.1.23";Name=pyrF";dbxref=COG:COG0284";gene=pyrF";inference=ab initio prediction:Prodigal:2.6,similar to AA sequence:UniProtKB:P9WIU3";locus_tag=KAALPGPM_02625";product=Orotidine 5'-phosphate decarboxylase	A1	Bacteria;Bacteroidetes
NEPJAMCM_02005	-0.837949	0.000782718	NEPJAMCM_02005;eC_number=2.6.1.106";Name=desV_1";gene=desV_1";inference=ab initio prediction:Prodigal:2.6,similar to AA sequence:UniProtKB:Q9ZGH4";locus_tag=NEPJAMCM_02005";product=dTDP-3-amino-3%2C4%2C6-trideoxy-alpha-D-glucose transaminase	A25	Bacteria
PHHGDFOP_01436	6.135	0.000783317	PHHGDFOP_01436;Name=rip2";dbxref=COG:COG1994";gene=rip2";inference=ab initio prediction:Prodigal:2.6,similar to AA sequence:UniProtKB:L0T550";locus_tag=PHHGDFOP_01436";product=Putative zinc metalloprotease Rip2	A33	Bacteria;Proteobacteria;Deltaproteobacteria;Desulfuromonadales;Geobacteraceae
PHHGDFOP_01769	4.7608	0.000729346	PHHGDFOP_01769;Name=atoC_11";dbxref=COG:COG2204";gene=atoC_11";inference=ab initio prediction:Prodigal:2.6,similar to AA sequence:UniProtKB:Q06065";locus_tag=PHHGDFOP_01769";product=Regulatory protein AtoC	A33	Bacteria;Proteobacteria;Deltaproteobacteria;Desulfuromonadales;Geobacteraceae
PHHGDFOP_02166	4.1095	0.00074119	PHHGDFOP_02166;eC_number=3.1.3.82";dbxref=COG:COG0241";inference=ab initio prediction:Prodigal:2.6,similar to AA sequence:UniProtKB:Q7WG29";locus_tag=PHHGDFOP_02166";product=D-glycero-beta-D-manno-heptose-1%2C7-bisphosphate 7-phosphatase	A33	Bacteria;Proteobacteria;Deltaproteobacteria;Desulfuromonadales;Geobacteraceae
DGOECHBH_00742	-6.51945	0.000777678	DGOECHBH_00742;inference=ab initio prediction:Prodigal:2.6";locus_tag=DGOECHBH_00742";product=hypothetical protein	A36	Bacteria
DGOECHBH_01220	-4.82599	0.000769513	DGOECHBH_01220;inference=ab initio prediction:Prodigal:2.6";locus_tag=DGOECHBH_01220";product=hypothetical protein	A36	Bacteria
DGOECHBH_01712	-7.55918	0.000737197	DGOECHBH_01712;Name=flgE";dbxref=COG:COG1749";gene=flgE";inference=ab initio prediction:Prodigal:2.6,similar to AA sequence:UniProtKB:P50610";locus_tag=DGOECHBH_01712";product=Flagellar hook protein FlgE	A36	Bacteria
HLKGEMOI_02432	-1.10162	0.000764443	HLKGEMOI_02432;eC_number=2.2.1.2";Name=tal";dbxref=COG:COG0176";gene=tal";inference=ab initio prediction:Prodigal:2.6,similar to AA sequence:UniProtKB:Q5SJE8";locus_tag=HLKGEMOI_02432";product=putative transaldolase	A4	Bacteria
GHNPANGO_02479	-2.60386	0.000772633	GHNPANGO_02479;Name=cca_2";dbxref=COG:COG0617";gene=cca_2";inference=ab initio prediction:Prodigal:2.6,similar to AA sequence:UniProtKB:P06961";locus_tag=GHNPANGO_02479";product=Multifunctional CCA protein	A8	Bacteria
GPJHLCPC_03130	-1.69788	0.000733744	GPJHLCPC_03130;eC_number=2.7.13.3";Name=rcsC_2";gene=rcsC_2";inference=ab initio prediction:Prodigal:2.6,similar to AA sequence:UniProtKB:P0DMC5";locus_tag=GPJHLCPC_03130";product=Sensor histidine kinase RcsC	B34	Bacteria
IOBJJNGC_05953	-2.91313	0.000742679	IOBJJNGC_05953;Name=cycA1_2";gene=cycA1_2";inference=ab initio prediction:Prodigal:2.6,similar to AA sequence:UniProtKB:Q57142";locus_tag=IOBJJNGC_05953";product=Cytochrome c-554	B36	Bacteria
IOIKFDHD_03226	-3.35385	0.000760562	IOIKFDHD_03226;inference=ab initio prediction:Prodigal:2.6";locus_tag=IOIKFDHD_03226";product=hypothetical protein	B43	Bacteria
BGPMCBJC_03445	-2.55173	0.000772008	BGPMCBJC_03445;Name=xerD_3";dbxref=COG:COG4974";gene=xerD_3";inference=ab initio prediction:Prodigal:2.6,similar to AA sequence:UniProtKB:P0A8P8";locus_tag=BGPMCBJC_03445";product=Tyrosine recombinase XerD	B44	Bacteria
HOIFKPIC_01890	3.8562	0.00074811	HOIFKPIC_01890;eC_number=4.2.1.24";Name=hemB";gene=hemB";inference=ab initio prediction:Prodigal:2.6,similar to AA sequence:UniProtKB:P64334";locus_tag=HOIFKPIC_01890";product=Delta-aminolevulinic acid dehydratase	B47	Bacteria;Proteobacteria;Deltaproteobacteria;Desulfuromonadales;Geobacteraceae
PHHGDFOP_00116	6.03798	0.000793935	PHHGDFOP_00116;eC_number=3.5.3.12";Name=aguA";dbxref=COG:COG2957";gene=aguA";inference=ab initio prediction:Prodigal:2.6,similar to AA sequence:UniProtKB:Q9I6J9";locus_tag=PHHGDFOP_00116";product=Agmatine deiminase	A33	Bacteria;Proteobacteria;Deltaproteobacteria;Desulfuromonadales;Geobacteraceae
HLKGEMOI_01987	-3.70844	0.000791221	HLKGEMOI_01987;inference=ab initio prediction:Prodigal:2.6";locus_tag=HLKGEMOI_01987";product=hypothetical protein	A4	Bacteria
MKKBNLDL_02093	-5.63266	0.000819079	MKKBNLDL_02093;Name=lipO_7";dbxref=COG:COG1653";gene=lipO_7";inference=ab initio prediction:Prodigal:2.6,similar to AA sequence:UniProtKB:P37966";locus_tag=MKKBNLDL_02093";product=Lipoprotein LipO	A12	Bacteria
DGOECHBH_01087	-4.69545	0.000815491	DGOECHBH_01087;inference=ab initio prediction:Prodigal:2.6";locus_tag=DGOECHBH_01087";product=hypothetical protein	A36	Bacteria
DGOECHBH_02350	-6.97831	0.000820805	DGOECHBH_02350;Name=pilE_2";gene=pilE_2";inference=ab initio prediction:Prodigal:2.6,similar to AA sequence:UniProtKB:P57039";locus_tag=DGOECHBH_02350";product=Fimbrial protein	A36	Bacteria
DGOECHBH_02391	-6.31755	0.000817824	DGOECHBH_02391;Name=manA_7";dbxref=COG:COG2730";gene=manA_7";inference=ab initio prediction:Prodigal:2.6,similar to AA sequence:UniProtKB:P22533";locus_tag=DGOECHBH_02391";product=Beta-mannanase/endoglucanase A	A36	Bacteria
JGKLDCAD_01198	-1.7396	0.000808521	JGKLDCAD_01198;Name=rplU";dbxref=COG:COG0261";gene=rplU";inference=ab initio prediction:Prodigal:2.6,similar to AA sequence:UniProtKB:P26908";locus_tag=JGKLDCAD_01198";product=50S ribosomal protein L21	A39	Bacteria;Bacteroidetes;Bacteroidia;Marinilabiliales;Prolixibacteraceae
NIEEALCC_01179	-2.30075	0.000808027	NIEEALCC_01179;eC_number=1.1.1.18";Name=iolG_4";gene=iolG_4";inference=ab initio prediction:Prodigal:2.6,protein motif:HAMAP:MF_01671";locus_tag=NIEEALCC_01179";product=Inositol 2-dehydrogenase/D-chiro-inositol 3-dehydrogenase	B21	Bacteria;Bacteroidetes
HMEJDMKA_01772	-3.31605	0.000830712	HMEJDMKA_01772;inference=ab initio prediction:Prodigal:2.6";locus_tag=HMEJDMKA_01772";product=hypothetical protein	B16	Bacteria;Bacteroidetes
IKJPCFEL_00947	-2.75738	0.000854838	IKJPCFEL_00947;Name=xylP_1";gene=xylP_1";inference=ab initio prediction:Prodigal:2.6,similar to AA sequence:UniProtKB:P96792";locus_tag=IKJPCFEL_00947";product=Isoprimeverose transporter	A2	Bacteria;Firmicutes
HLKGEMOI_01014	-2.74678	0.000853989	HLKGEMOI_01014;eC_number=3.6.1.1";Name=hppA1";dbxref=COG:COG3808";gene=hppA1";inference=ab initio prediction:Prodigal:2.6,similar to AA sequence:UniProtKB:Q2RIS7";locus_tag=HLKGEMOI_01014";product=Putative K(+)-stimulated pyrophosphate-energized sodium pump	A4	Bacteria
GCOABLIP_01395	3.26394	0.000848756	GCOABLIP_01395;inference=ab initio prediction:Prodigal:2.6";locus_tag=GCOABLIP_01395";product=hypothetical protein	B1	Bacteria
HHONGFGL_03482	-3.99035	0.000845376	HHONGFGL_03482;eC_number=1.2.5.3";Name=coxS";gene=coxS";inference=ab initio prediction:Prodigal:2.6,similar to AA sequence:UniProtKB:P19921";locus_tag=HHONGFGL_03482";product=Carbon monoxide dehydrogenase small chain	B2	Bacteria
FLLAPKKP_02324	-7.12954	0.000875582	FLLAPKKP_02324;eC_number=3.6.3.-";inference=ab initio prediction:Prodigal:2.6,similar to AA sequence:UniProtKB:Q7A4T3";locus_tag=FLLAPKKP_02324";product=Putative multidrug export ATP-binding/permease protein	A17	Bacteria;Chloroflexi;Anaerolineae;Anaerolineales;Anaerolineaceae
NEPJAMCM_01401	-1.27432	0.000869672	NEPJAMCM_01401;eC_number=3.1.1.29";Name=pth";gene=pth";inference=ab initio prediction:Prodigal:2.6,similar to AA sequence:UniProtKB:B5XIP6";locus_tag=NEPJAMCM_01401";product=Peptidyl-tRNA hydrolase	A25	Bacteria
HLKGEMOI_01732	-4.31679	0.000864892	HLKGEMOI_01732;eC_number=1.1.1.18";Name=iolG_11";dbxref=COG:COG0673";gene=iolG_11";inference=ab initio prediction:Prodigal:2.6,similar to AA sequence:UniProtKB:Q8ZK57";locus_tag=HLKGEMOI_01732";product=Inositol 2-dehydrogenase	A4	Bacteria
HLKGEMOI_01826	-3.18851	0.000875848	HLKGEMOI_01826;eC_number=1.2.1.11";Name=asd";dbxref=COG:COG0136";gene=asd";inference=ab initio prediction:Prodigal:2.6,similar to AA sequence:UniProtKB:Q04797";locus_tag=HLKGEMOI_01826";product=Aspartate-semialdehyde dehydrogenase	A4	Bacteria
FLLAPKKP_02101	-6.86898	0.000904846	FLLAPKKP_02101;eC_number=2.7.13.3";Name=pleC_2";gene=pleC_2";inference=ab initio prediction:Prodigal:2.6,similar to AA sequence:UniProtKB:P37894";locus_tag=FLLAPKKP_02101";product=Non-motile and phage-resistance protein	A17	Bacteria;Chloroflexi;Anaerolineae;Anaerolineales;Anaerolineaceae
PHHGDFOP_00457	5.92209	0.000892743	PHHGDFOP_00457;Name=yqaA";dbxref=COG:COG1238";gene=yqaA";inference=ab initio prediction:Prodigal:2.6,similar to AA sequence:UniProtKB:P0ADR0";locus_tag=PHHGDFOP_00457";product=Inner membrane protein YqaA	A33	Bacteria;Proteobacteria;Deltaproteobacteria;Desulfuromonadales;Geobacteraceae
DGOECHBH_00794	-5.7917	0.000899056	DGOECHBH_00794;inference=ab initio prediction:Prodigal:2.6";locus_tag=DGOECHBH_00794";product=hypothetical protein	A36	Bacteria
GHNPANGO_04379	-2.92643	0.000900941	GHNPANGO_04379;inference=ab initio prediction:Prodigal:2.6";locus_tag=GHNPANGO_04379";product=hypothetical protein	A8	Bacteria
HMEJDMKA_01038	-1.99676	0.00091923	HMEJDMKA_01038;inference=ab initio prediction:Prodigal:2.6";locus_tag=HMEJDMKA_01038";product=hypothetical protein	B16	Bacteria;Bacteroidetes
NIEEALCC_03312	-6.23031	0.000921584	NIEEALCC_03312;Name=susC_31";gene=susC_31";inference=ab initio prediction:Prodigal:2.6,similar to AA sequence:UniProtKB:Q8A1G1";locus_tag=NIEEALCC_03312";product=TonB-dependent receptor SusC	B21	Bacteria;Bacteroidetes
DIDAGAJH_02382	-2.51572	0.00100382	DIDAGAJH_02382;inference=ab initio prediction:Prodigal:2.6,similar to AA sequence:UniProtKB:B3EWP1";locus_tag=DIDAGAJH_02382";note=UPF0065 protein in clcB-clcD intergenic region";product=hypothetical protein	A19	Bacteria
KAALPGPM_00696	1.21254	0.000959183	KAALPGPM_00696;Name=rarA";dbxref=COG:COG2256";gene=rarA";inference=ab initio prediction:Prodigal:2.6,similar to AA sequence:UniProtKB:P0AAZ4";locus_tag=KAALPGPM_00696";product=Replication-associated recombination protein A	A1	Bacteria;Bacteroidetes
KAALPGPM_02241	-2.96751	0.000941218	KAALPGPM_02241;Name=dtpT";dbxref=COG:COG3104";gene=dtpT";inference=ab initio prediction:Prodigal:2.6,similar to AA sequence:UniProtKB:P0C2U3";locus_tag=KAALPGPM_02241";product=Di-/tripeptide transporter	A1	Bacteria;Bacteroidetes
NEPJAMCM_05919	-1.47963	0.00102121	NEPJAMCM_05919;inference=ab initio prediction:Prodigal:2.6";locus_tag=NEPJAMCM_05919";product=hypothetical protein	A25	Bacteria
DGOECHBH_02241	-7.22929	0.00101289	DGOECHBH_02241;inference=ab initio prediction:Prodigal:2.6";locus_tag=DGOECHBH_02241";product=hypothetical protein	A36	Bacteria
LDFLFJEJ_00189	-1.40674	0.00101551	LDFLFJEJ_00189;Name=chvE_1";dbxref=COG:COG4213";gene=chvE_1";inference=ab initio prediction:Prodigal:2.6,similar to AA sequence:UniProtKB:P25548";locus_tag=LDFLFJEJ_00189";product=Multiple sugar-binding periplasmic receptor ChvE	A3	Bacteria;Actinobacteria;Actinomycetia;Micrococcales
HLKGEMOI_00756	-2.38028	0.00100765	HLKGEMOI_00756;Name=rpsG";gene=rpsG";inference=ab initio prediction:Prodigal:2.6,similar to AA sequence:UniProtKB:P22744";locus_tag=HLKGEMOI_00756";product=30S ribosomal protein S7	A4	Bacteria
HLKGEMOI_02922	-3.13789	0.000942335	HLKGEMOI_02922;inference=ab initio prediction:Prodigal:2.6";locus_tag=HLKGEMOI_02922";product=hypothetical protein	A4	Bacteria
OOCAOONK_03518	4.29998	0.000989246	OOCAOONK_03518;inference=ab initio prediction:Prodigal:2.6";locus_tag=OOCAOONK_03518";product=hypothetical protein	B10	Bacteria
PJLEFGAH_00747	-3.9346	0.000999904	PJLEFGAH_00747;Name=erpA";dbxref=COG:COG0316";gene=erpA";inference=ab initio prediction:Prodigal:2.6,similar to AA sequence:UniProtKB:P45344";locus_tag=PJLEFGAH_00747";product=Iron-sulfur cluster insertion protein ErpA	B14	Bacteria;Proteobacteria;Betaproteobacteria;Burkholderiales;Comamonadaceae
HMEJDMKA_01580	-5.22262	0.00101638	HMEJDMKA_01580;inference=ab initio prediction:Prodigal:2.6";locus_tag=HMEJDMKA_01580";product=hypothetical protein	B16	Bacteria;Bacteroidetes
CGLMKKJK_00691	-4.9722	0.000993389	CGLMKKJK_00691;eC_number=2.2.1.7";Name=dxs_1";dbxref=COG:COG1154";gene=dxs_1";inference=ab initio prediction:Prodigal:2.6,similar to AA sequence:UniProtKB:P77488";locus_tag=CGLMKKJK_00691";product=1-deoxy-D-xylulose-5-phosphate synthase	B22	Bacteria
HHONGFGL_01559	-2.96516	0.000995997	HHONGFGL_01559;Name=exbD_3";dbxref=COG:COG0848";gene=exbD_3";inference=ab initio prediction:Prodigal:2.6,similar to AA sequence:UniProtKB:P0ABV2";locus_tag=HHONGFGL_01559";product=Biopolymer transport protein ExbD	B2	Bacteria
HHONGFGL_02743	-2.10887	0.00102534	HHONGFGL_02743;inference=ab initio prediction:Prodigal:2.6";locus_tag=HHONGFGL_02743";product=hypothetical protein	B2	Bacteria
HHONGFGL_02989	-3.15063	0.000993561	HHONGFGL_02989;eC_number=1.1.1.382";Name=ilvC";gene=ilvC";inference=ab initio prediction:Prodigal:2.6,similar to AA sequence:UniProtKB:K4LVZ1";locus_tag=HHONGFGL_02989";product=Ketol-acid reductoisomerase (NAD(+))	B2	Bacteria
FKMPEOLC_01101	2.29758	0.000947268	FKMPEOLC_01101;eC_number=3.6.3.-";Name=ctpF_2";gene=ctpF_2";inference=ab initio prediction:Prodigal:2.6,similar to AA sequence:UniProtKB:P9WPS8";locus_tag=FKMPEOLC_01101";product=putative cation-transporting ATPase F	B32	Bacteria;Proteobacteria;Deltaproteobacteria;Desulfovibrionales;Desulfovibrionaceae
IOBJJNGC_01392	-2.12398	0.00101973	IOBJJNGC_01392;eC_number=1.1.1.-";Name=ydjG_1";dbxref=COG:COG0667";gene=ydjG_1";inference=ab initio prediction:Prodigal:2.6,similar to AA sequence:UniProtKB:P77256";locus_tag=IOBJJNGC_01392";product=NADH-specific methylglyoxal reductase	B36	Bacteria
IOBJJNGC_02996	-2.04749	0.000951716	IOBJJNGC_02996;Name=comM_1";dbxref=COG:COG0606";gene=comM_1";inference=ab initio prediction:Prodigal:2.6,similar to AA sequence:UniProtKB:P45049";locus_tag=IOBJJNGC_02996";product=Competence protein ComM	B36	Bacteria
IOIKFDHD_03315	3.53282	0.00096409	IOIKFDHD_03315;eC_number=3.6.1.27";Name=uppP";dbxref=COG:COG1968";gene=uppP";inference=ab initio prediction:Prodigal:2.6,similar to AA sequence:UniProtKB:P60932";locus_tag=IOIKFDHD_03315";product=Undecaprenyl-diphosphatase	B43	Bacteria
PMFBGOMJ_00515	6.7279	0.00100616	PMFBGOMJ_00515;Name=ttuD";dbxref=COG:COG2897";gene=ttuD";inference=ab initio prediction:Prodigal:2.6,similar to AA sequence:UniProtKB:Q72JV2";locus_tag=PMFBGOMJ_00515";product=Sulfur carrier protein TtuD	B5	Bacteria;Proteobacteria;Betaproteobacteria
GMFAOAFM_00254	2.94398	0.000931648	GMFAOAFM_00254;eC_number=3.4.11.-";Name=ysdC_2";dbxref=COG:COG1363";gene=ysdC_2";inference=ab initio prediction:Prodigal:2.6,similar to AA sequence:UniProtKB:P94521";locus_tag=GMFAOAFM_00254";product=Putative aminopeptidase YsdC	B6	Bacteria;Firmicutes
IOIKFDHD_01837	2.1834	0.00103032	IOIKFDHD_01837;eC_number=5.3.1.9";Name=pgi";dbxref=COG:COG0166";gene=pgi";inference=ab initio prediction:Prodigal:2.6,similar to AA sequence:UniProtKB:Q8A5W2";locus_tag=IOIKFDHD_01837";product=Glucose-6-phosphate isomerase	B43	Bacteria
HHONGFGL_00085	-4.44324	0.00104962	HHONGFGL_00085;Name=oar_1";gene=oar_1";inference=ab initio prediction:Prodigal:2.6,similar to AA sequence:UniProtKB:P38370";locus_tag=HHONGFGL_00085";product=Protein oar	B2	Bacteria
NEPJAMCM_06218	1.97295	0.00106127	NEPJAMCM_06218;inference=ab initio prediction:Prodigal:2.6";locus_tag=NEPJAMCM_06218";product=hypothetical protein	A25	Bacteria
GOHHEIDF_03463	1.53345	0.00107158	GOHHEIDF_03463;inference=ab initio prediction:Prodigal:2.6";locus_tag=GOHHEIDF_03463";product=hypothetical protein	A37	Bacteria;Bacteroidetes
HMEJDMKA_00122	-3.84186	0.00107244	HMEJDMKA_00122;inference=ab initio prediction:Prodigal:2.6";locus_tag=HMEJDMKA_00122";product=hypothetical protein	B16	Bacteria;Bacteroidetes
PMFBGOMJ_01089	3.06666	0.00109397	PMFBGOMJ_01089;inference=ab initio prediction:Prodigal:2.6";locus_tag=PMFBGOMJ_01089";product=hypothetical protein	B5	Bacteria;Proteobacteria;Betaproteobacteria
PMFBGOMJ_01722	-11.2451	0.00109415	PMFBGOMJ_01722;eC_number=1.8.99.2";Name=aprA_2";gene=aprA_2";inference=ab initio prediction:Prodigal:2.6,similar to AA sequence:UniProtKB:T2G6Z9";locus_tag=PMFBGOMJ_01722";product=Adenylylsulfate reductase subunit alpha	B5	Bacteria;Proteobacteria;Betaproteobacteria
MKKBNLDL_00937	-2.8767	0.00110186	MKKBNLDL_00937;eC_number=3.2.1.22";Name=melA_4";dbxref=COG:COG1486";gene=melA_4";inference=ab initio prediction:Prodigal:2.6,similar to AA sequence:UniProtKB:P06720";locus_tag=MKKBNLDL_00937";product=Alpha-galactosidase	A12	Bacteria
MKKBNLDL_01703	-2.59741	0.00114118	MKKBNLDL_01703;eC_number=3.6.3.-";Name=sugC_2";dbxref=COG:COG3839";gene=sugC_2";inference=ab initio prediction:Prodigal:2.6,similar to AA sequence:UniProtKB:P9WQI3";locus_tag=MKKBNLDL_01703";product=Trehalose import ATP-binding protein SugC	A12	Bacteria
FLLAPKKP_00468	-4.08162	0.00142125	FLLAPKKP_00468;eC_number=3.6.3.17";Name=rbsA_1";dbxref=COG:COG1129";gene=rbsA_1";inference=ab initio prediction:Prodigal:2.6,similar to AA sequence:UniProtKB:P04983";locus_tag=FLLAPKKP_00468";product=Ribose import ATP-binding protein RbsA	A17	Bacteria;Chloroflexi;Anaerolineae;Anaerolineales;Anaerolineaceae
FLLAPKKP_01012	-9.61762	0.00134409	FLLAPKKP_01012;eC_number=3.5.1.-";Name=lysK_1";dbxref=COG:COG0624";gene=lysK_1";inference=ab initio prediction:Prodigal:2.6,similar to AA sequence:UniProtKB:Q8VUS5";locus_tag=FLLAPKKP_01012";product=[LysW]-lysine hydrolase	A17	Bacteria;Chloroflexi;Anaerolineae;Anaerolineales;Anaerolineaceae
FLLAPKKP_01392	2.34612	0.00129501	FLLAPKKP_01392;Name=trxA_3";dbxref=COG:COG0526";gene=trxA_3";inference=ab initio prediction:Prodigal:2.6,similar to AA sequence:UniProtKB:Q7M1B9";locus_tag=FLLAPKKP_01392";product=Thioredoxin	A17	Bacteria;Chloroflexi;Anaerolineae;Anaerolineales;Anaerolineaceae
DIDAGAJH_01957	-2.55682	0.00111198	DIDAGAJH_01957;Name=pduA_2";dbxref=COG:COG4577";gene=pduA_2";inference=ab initio prediction:Prodigal:2.6,similar to AA sequence:UniProtKB:P0A1C7";locus_tag=DIDAGAJH_01957";product=Propanediol utilization protein PduA	A19	Bacteria
KAALPGPM_02425	-1.6689	0.00151713	KAALPGPM_02425;eC_number=1.1.1.205";Name=guaB";gene=guaB";inference=ab initio prediction:Prodigal:2.6,similar to AA sequence:UniProtKB:Q5X9A3";locus_tag=KAALPGPM_02425";product=Inosine-5'-monophosphate dehydrogenase	A1	Bacteria;Bacteroidetes
KAALPGPM_03340	-4.4192	0.00121779	KAALPGPM_03340;Name=susC_26";gene=susC_26";inference=ab initio prediction:Prodigal:2.6,similar to AA sequence:UniProtKB:Q8A1G1";locus_tag=KAALPGPM_03340";product=TonB-dependent receptor SusC	A1	Bacteria;Bacteroidetes
KAALPGPM_03491	-3.39793	0.00114735	KAALPGPM_03491;inference=ab initio prediction:Prodigal:2.6";locus_tag=KAALPGPM_03491";product=hypothetical protein	A1	Bacteria;Bacteroidetes
JMDGKOJB_00337	3.61475	0.00123242	JMDGKOJB_00337;inference=ab initio prediction:Prodigal:2.6";locus_tag=JMDGKOJB_00337";product=hypothetical protein	A22	Bacteria;Proteobacteria;Deltaproteobacteria;Desulfovibrionales;Desulfovibrionaceae
JMDGKOJB_00402	3.74251	0.00130285	JMDGKOJB_00402;eC_number=6.4.1.7";Name=cfiB_1";dbxref=COG:COG0439";gene=cfiB_1";inference=ab initio prediction:Prodigal:2.6,similar to AA sequence:UniProtKB:D3DJ42";locus_tag=JMDGKOJB_00402";product=2-oxoglutarate carboxylase small subunit	A22	Bacteria;Proteobacteria;Deltaproteobacteria;Desulfovibrionales;Desulfovibrionaceae
NEPJAMCM_00006	-1.56611	0.00155135	NEPJAMCM_00006;eC_number=6.3.5.-";Name=gatB";dbxref=COG:COG0064";gene=gatB";inference=ab initio prediction:Prodigal:2.6,similar to AA sequence:UniProtKB:O66766";locus_tag=NEPJAMCM_00006";product=Aspartyl/glutamyl-tRNA(Asn/Gln) amidotransferase subunit B	A25	Bacteria
NEPJAMCM_01415	-1.69394	0.00132817	NEPJAMCM_01415;inference=ab initio prediction:Prodigal:2.6";locus_tag=NEPJAMCM_01415";product=hypothetical protein	A25	Bacteria
NEPJAMCM_02013	-1.13618	0.00155537	NEPJAMCM_02013;inference=ab initio prediction:Prodigal:2.6";locus_tag=NEPJAMCM_02013";product=hypothetical protein	A25	Bacteria
NEPJAMCM_02499	1.82917	0.00142929	NEPJAMCM_02499;Name=yqjD_2";dbxref=COG:COG4575";gene=yqjD_2";inference=ab initio prediction:Prodigal:2.6,similar to AA sequence:UniProtKB:P64581";locus_tag=NEPJAMCM_02499";product=putative protein YqjD	A25	Bacteria
NEPJAMCM_02942	-2.2033	0.00147556	NEPJAMCM_02942;inference=ab initio prediction:Prodigal:2.6";locus_tag=NEPJAMCM_02942";product=hypothetical protein	A25	Bacteria
NEPJAMCM_06027	3.27247	0.00146689	NEPJAMCM_06027;Name=doc";dbxref=COG:COG3654";gene=doc";inference=ab initio prediction:Prodigal:2.6,similar to AA sequence:UniProtKB:A0QRY0";locus_tag=NEPJAMCM_06027";product=Toxin Doc	A25	Bacteria
BPNHCFAG_02325	-4.72816	0.00148149	BPNHCFAG_02325;eC_number=1.4.1.3";Name=gdhA";gene=gdhA";inference=ab initio prediction:Prodigal:2.6,similar to AA sequence:UniProtKB:P95544";locus_tag=BPNHCFAG_02325";product=NAD(P)-specific glutamate dehydrogenase	A28	Bacteria
CMCALBDD_00089	8.41638	0.00152694	CMCALBDD_00089;Name=infB";gene=infB";inference=ab initio prediction:Prodigal:2.6,similar to AA sequence:UniProtKB:P04766";locus_tag=CMCALBDD_00089";product=Translation initiation factor IF-2	A32	Bacteria
PHHGDFOP_00769	5.9815	0.00152475	PHHGDFOP_00769;eC_number=4.2.1.150";dbxref=COG:COG1024";inference=ab initio prediction:Prodigal:2.6,similar to AA sequence:UniProtKB:Q0AVM1";locus_tag=PHHGDFOP_00769";product=Crotonyl-CoA hydratase	A33	Bacteria;Proteobacteria;Deltaproteobacteria;Desulfuromonadales;Geobacteraceae
NPLOMPKM_02123	3.13536	0.00135502	NPLOMPKM_02123;inference=ab initio prediction:Prodigal:2.6";locus_tag=NPLOMPKM_02123";product=hypothetical protein	A35	Bacteria;Proteobacteria;Gammaproteobacteria
DGOECHBH_00826	-6.84472	0.00136545	DGOECHBH_00826;Name=mreB";dbxref=COG:COG1077";gene=mreB";inference=ab initio prediction:Prodigal:2.6,similar to AA sequence:UniProtKB:P0A9X4";locus_tag=DGOECHBH_00826";product=Rod shape-determining protein MreB	A36	Bacteria
DGOECHBH_00919	-5.58731	0.00153509	DGOECHBH_00919;eC_number=1.3.8.1";Name=bcd";dbxref=COG:COG1960";gene=bcd";inference=ab initio prediction:Prodigal:2.6,similar to AA sequence:UniProtKB:P52042";locus_tag=DGOECHBH_00919";product=Acyl-CoA dehydrogenase%2C short-chain specific	A36	Bacteria
DGOECHBH_01678	-7.17381	0.0014444	DGOECHBH_01678;inference=ab initio prediction:Prodigal:2.6";locus_tag=DGOECHBH_01678";product=hypothetical protein	A36	Bacteria
DGOECHBH_01877	-3.64802	0.00142074	DGOECHBH_01877;eC_number=3.1.4.-";dbxref=COG:COG3437";inference=ab initio prediction:Prodigal:2.6,similar to AA sequence:UniProtKB:Q9KMV8";locus_tag=DGOECHBH_01877";product=3'3'-cGAMP-specific phosphodiesterase 2	A36	Bacteria
DGOECHBH_02316	-5.5844	0.00153833	DGOECHBH_02316;inference=ab initio prediction:Prodigal:2.6";locus_tag=DGOECHBH_02316";product=hypothetical protein	A36	Bacteria
DGOECHBH_02438	-4.95785	0.00144871	DGOECHBH_02438;inference=ab initio prediction:Prodigal:2.6";locus_tag=DGOECHBH_02438";product=hypothetical protein	A36	Bacteria
DGOECHBH_02551	-4.80944	0.00133286	DGOECHBH_02551;inference=ab initio prediction:Prodigal:2.6";locus_tag=DGOECHBH_02551";product=hypothetical protein	A36	Bacteria
HLKGEMOI_00103	-2.6844	0.00120473	HLKGEMOI_00103;inference=ab initio prediction:Prodigal:2.6";locus_tag=HLKGEMOI_00103";product=hypothetical protein	A4	Bacteria
HLKGEMOI_00604	-1.96042	0.00153771	HLKGEMOI_00604;eC_number=2.1.1.190";Name=rlmD";gene=rlmD";inference=ab initio prediction:Prodigal:2.6,protein motif:HAMAP:MF_01010";locus_tag=HLKGEMOI_00604";product=23S rRNA (uracil(1939)-C(5))-methyltransferase RlmD	A4	Bacteria
HLKGEMOI_01437	-2.28185	0.00128815	HLKGEMOI_01437;Name=susC_7";gene=susC_7";inference=ab initio prediction:Prodigal:2.6,similar to AA sequence:UniProtKB:Q8A1G1";locus_tag=HLKGEMOI_01437";product=TonB-dependent receptor SusC	A4	Bacteria
HLKGEMOI_01616	-2.03912	0.00112065	HLKGEMOI_01616;inference=ab initio prediction:Prodigal:2.6";locus_tag=HLKGEMOI_01616";product=hypothetical protein	A4	Bacteria
HLKGEMOI_01892	-2.03532	0.00118801	HLKGEMOI_01892;eC_number=2.7.1.162";Name=nahK";gene=nahK";inference=ab initio prediction:Prodigal:2.6,similar to AA sequence:UniProtKB:E8MF12";locus_tag=HLKGEMOI_01892";product=N-acetylhexosamine 1-kinase	A4	Bacteria
HLKGEMOI_03292	-0.37555	0.00115248	HLKGEMOI_03292;eC_number=2.4.2.31";Name=spvB";gene=spvB";inference=ab initio prediction:Prodigal:2.6,similar to AA sequence:UniProtKB:P21454";locus_tag=HLKGEMOI_03292";product=Mono(ADP-ribosyl)transferase SpvB	A4	Bacteria
EGNNAHDB_00570	-4.03209	0.00146671	EGNNAHDB_00570;Name=ccpA_1";dbxref=COG:COG1609";gene=ccpA_1";inference=ab initio prediction:Prodigal:2.6,similar to AA sequence:UniProtKB:P46828";locus_tag=EGNNAHDB_00570";product=Catabolite control protein A	A5	Bacteria
GHNPANGO_01664	-3.28481	0.00135426	GHNPANGO_01664;inference=ab initio prediction:Prodigal:2.6";locus_tag=GHNPANGO_01664";product=hypothetical protein	A8	Bacteria
GHNPANGO_02611	-1.93103	0.00138966	GHNPANGO_02611;eC_number=1.2.1.5";Name=aldHT_1";gene=aldHT_1";inference=ab initio prediction:Prodigal:2.6,similar to AA sequence:UniProtKB:P42329";locus_tag=GHNPANGO_02611";product=Aldehyde dehydrogenase%2C thermostable	A8	Bacteria
GHNPANGO_03645	-3.09595	0.00141537	GHNPANGO_03645;Name=oar_21";gene=oar_21";inference=ab initio prediction:Prodigal:2.6,similar to AA sequence:UniProtKB:P38370";locus_tag=GHNPANGO_03645";product=Protein oar	A8	Bacteria
GHNPANGO_03646	-2.94907	0.00143931	GHNPANGO_03646;Name=oar_22";gene=oar_22";inference=ab initio prediction:Prodigal:2.6,similar to AA sequence:UniProtKB:P38370";locus_tag=GHNPANGO_03646";product=Protein oar	A8	Bacteria
GHNPANGO_04449	-2.63093	0.00126183	GHNPANGO_04449;eC_number=2.2.1.6";Name=ilvB";dbxref=COG:COG0028";gene=ilvB";inference=ab initio prediction:Prodigal:2.6,similar to AA sequence:UniProtKB:P37251";locus_tag=GHNPANGO_04449";product=Acetolactate synthase large subunit	A8	Bacteria
DPBFBJBA_02741	0.487224	0.00134562	DPBFBJBA_02741;inference=ab initio prediction:Prodigal:2.6";locus_tag=DPBFBJBA_02741";product=hypothetical protein	A9	Bacteria
OOCAOONK_03056	-13.6286	0.00136415	OOCAOONK_03056;inference=ab initio prediction:Prodigal:2.6";locus_tag=OOCAOONK_03056";product=hypothetical protein	B10	Bacteria
FEHMIFJH_00718	-2.45005	0.00119853	FEHMIFJH_00718;inference=ab initio prediction:Prodigal:2.6";locus_tag=FEHMIFJH_00718";product=hypothetical protein	B12	Bacteria;Proteobacteria;Deltaproteobacteria;Desulfuromonadales;Geobacteraceae
HMEJDMKA_00016	-1.51521	0.00152781	HMEJDMKA_00016;eC_number=2.7.9.1";Name=ppdK";dbxref=COG:COG0574";gene=ppdK";inference=ab initio prediction:Prodigal:2.6,similar to AA sequence:UniProtKB:P22983";locus_tag=HMEJDMKA_00016";product=Pyruvate%2C phosphate dikinase	B16	Bacteria;Bacteroidetes
HMEJDMKA_00517	2.93492	0.00144419	HMEJDMKA_00517;inference=ab initio prediction:Prodigal:2.6";locus_tag=HMEJDMKA_00517";product=hypothetical protein	B16	Bacteria;Bacteroidetes
HMEJDMKA_01314	-2.6114	0.00125307	HMEJDMKA_01314;eC_number=3.6.1.1";Name=hppA1";dbxref=COG:COG3808";gene=hppA1";inference=ab initio prediction:Prodigal:2.6,similar to AA sequence:UniProtKB:Q2RIS7";locus_tag=HMEJDMKA_01314";product=Putative K(+)-stimulated pyrophosphate-energized sodium pump	B16	Bacteria;Bacteroidetes
HMEJDMKA_01549	-3.24868	0.00132293	HMEJDMKA_01549;Name=susC_13";gene=susC_13";inference=ab initio prediction:Prodigal:2.6,similar to AA sequence:UniProtKB:Q8A1G1";locus_tag=HMEJDMKA_01549";product=TonB-dependent receptor SusC	B16	Bacteria;Bacteroidetes
HMEJDMKA_01579	-3.50465	0.00129386	HMEJDMKA_01579;Name=susC_16";gene=susC_16";inference=ab initio prediction:Prodigal:2.6,similar to AA sequence:UniProtKB:Q8A1G1";locus_tag=HMEJDMKA_01579";product=TonB-dependent receptor SusC	B16	Bacteria;Bacteroidetes
HMEJDMKA_01738	-1.89833	0.00118058	HMEJDMKA_01738;inference=ab initio prediction:Prodigal:2.6";locus_tag=HMEJDMKA_01738";product=hypothetical protein	B16	Bacteria;Bacteroidetes
HMEJDMKA_02104	-3.16302	0.00116254	HMEJDMKA_02104;Name=susC_25";gene=susC_25";inference=ab initio prediction:Prodigal:2.6,similar to AA sequence:UniProtKB:Q8A1G1";locus_tag=HMEJDMKA_02104";product=TonB-dependent receptor SusC	B16	Bacteria;Bacteroidetes
HMEJDMKA_03133	-2.02015	0.00155243	HMEJDMKA_03133;Name=secDF";dbxref=COG:COG0341";gene=secDF";inference=ab initio prediction:Prodigal:2.6,similar to AA sequence:UniProtKB:Q5SKE6";locus_tag=HMEJDMKA_03133";product=Protein translocase subunit SecDF	B16	Bacteria;Bacteroidetes
HMEJDMKA_03333	-1.5077	0.00139672	HMEJDMKA_03333;eC_number=5.3.1.23";Name=mtnA";dbxref=COG:COG0182";gene=mtnA";inference=ab initio prediction:Prodigal:2.6,similar to AA sequence:UniProtKB:O31662";locus_tag=HMEJDMKA_03333";product=Methylthioribose-1-phosphate isomerase	B16	Bacteria;Bacteroidetes
HMEJDMKA_03436	-1.38504	0.00126263	HMEJDMKA_03436;Name=prfA";dbxref=COG:COG0216";gene=prfA";inference=ab initio prediction:Prodigal:2.6,similar to AA sequence:UniProtKB:P0A7I0";locus_tag=HMEJDMKA_03436";product=Peptide chain release factor RF1	B16	Bacteria;Bacteroidetes
OHLHJDFC_00358	-2.26779	0.0015352	OHLHJDFC_00358;inference=ab initio prediction:Prodigal:2.6";locus_tag=OHLHJDFC_00358";product=hypothetical protein	B17	Bacteria
NIEEALCC_00870	-3.70819	0.00128094	NIEEALCC_00870;Name=typA";dbxref=COG:COG1217";gene=typA";inference=ab initio prediction:Prodigal:2.6,similar to AA sequence:UniProtKB:P32132";locus_tag=NIEEALCC_00870";product=GTP-binding protein TypA/BipA	B21	Bacteria;Bacteroidetes
NIEEALCC_02485	-2.10837	0.00136205	NIEEALCC_02485;eC_number=3.4.-.-";Name=bepA_8";gene=bepA_8";inference=ab initio prediction:Prodigal:2.6,protein motif:HAMAP:MF_00997";locus_tag=NIEEALCC_02485";product=Beta-barrel assembly-enhancing protease	B21	Bacteria;Bacteroidetes
NIEEALCC_02873	-2.93201	0.001523	NIEEALCC_02873;eC_number=3.6.1.1";Name=hppA1";dbxref=COG:COG3808";gene=hppA1";inference=ab initio prediction:Prodigal:2.6,similar to AA sequence:UniProtKB:Q2RIS7";locus_tag=NIEEALCC_02873";product=Putative K(+)-stimulated pyrophosphate-energized sodium pump	B21	Bacteria;Bacteroidetes
NIEEALCC_03273	-2.55581	0.00123896	NIEEALCC_03273;inference=ab initio prediction:Prodigal:2.6";locus_tag=NIEEALCC_03273";product=hypothetical protein	B21	Bacteria;Bacteroidetes
CGLMKKJK_00490	-5.7027	0.00120728	CGLMKKJK_00490;inference=ab initio prediction:Prodigal:2.6";locus_tag=CGLMKKJK_00490";product=hypothetical protein	B22	Bacteria
CGLMKKJK_01037	-5.10864	0.00133823	CGLMKKJK_01037;Name=tolB_4";gene=tolB_4";inference=ab initio prediction:Prodigal:2.6,protein motif:HAMAP:MF_00671";locus_tag=CGLMKKJK_01037";product=Protein TolB	B22	Bacteria
CGLMKKJK_01100	-6.33973	0.00123385	CGLMKKJK_01100;eC_number=1.2.1.12";Name=gap";gene=gap";inference=ab initio prediction:Prodigal:2.6,similar to AA sequence:UniProtKB:P00362";locus_tag=CGLMKKJK_01100";product=Glyceraldehyde-3-phosphate dehydrogenase	B22	Bacteria
CGLMKKJK_01300	-7.7582	0.00139343	CGLMKKJK_01300;eC_number=3.6.3.-";Name=ctpF_1";gene=ctpF_1";inference=ab initio prediction:Prodigal:2.6,similar to AA sequence:UniProtKB:P9WPS8";locus_tag=CGLMKKJK_01300";product=putative cation-transporting ATPase F	B22	Bacteria
CGLMKKJK_01354	-5.89669	0.00131362	CGLMKKJK_01354;Name=rsgI2_2";gene=rsgI2_2";inference=ab initio prediction:Prodigal:2.6,similar to AA sequence:UniProtKB:A3DC27";locus_tag=CGLMKKJK_01354";product=Anti-sigma-I factor RsgI2	B22	Bacteria
CGLMKKJK_01545	-6.17312	0.0013598	CGLMKKJK_01545;eC_number=3.2.1.14";Name=chiA1";gene=chiA1";inference=ab initio prediction:Prodigal:2.6,similar to AA sequence:UniProtKB:P20533";locus_tag=CGLMKKJK_01545";product=Chitinase A1	B22	Bacteria
CGLMKKJK_02092	-4.14414	0.00155213	CGLMKKJK_02092;inference=ab initio prediction:Prodigal:2.6";locus_tag=CGLMKKJK_02092";product=hypothetical protein	B22	Bacteria
CGLMKKJK_02465	-6.73298	0.00146589	CGLMKKJK_02465;inference=ab initio prediction:Prodigal:2.6";locus_tag=CGLMKKJK_02465";product=hypothetical protein	B22	Bacteria
MHAKNGPF_00299	3.68948	0.00138259	MHAKNGPF_00299;Name=rbsB_2";dbxref=COG:COG1879";gene=rbsB_2";inference=ab initio prediction:Prodigal:2.6,similar to AA sequence:UniProtKB:P44737";locus_tag=MHAKNGPF_00299";product=Ribose import binding protein RbsB	B28	Bacteria
HHONGFGL_01558	-2.83967	0.0012069	HHONGFGL_01558;Name=exbD_2";dbxref=COG:COG0848";gene=exbD_2";inference=ab initio prediction:Prodigal:2.6,similar to AA sequence:UniProtKB:P0ABV2";locus_tag=HHONGFGL_01558";product=Biopolymer transport protein ExbD	B2	Bacteria
HHONGFGL_03280	-4.95826	0.00126169	HHONGFGL_03280;eC_number=3.1.6.1";Name=atsA_8";dbxref=COG:COG3119";gene=atsA_8";inference=ab initio prediction:Prodigal:2.6,similar to AA sequence:UniProtKB:P51691";locus_tag=HHONGFGL_03280";product=Arylsulfatase	B2	Bacteria
FKMPEOLC_01422	3.87873	0.00140869	FKMPEOLC_01422;Name=rpsB";dbxref=COG:COG0052";gene=rpsB";inference=ab initio prediction:Prodigal:2.6,similar to AA sequence:UniProtKB:P21464";locus_tag=FKMPEOLC_01422";product=30S ribosomal protein S2	B32	Bacteria;Proteobacteria;Deltaproteobacteria;Desulfovibrionales;Desulfovibrionaceae
OGIFJLOE_00952	3.43173	0.00150495	OGIFJLOE_00952;eC_number=4.1.2.13";Name=fda";dbxref=COG:COG0191";gene=fda";inference=ab initio prediction:Prodigal:2.6,similar to AA sequence:UniProtKB:Q8YNK2";locus_tag=OGIFJLOE_00952";product=Fructose-bisphosphate aldolase	B33	Bacteria
GPJHLCPC_00751	-5.09375	0.00142078	GPJHLCPC_00751;eC_number=4.3.1.7";Name=eutB";dbxref=COG:COG4303";gene=eutB";inference=ab initio prediction:Prodigal:2.6,similar to AA sequence:UniProtKB:P0AEJ6";locus_tag=GPJHLCPC_00751";product=Ethanolamine ammonia-lyase heavy chain	B34	Bacteria
GPJHLCPC_01412	-3.13594	0.0014924	GPJHLCPC_01412;eC_number=6.1.1.15";Name=proS";dbxref=COG:COG0442";gene=proS";inference=ab initio prediction:Prodigal:2.6,similar to AA sequence:UniProtKB:Q9I502";locus_tag=GPJHLCPC_01412";product=Proline--tRNA ligase	B34	Bacteria
GPJHLCPC_01996	-2.11768	0.00134639	GPJHLCPC_01996;inference=ab initio prediction:Prodigal:2.6";locus_tag=GPJHLCPC_01996";product=hypothetical protein	B34	Bacteria
GPJHLCPC_02196	-2.53787	0.00117371	GPJHLCPC_02196;Name=clpB1";dbxref=COG:COG0542";gene=clpB1";inference=ab initio prediction:Prodigal:2.6,similar to AA sequence:UniProtKB:P53533";locus_tag=GPJHLCPC_02196";product=Chaperone protein ClpB 1	B34	Bacteria
GPJHLCPC_02251	-4.1626	0.00153076	GPJHLCPC_02251;dbxref=COG:COG1638";inference=ab initio prediction:Prodigal:2.6,similar to AA sequence:UniProtKB:A1WPV4";locus_tag=GPJHLCPC_02251";product=Solute-binding protein	B34	Bacteria
GPJHLCPC_02962	-1.63529	0.00115313	GPJHLCPC_02962;inference=ab initio prediction:Prodigal:2.6,similar to AA sequence:UniProtKB:P00211";locus_tag=GPJHLCPC_02962";product=Ferredoxin-2	B34	Bacteria
GPJHLCPC_03245	-2.21258	0.00152155	GPJHLCPC_03245;eC_number=2.5.1.104";Name=speE";dbxref=COG:COG0421";gene=speE";inference=ab initio prediction:Prodigal:2.6,similar to AA sequence:UniProtKB:Q5SK28";locus_tag=GPJHLCPC_03245";product=Polyamine aminopropyltransferase	B34	Bacteria
IOBJJNGC_05260	-1.2654	0.00146631	IOBJJNGC_05260;eC_number=1.1.1.18";Name=iolG_55";dbxref=COG:COG0673";gene=iolG_55";inference=ab initio prediction:Prodigal:2.6,similar to AA sequence:UniProtKB:Q8ZK57";locus_tag=IOBJJNGC_05260";product=Inositol 2-dehydrogenase	B36	Bacteria
IOBJJNGC_06628	-2.54338	0.00144487	IOBJJNGC_06628;inference=ab initio prediction:Prodigal:2.6";locus_tag=IOBJJNGC_06628";product=hypothetical protein	B36	Bacteria
IOBJJNGC_06888	-1.12285	0.00151209	IOBJJNGC_06888;inference=ab initio prediction:Prodigal:2.6";locus_tag=IOBJJNGC_06888";product=hypothetical protein	B36	Bacteria
EPJIHCHF_01302	-1.93891	0.00139504	EPJIHCHF_01302;Name=scpB_2";dbxref=COG:COG1386";gene=scpB_2";inference=ab initio prediction:Prodigal:2.6,similar to AA sequence:UniProtKB:Q83CP9";locus_tag=EPJIHCHF_01302";product=Segregation and condensation protein B	B37	Bacteria
AILGOOGK_01925	-2.41193	0.00146303	AILGOOGK_01925;eC_number=2.7.2.3";Name=pgk";dbxref=COG:COG0126";gene=pgk";inference=ab initio prediction:Prodigal:2.6,similar to AA sequence:UniProtKB:P40924";locus_tag=AILGOOGK_01925";product=Phosphoglycerate kinase	B3	Bacteria;Proteobacteria;Alphaproteobacteria;Hyphomicrobiales;Phyllobacteriaceae;Aminobacter
LAFEMMGJ_01025	1.18878	0.00155194	LAFEMMGJ_01025;eC_number=3.1.3.3";Name=rsbU";dbxref=COG:COG2208";gene=rsbU";inference=ab initio prediction:Prodigal:2.6,similar to AA sequence:UniProtKB:P40399";locus_tag=LAFEMMGJ_01025";product=Phosphoserine phosphatase RsbU	B40	Bacteria;Bacteroidetes
BGPMCBJC_00634	3.34617	0.00145517	BGPMCBJC_00634;inference=ab initio prediction:Prodigal:2.6";locus_tag=BGPMCBJC_00634";product=hypothetical protein	B44	Bacteria
HOIFKPIC_00584	3.39301	0.00119279	HOIFKPIC_00584;inference=ab initio prediction:Prodigal:2.6";locus_tag=HOIFKPIC_00584";product=hypothetical protein	B47	Bacteria;Proteobacteria;Deltaproteobacteria;Desulfuromonadales;Geobacteraceae
HOIFKPIC_01230	3.55942	0.00127459	HOIFKPIC_01230;inference=ab initio prediction:Prodigal:2.6";locus_tag=HOIFKPIC_01230";product=hypothetical protein	B47	Bacteria;Proteobacteria;Deltaproteobacteria;Desulfuromonadales;Geobacteraceae
HOIFKPIC_01903	2.78027	0.00123742	HOIFKPIC_01903;eC_number=5.2.1.8";Name=cbf2_1";dbxref=COG:COG0760";gene=cbf2_1";inference=ab initio prediction:Prodigal:2.6,similar to AA sequence:UniProtKB:Q0PAS1";locus_tag=HOIFKPIC_01903";product=Putative peptidyl-prolyl cis-trans isomerase Cbf2	B47	Bacteria;Proteobacteria;Deltaproteobacteria;Desulfuromonadales;Geobacteraceae
HOIFKPIC_01981	4.37874	0.00136855	HOIFKPIC_01981;eC_number=6.1.1.16";Name=cysS";dbxref=COG:COG0215";gene=cysS";inference=ab initio prediction:Prodigal:2.6,similar to AA sequence:UniProtKB:P21888";locus_tag=HOIFKPIC_01981";product=Cysteine--tRNA ligase	B47	Bacteria;Proteobacteria;Deltaproteobacteria;Desulfuromonadales;Geobacteraceae
GMFAOAFM_00498	-1.85851	0.00131778	GMFAOAFM_00498;Name=rpsM";dbxref=COG:COG0099";gene=rpsM";inference=ab initio prediction:Prodigal:2.6,similar to AA sequence:UniProtKB:Q2FW30";locus_tag=GMFAOAFM_00498";product=30S ribosomal protein S13	B6	Bacteria;Firmicutes
BCAGEAMG_00358	-4.68995	0.00119476	BCAGEAMG_00358;Name=rpoD";dbxref=COG:COG0568";gene=rpoD";inference=ab initio prediction:Prodigal:2.6,similar to AA sequence:UniProtKB:Q2K619";locus_tag=BCAGEAMG_00358";product=RNA polymerase sigma factor RpoD	B7	Bacteria;Proteobacteria;Deltaproteobacteria;Desulfuromonadales
ICKIEHJA_01956	4.09311	0.00146402	ICKIEHJA_01956;inference=ab initio prediction:Prodigal:2.6";locus_tag=ICKIEHJA_01956";product=hypothetical protein	B8	Bacteria;Proteobacteria;Betaproteobacteria;Rhodocyclales;Azonexaceae;Dechloromonas;Dechloromonas sp. HYN0024
KIDBHOEH_01189	-6.10432	0.00132657	KIDBHOEH_01189;Name=susC_5";gene=susC_5";inference=ab initio prediction:Prodigal:2.6,similar to AA sequence:UniProtKB:Q8A1G1";locus_tag=KIDBHOEH_01189";product=TonB-dependent receptor SusC	B9	Bacteria;Bacteroidetes
DGOECHBH_01117	-6.88666	0.00156081	DGOECHBH_01117;eC_number=1.-.-.-";Name=fprA";dbxref=COG:COG0426";gene=fprA";inference=ab initio prediction:Prodigal:2.6,similar to AA sequence:UniProtKB:Q9FDN7";locus_tag=DGOECHBH_01117";product=Nitric oxide reductase	A36	Bacteria
DIDAGAJH_02570	-3.91856	0.00157256	DIDAGAJH_02570;eC_number=1.1.1.100";Name=fabG_9";gene=fabG_9";inference=ab initio prediction:Prodigal:2.6,similar to AA sequence:UniProtKB:P0A0H9";locus_tag=DIDAGAJH_02570";product=3-oxoacyl-[acyl-carrier-protein] reductase FabG	A19	Bacteria
NEPJAMCM_02996	-4.07344	0.00156996	NEPJAMCM_02996;inference=ab initio prediction:Prodigal:2.6";locus_tag=NEPJAMCM_02996";product=hypothetical protein	A25	Bacteria
PHHGDFOP_00737	4.9329	0.00158846	PHHGDFOP_00737;Name=lptC";gene=lptC";inference=ab initio prediction:Prodigal:2.6,protein motif:HAMAP:MF_01915";locus_tag=PHHGDFOP_00737";product=Lipopolysaccharide export system protein LptC	A33	Bacteria;Proteobacteria;Deltaproteobacteria;Desulfuromonadales;Geobacteraceae
NIEEALCC_01298	-4.01459	0.00157877	NIEEALCC_01298;inference=ab initio prediction:Prodigal:2.6";locus_tag=NIEEALCC_01298";product=hypothetical protein	B21	Bacteria;Bacteroidetes
HHONGFGL_03416	-2.97193	0.00158488	HHONGFGL_03416;Name=oar_20";gene=oar_20";inference=ab initio prediction:Prodigal:2.6,similar to AA sequence:UniProtKB:P38370";locus_tag=HHONGFGL_03416";product=Protein oar	B2	Bacteria
PHHGDFOP_00529	3.43175	0.00160315	PHHGDFOP_00529;eC_number=1.3.1.-";Name=dusC";dbxref=COG:COG0042";gene=dusC";inference=ab initio prediction:Prodigal:2.6,similar to AA sequence:UniProtKB:P33371";locus_tag=PHHGDFOP_00529";product=tRNA-dihydrouridine(16) synthase	A33	Bacteria;Proteobacteria;Deltaproteobacteria;Desulfuromonadales;Geobacteraceae
NPLOMPKM_01467	-0.119207	0.00160652	NPLOMPKM_01467;eC_number=1.3.3.3";Name=hemF";dbxref=COG:COG0408";gene=hemF";inference=ab initio prediction:Prodigal:2.6,similar to AA sequence:UniProtKB:P36553";locus_tag=NPLOMPKM_01467";product=Oxygen-dependent coproporphyrinogen-III oxidase	A35	Bacteria;Proteobacteria;Gammaproteobacteria
NEPJAMCM_01704	-6.703	0.00161209	NEPJAMCM_01704;dbxref=COG:COG1344";inference=ab initio prediction:Prodigal:2.6,similar to AA sequence:UniProtKB:P21989";locus_tag=NEPJAMCM_01704";product=Flagellar filament 33 kDa core protein	A25	Bacteria
PHHGDFOP_02190	4.46379	0.00163735	PHHGDFOP_02190;eC_number=3.6.3.-";Name=macB_3";dbxref=COG:COG0577";gene=macB_3";inference=ab initio prediction:Prodigal:2.6,similar to AA sequence:UniProtKB:Q5MK06";locus_tag=PHHGDFOP_02190";product=Macrolide export ATP-binding/permease protein MacB	A33	Bacteria;Proteobacteria;Deltaproteobacteria;Desulfuromonadales;Geobacteraceae
DPBFBJBA_01250	-1.65493	0.00162832	DPBFBJBA_01250;Name=pomA_3";dbxref=COG:COG1291";gene=pomA_3";inference=ab initio prediction:Prodigal:2.6,similar to AA sequence:UniProtKB:O06873";locus_tag=DPBFBJBA_01250";product=Chemotaxis protein PomA	A9	Bacteria
IOIKFDHD_03467	1.84614	0.00163048	IOIKFDHD_03467;eC_number=5.2.1.8";Name=prsA1";dbxref=COG:COG0760";gene=prsA1";inference=ab initio prediction:Prodigal:2.6,similar to AA sequence:UniProtKB:Q81U45";locus_tag=IOIKFDHD_03467";product=Foldase protein PrsA 1	B43	Bacteria
NEPJAMCM_03437	-1.442	0.00167341	NEPJAMCM_03437;Name=omcB_3";gene=omcB_3";inference=ab initio prediction:Prodigal:2.6,similar to AA sequence:UniProtKB:B0B815";locus_tag=NEPJAMCM_03437";product=Large cysteine-rich periplasmic protein OmcB	A25	Bacteria
PHHGDFOP_00764	2.5494	0.00167238	PHHGDFOP_00764;eC_number=4.2.2.-";Name=mltD";dbxref=COG:COG0741";gene=mltD";inference=ab initio prediction:Prodigal:2.6,similar to AA sequence:UniProtKB:P0AEZ7";locus_tag=PHHGDFOP_00764";product=Membrane-bound lytic murein transglycosylase D	A33	Bacteria;Proteobacteria;Deltaproteobacteria;Desulfuromonadales;Geobacteraceae
DGOECHBH_01642	-2.68983	0.00167322	DGOECHBH_01642;inference=ab initio prediction:Prodigal:2.6";locus_tag=DGOECHBH_01642";product=hypothetical protein	A36	Bacteria
HLKGEMOI_00722	3.12485	0.00166968	HLKGEMOI_00722;inference=ab initio prediction:Prodigal:2.6";locus_tag=HLKGEMOI_00722";product=hypothetical protein	A4	Bacteria
GHNPANGO_00290	-1.32045	0.00165634	GHNPANGO_00290;eC_number=3.5.4.3";Name=guaD";dbxref=COG:COG0590";gene=guaD";inference=ab initio prediction:Prodigal:2.6,similar to AA sequence:UniProtKB:O34598";locus_tag=GHNPANGO_00290";product=Guanine deaminase	A8	Bacteria
GHNPANGO_03264	-3.04738	0.00166766	GHNPANGO_03264;Name=rsbV_2";dbxref=COG:COG1366";gene=rsbV_2";inference=ab initio prediction:Prodigal:2.6,similar to AA sequence:UniProtKB:Q9WVX8";locus_tag=GHNPANGO_03264";product=Anti-sigma-B factor antagonist	A8	Bacteria
HMEJDMKA_02206	-3.4497	0.00166467	HMEJDMKA_02206;eC_number=1.1.1.370";Name=iolX_3";dbxref=COG:COG0673";gene=iolX_3";inference=ab initio prediction:Prodigal:2.6,similar to AA sequence:UniProtKB:P40332";locus_tag=HMEJDMKA_02206";product=scyllo-inositol 2-dehydrogenase (NAD(+))	B16	Bacteria;Bacteroidetes
CGLMKKJK_00391	-1.5573	0.0016508	CGLMKKJK_00391;inference=ab initio prediction:Prodigal:2.6";locus_tag=CGLMKKJK_00391";product=hypothetical protein	B22	Bacteria
KCBGEGHB_00283	2.53772	0.00165134	KCBGEGHB_00283;eC_number=4.2.1.47";Name=gmd_1";dbxref=COG:COG1089";gene=gmd_1";inference=ab initio prediction:Prodigal:2.6,similar to AA sequence:UniProtKB:P0AC88";locus_tag=KCBGEGHB_00283";product=GDP-mannose 4%2C6-dehydratase	B35	Bacteria;Proteobacteria;Betaproteobacteria;Burkholderiales;Oxalobacteraceae
HLKGEMOI_03217	-1.94055	0.00168238	HLKGEMOI_03217;Name=secDF";dbxref=COG:COG0341";gene=secDF";inference=ab initio prediction:Prodigal:2.6,similar to AA sequence:UniProtKB:Q5SKE6";locus_tag=HLKGEMOI_03217";product=Protein translocase subunit SecDF	A4	Bacteria
HOIFKPIC_01418	4.77803	0.00169086	HOIFKPIC_01418;inference=ab initio prediction:Prodigal:2.6";locus_tag=HOIFKPIC_01418";product=hypothetical protein	B47	Bacteria;Proteobacteria;Deltaproteobacteria;Desulfuromonadales;Geobacteraceae
IOBJJNGC_00444	-2.46537	0.00169792	IOBJJNGC_00444;inference=ab initio prediction:Prodigal:2.6";locus_tag=IOBJJNGC_00444";product=hypothetical protein	B36	Bacteria
CGLMKKJK_02636	-7.40352	0.00170661	CGLMKKJK_02636;inference=ab initio prediction:Prodigal:2.6";locus_tag=CGLMKKJK_02636";product=hypothetical protein	B22	Bacteria
IOBJJNGC_06109	1.16614	0.00171129	IOBJJNGC_06109;inference=ab initio prediction:Prodigal:2.6";locus_tag=IOBJJNGC_06109";product=hypothetical protein	B36	Bacteria
GCOABLIP_03455	-9.57071	0.00172122	GCOABLIP_03455;inference=ab initio prediction:Prodigal:2.6";locus_tag=GCOABLIP_03455";product=hypothetical protein	B1	Bacteria
CMECPNAK_01381	0.9837	0.00174818	CMECPNAK_01381;Name=apbC";dbxref=COG:COG0489";gene=apbC";inference=ab initio prediction:Prodigal:2.6,similar to AA sequence:UniProtKB:Q8ZNN5";locus_tag=CMECPNAK_01381";product=Iron-sulfur cluster carrier protein	A15	Bacteria;Firmicutes
DIDAGAJH_02171	-2.21329	0.0017283	DIDAGAJH_02171;Name=rplB";dbxref=COG:COG0090";gene=rplB";inference=ab initio prediction:Prodigal:2.6,similar to AA sequence:UniProtKB:Q72I07";locus_tag=DIDAGAJH_02171";product=50S ribosomal protein L2	A19	Bacteria
HLKGEMOI_00825	-1.45419	0.00174612	HLKGEMOI_00825;inference=ab initio prediction:Prodigal:2.6";locus_tag=HLKGEMOI_00825";product=hypothetical protein	A4	Bacteria
OALJDEPD_02239	1.55234	0.00173989	OALJDEPD_02239;inference=ab initio prediction:Prodigal:2.6";locus_tag=OALJDEPD_02239";product=hypothetical protein	B13	Bacteria;Bacteroidetes
HOIFKPIC_01825	4.49847	0.00173527	HOIFKPIC_01825;eC_number=3.6.3.-";Name=yknY_1";dbxref=COG:COG1136";gene=yknY_1";inference=ab initio prediction:Prodigal:2.6,similar to AA sequence:UniProtKB:O31711";locus_tag=HOIFKPIC_01825";product=putative ABC transporter ATP-binding protein YknY	B47	Bacteria;Proteobacteria;Deltaproteobacteria;Desulfuromonadales;Geobacteraceae
NEPJAMCM_05060	-1.01357	0.00175607	NEPJAMCM_05060;inference=ab initio prediction:Prodigal:2.6";locus_tag=NEPJAMCM_05060";product=hypothetical protein	A25	Bacteria
NEPJAMCM_05121	2.64659	0.00177788	NEPJAMCM_05121;Name=sigE_6";gene=sigE_6";inference=ab initio prediction:Prodigal:2.6,similar to AA sequence:UniProtKB:H8F0N6";locus_tag=NEPJAMCM_05121";product=ECF RNA polymerase sigma factor SigE	A25	Bacteria
GHNPANGO_02113	-1.79138	0.00177242	GHNPANGO_02113;inference=ab initio prediction:Prodigal:2.6";locus_tag=GHNPANGO_02113";product=hypothetical protein	A8	Bacteria
HMEJDMKA_02065	-2.91934	0.00177796	HMEJDMKA_02065;eC_number=6.1.1.3";Name=thrS";dbxref=COG:COG0441";gene=thrS";inference=ab initio prediction:Prodigal:2.6,similar to AA sequence:UniProtKB:P56881";locus_tag=HMEJDMKA_02065";product=Threonine--tRNA ligase	B16	Bacteria;Bacteroidetes
HHONGFGL_02233	-5.02063	0.00177083	HHONGFGL_02233;Name=oar_13";gene=oar_13";inference=ab initio prediction:Prodigal:2.6,similar to AA sequence:UniProtKB:P38370";locus_tag=HHONGFGL_02233";product=Protein oar	B2	Bacteria
KAALPGPM_02075	-3.57147	0.00181804	KAALPGPM_02075;inference=ab initio prediction:Prodigal:2.6";locus_tag=KAALPGPM_02075";product=hypothetical protein	A1	Bacteria;Bacteroidetes
HLKGEMOI_01514	-1.76355	0.0018081	HLKGEMOI_01514;inference=ab initio prediction:Prodigal:2.6";locus_tag=HLKGEMOI_01514";product=hypothetical protein	A4	Bacteria
HLKGEMOI_01528	-3.29794	0.00181442	HLKGEMOI_01528;Name=susC_12";gene=susC_12";inference=ab initio prediction:Prodigal:2.6,similar to AA sequence:UniProtKB:Q8A1G1";locus_tag=HLKGEMOI_01528";product=TonB-dependent receptor SusC	A4	Bacteria
HLKGEMOI_02208	-4.67054	0.00181779	HLKGEMOI_02208;inference=ab initio prediction:Prodigal:2.6";locus_tag=HLKGEMOI_02208";product=hypothetical protein	A4	Bacteria
CGLMKKJK_00465	-7.20192	0.00181623	CGLMKKJK_00465;eC_number=2.-.-.-";Name=mftF_1";dbxref=COG:COG0463";gene=mftF_1";inference=ab initio prediction:Prodigal:2.6,similar to AA sequence:UniProtKB:P9WMX1";locus_tag=CGLMKKJK_00465";product=Putative mycofactocin biosynthesis glycosyltransferase MftF	B22	Bacteria
CGLMKKJK_00918	-4.32312	0.00181049	CGLMKKJK_00918;inference=ab initio prediction:Prodigal:2.6";locus_tag=CGLMKKJK_00918";product=hypothetical protein	B22	Bacteria
IOBJJNGC_00996	-2.74512	0.00180204	IOBJJNGC_00996;inference=ab initio prediction:Prodigal:2.6";locus_tag=IOBJJNGC_00996";product=hypothetical protein	B36	Bacteria
PHHGDFOP_01440	2.93725	0.0018524	PHHGDFOP_01440;eC_number=2.4.2.2";Name=ppnP";dbxref=COG:COG3123";gene=ppnP";inference=ab initio prediction:Prodigal:2.6,similar to AA sequence:UniProtKB:Q6FF51";locus_tag=PHHGDFOP_01440";product=Pyrimidine/purine nucleoside phosphorylase	A33	Bacteria;Proteobacteria;Deltaproteobacteria;Desulfuromonadales;Geobacteraceae
IOBJJNGC_00046	-1.0099	0.00185566	IOBJJNGC_00046;eC_number=2.7.1.90";Name=pfp_1";dbxref=COG:COG0205";gene=pfp_1";inference=ab initio prediction:Prodigal:2.6,similar to AA sequence:UniProtKB:E1VB09";locus_tag=IOBJJNGC_00046";product=Pyrophosphate--fructose 6-phosphate 1-phosphotransferase	B36	Bacteria
NIEEALCC_02123	-3.43881	0.0018709	NIEEALCC_02123;eC_number=1.6.3.4";Name=fprA1";dbxref=COG:COG0426";gene=fprA1";inference=ab initio prediction:Prodigal:2.6,similar to AA sequence:UniProtKB:Q97K92";locus_tag=NIEEALCC_02123";product=Flavo-diiron protein FprA1	B21	Bacteria;Bacteroidetes
NIEEALCC_03313	-5.5491	0.00186741	NIEEALCC_03313;inference=ab initio prediction:Prodigal:2.6";locus_tag=NIEEALCC_03313";product=hypothetical protein	B21	Bacteria;Bacteroidetes
IOBJJNGC_01768	-2.0674	0.00187871	IOBJJNGC_01768;Name=hxcR_1";dbxref=COG:COG2804";gene=hxcR_1";inference=ab initio prediction:Prodigal:2.6,similar to AA sequence:UniProtKB:Q9I5N9";locus_tag=IOBJJNGC_01768";product=putative type II secretion system protein HxcR	B36	Bacteria
NGPGOLAC_02353	-2.13253	0.00189591	NGPGOLAC_02353;inference=ab initio prediction:Prodigal:2.6";locus_tag=NGPGOLAC_02353";product=hypothetical protein	B27	Bacteria
HHONGFGL_03003	1.67284	0.00188964	HHONGFGL_03003;inference=ab initio prediction:Prodigal:2.6";locus_tag=HHONGFGL_03003";product=hypothetical protein	B2	Bacteria
IOBJJNGC_04251	-4.97474	0.00189114	IOBJJNGC_04251;eC_number=1.17.4.1";Name=nrdJ";dbxref=COG:COG0209";gene=nrdJ";inference=ab initio prediction:Prodigal:2.6,similar to AA sequence:UniProtKB:O69981";locus_tag=IOBJJNGC_04251";product=Vitamin B12-dependent ribonucleotide reductase	B36	Bacteria
DGOECHBH_02110	-5.90321	0.0019052	DGOECHBH_02110;inference=ab initio prediction:Prodigal:2.6";locus_tag=DGOECHBH_02110";product=hypothetical protein	A36	Bacteria
HLKGEMOI_03623	-2.66582	0.00191216	HLKGEMOI_03623;inference=ab initio prediction:Prodigal:2.6";locus_tag=HLKGEMOI_03623";product=hypothetical protein	A4	Bacteria
HLKGEMOI_03645	-1.82848	0.00191117	HLKGEMOI_03645;eC_number=1.1.1.18";Name=iolG_28";gene=iolG_28";inference=ab initio prediction:Prodigal:2.6,protein motif:HAMAP:MF_01671";locus_tag=HLKGEMOI_03645";product=Inositol 2-dehydrogenase/D-chiro-inositol 3-dehydrogenase	A4	Bacteria
CMECPNAK_01560	1.53678	0.00201559	CMECPNAK_01560;eC_number=3.6.4.13";Name=cshA";dbxref=COG:COG0513";gene=cshA";inference=ab initio prediction:Prodigal:2.6,similar to AA sequence:UniProtKB:Q81IT9";locus_tag=CMECPNAK_01560";product=DEAD-box ATP-dependent RNA helicase CshA	A15	Bacteria;Firmicutes
BJGNKILJ_02374	-2.5132	0.00203408	BJGNKILJ_02374;inference=ab initio prediction:Prodigal:2.6";locus_tag=BJGNKILJ_02374";product=hypothetical protein	A16	Bacteria;Bacteroidetes
DIDAGAJH_00137	-2.48371	0.00212348	DIDAGAJH_00137;eC_number=1.8.1.9";Name=trxB_1";gene=trxB_1";inference=ab initio prediction:Prodigal:2.6,similar to AA sequence:UniProtKB:P99101";locus_tag=DIDAGAJH_00137";product=Thioredoxin reductase	A19	Bacteria
KAALPGPM_00007	-3.11908	0.0021382	KAALPGPM_00007;inference=ab initio prediction:Prodigal:2.6";locus_tag=KAALPGPM_00007";product=hypothetical protein	A1	Bacteria;Bacteroidetes
KAALPGPM_00564	-2.66626	0.00227229	KAALPGPM_00564;eC_number=2.6.1.1";Name=aspC";dbxref=COG:COG0436";gene=aspC";inference=ab initio prediction:Prodigal:2.6,similar to AA sequence:UniProtKB:Q56232";locus_tag=KAALPGPM_00564";product=Aspartate aminotransferase	A1	Bacteria;Bacteroidetes
KAALPGPM_02756	-5.15637	0.00199144	KAALPGPM_02756;eC_number=3.2.1.21";dbxref=COG:COG1472";inference=ab initio prediction:Prodigal:2.6,similar to AA sequence:UniProtKB:A7LXU3";locus_tag=KAALPGPM_02756";product=Beta-glucosidase BoGH3B	A1	Bacteria;Bacteroidetes
KAALPGPM_03680	-1.84572	0.00219565	KAALPGPM_03680;Name=atpB";dbxref=COG:COG0356";gene=atpB";inference=ab initio prediction:Prodigal:2.6,similar to AA sequence:UniProtKB:O05330";locus_tag=KAALPGPM_03680";product=ATP synthase subunit a	A1	Bacteria;Bacteroidetes
JMDGKOJB_02495	2.49309	0.00207035	JMDGKOJB_02495;inference=ab initio prediction:Prodigal:2.6";locus_tag=JMDGKOJB_02495";product=hypothetical protein	A22	Bacteria;Proteobacteria;Deltaproteobacteria;Desulfovibrionales;Desulfovibrionaceae
LLNDIANP_01075	30.5661	0.00202084	LLNDIANP_01075;eC_number=2.3.1.234";Name=tsaD";dbxref=COG:COG0533";gene=tsaD";inference=ab initio prediction:Prodigal:2.6,similar to AA sequence:UniProtKB:P36175";locus_tag=LLNDIANP_01075";product=tRNA N6-adenosine threonylcarbamoyltransferase	A23	Bacteria;Bacteroidetes
ECLIKLIG_01904	-13.1664	0.002159	ECLIKLIG_01904;eC_number=3.3.1.1";Name=ahcY";gene=ahcY";inference=ab initio prediction:Prodigal:2.6,similar to AA sequence:UniProtKB:A0A087WNH6";locus_tag=ECLIKLIG_01904";product=Adenosylhomocysteinase	A24	Bacteria;Proteobacteria;Alphaproteobacteria;Caulobacterales;Caulobacteraceae
NEPJAMCM_00007	-1.80828	0.00228575	NEPJAMCM_00007;inference=ab initio prediction:Prodigal:2.6";locus_tag=NEPJAMCM_00007";product=hypothetical protein	A25	Bacteria
NEPJAMCM_00790	-1.32612	0.00212833	NEPJAMCM_00790;eC_number=1.1.1.18";Name=iolG_8";dbxref=COG:COG0673";gene=iolG_8";inference=ab initio prediction:Prodigal:2.6,similar to AA sequence:UniProtKB:Q9WYP5";locus_tag=NEPJAMCM_00790";product=Myo-inositol 2-dehydrogenase	A25	Bacteria
NEPJAMCM_01246	-1.52875	0.00223812	NEPJAMCM_01246;Name=smc_2";dbxref=COG:COG1196";gene=smc_2";inference=ab initio prediction:Prodigal:2.6,similar to AA sequence:UniProtKB:P51834";locus_tag=NEPJAMCM_01246";product=Chromosome partition protein Smc	A25	Bacteria
NEPJAMCM_03206	-1.62428	0.00195156	NEPJAMCM_03206;inference=ab initio prediction:Prodigal:2.6";locus_tag=NEPJAMCM_03206";product=hypothetical protein	A25	Bacteria
NEPJAMCM_03342	1.88361	0.00212365	NEPJAMCM_03342;inference=ab initio prediction:Prodigal:2.6";locus_tag=NEPJAMCM_03342";product=hypothetical protein	A25	Bacteria
NEPJAMCM_04375	-3.59886	0.00218499	NEPJAMCM_04375;inference=ab initio prediction:Prodigal:2.6";locus_tag=NEPJAMCM_04375";product=hypothetical protein	A25	Bacteria
NEPJAMCM_05156	-2.83029	0.00210333	NEPJAMCM_05156;Name=cycA1_2";gene=cycA1_2";inference=ab initio prediction:Prodigal:2.6,similar to AA sequence:UniProtKB:Q57142";locus_tag=NEPJAMCM_05156";product=Cytochrome c-554	A25	Bacteria
NEPJAMCM_06180	-3.01857	0.00210658	NEPJAMCM_06180;inference=ab initio prediction:Prodigal:2.6";locus_tag=NEPJAMCM_06180";product=hypothetical protein	A25	Bacteria
EBGGMOPP_00257	-3.65206	0.00209406	EBGGMOPP_00257;eC_number=2.2.1.1";Name=tkt";dbxref=COG:COG0021";gene=tkt";inference=ab initio prediction:Prodigal:2.6,similar to AA sequence:UniProtKB:P9WG25";locus_tag=EBGGMOPP_00257";product=Transketolase	A27	Bacteria;Actinobacteria;Actinomycetia;Micrococcales
PHHGDFOP_00162	3.29898	0.00214814	PHHGDFOP_00162;inference=ab initio prediction:Prodigal:2.6";locus_tag=PHHGDFOP_00162";product=hypothetical protein	A33	Bacteria;Proteobacteria;Deltaproteobacteria;Desulfuromonadales;Geobacteraceae
PHHGDFOP_00756	3.75457	0.00213506	PHHGDFOP_00756;dbxref=COG:COG2200";inference=ab initio prediction:Prodigal:2.6,similar to AA sequence:UniProtKB:Q9I310";locus_tag=PHHGDFOP_00756";product=putative signaling protein	A33	Bacteria;Proteobacteria;Deltaproteobacteria;Desulfuromonadales;Geobacteraceae
PHHGDFOP_01861	5.56169	0.00213226	PHHGDFOP_01861;inference=ab initio prediction:Prodigal:2.6";locus_tag=PHHGDFOP_01861";product=hypothetical protein	A33	Bacteria;Proteobacteria;Deltaproteobacteria;Desulfuromonadales;Geobacteraceae
PHHGDFOP_01902	2.0592	0.00227945	PHHGDFOP_01902;eC_number=4.1.1.98";Name=ubiD";dbxref=COG:COG0043";gene=ubiD";inference=ab initio prediction:Prodigal:2.6,similar to AA sequence:UniProtKB:P0AAB4";locus_tag=PHHGDFOP_01902";product=3-octaprenyl-4-hydroxybenzoate carboxy-lyase	A33	Bacteria;Proteobacteria;Deltaproteobacteria;Desulfuromonadales;Geobacteraceae
PHHGDFOP_02032	2.1174	0.00210159	PHHGDFOP_02032;eC_number=3.5.1.88";Name=def";gene=def";inference=ab initio prediction:Prodigal:2.6,similar to AA sequence:UniProtKB:Q4QMV6";locus_tag=PHHGDFOP_02032";product=Peptide deformylase	A33	Bacteria;Proteobacteria;Deltaproteobacteria;Desulfuromonadales;Geobacteraceae
DGOECHBH_00925	-6.33777	0.00212001	DGOECHBH_00925;eC_number=2.7.9.1";Name=ppdK";dbxref=COG:COG0574";gene=ppdK";inference=ab initio prediction:Prodigal:2.6,similar to AA sequence:UniProtKB:P22983";locus_tag=DGOECHBH_00925";product=Pyruvate%2C phosphate dikinase	A36	Bacteria
DGOECHBH_01741	-4.647	0.00228085	DGOECHBH_01741;Name=rsgI3";gene=rsgI3";inference=ab initio prediction:Prodigal:2.6,similar to AA sequence:UniProtKB:A3DC75";locus_tag=DGOECHBH_01741";product=Anti-sigma-I factor RsgI3	A36	Bacteria
DGOECHBH_02529	-6.61295	0.00206082	DGOECHBH_02529;inference=ab initio prediction:Prodigal:2.6";locus_tag=DGOECHBH_02529";product=hypothetical protein	A36	Bacteria
JGKLDCAD_02770	2.76042	0.00215698	JGKLDCAD_02770;Name=bsaA";gene=bsaA";inference=ab initio prediction:Prodigal:2.6,similar to AA sequence:UniProtKB:P99097";locus_tag=JGKLDCAD_02770";product=Glutathione peroxidase BsaA	A39	Bacteria;Bacteroidetes;Bacteroidia;Marinilabiliales;Prolixibacteraceae
HLKGEMOI_00733	-4.21287	0.0022453	HLKGEMOI_00733;Name=secY";dbxref=COG:COG0201";gene=secY";inference=ab initio prediction:Prodigal:2.6,similar to AA sequence:UniProtKB:P9WGN3";locus_tag=HLKGEMOI_00733";product=Protein translocase subunit SecY	A4	Bacteria
HLKGEMOI_00755	-1.77636	0.00198454	HLKGEMOI_00755;Name=fusA_1";dbxref=COG:COG0480";gene=fusA_1";inference=ab initio prediction:Prodigal:2.6,similar to AA sequence:UniProtKB:Q5ZYP6";locus_tag=HLKGEMOI_00755";product=Elongation factor G	A4	Bacteria
HLKGEMOI_01800	-3.45581	0.00223308	HLKGEMOI_01800;eC_number=1.1.1.370";Name=iolX_3";dbxref=COG:COG0673";gene=iolX_3";inference=ab initio prediction:Prodigal:2.6,similar to AA sequence:UniProtKB:P40332";locus_tag=HLKGEMOI_01800";product=scyllo-inositol 2-dehydrogenase (NAD(+))	A4	Bacteria
HLKGEMOI_02665	-3.94505	0.0022829	HLKGEMOI_02665;inference=ab initio prediction:Prodigal:2.6";locus_tag=HLKGEMOI_02665";product=hypothetical protein	A4	Bacteria
HLKGEMOI_03197	-0.928461	0.00210155	HLKGEMOI_03197;inference=ab initio prediction:Prodigal:2.6";locus_tag=HLKGEMOI_03197";product=hypothetical protein	A4	Bacteria
HLKGEMOI_03569	-3.04944	0.00209271	HLKGEMOI_03569;Name=susC_43";gene=susC_43";inference=ab initio prediction:Prodigal:2.6,similar to AA sequence:UniProtKB:Q8A1G1";locus_tag=HLKGEMOI_03569";product=TonB-dependent receptor SusC	A4	Bacteria
EGNNAHDB_00433	2.68115	0.00200866	EGNNAHDB_00433;Name=potD_1";dbxref=COG:COG0687";gene=potD_1";inference=ab initio prediction:Prodigal:2.6,similar to AA sequence:UniProtKB:P0AFK9";locus_tag=EGNNAHDB_00433";product=Spermidine/putrescine-binding periplasmic protein	A5	Bacteria
GHNPANGO_02373	-2.66553	0.00201364	GHNPANGO_02373;inference=ab initio prediction:Prodigal:2.6";locus_tag=GHNPANGO_02373";product=hypothetical protein	A8	Bacteria
GHNPANGO_03084	-3.18144	0.00221783	GHNPANGO_03084;Name=exbD_3";dbxref=COG:COG0848";gene=exbD_3";inference=ab initio prediction:Prodigal:2.6,similar to AA sequence:UniProtKB:P0ABV2";locus_tag=GHNPANGO_03084";product=Biopolymer transport protein ExbD	A8	Bacteria
GHNPANGO_03497	-2.42206	0.00218782	GHNPANGO_03497;eC_number=3.1.1.102";inference=ab initio prediction:Prodigal:2.6,similar to AA sequence:UniProtKB:A0A0K8P8E7";locus_tag=GHNPANGO_03497";product=Mono(2-hydroxyethyl) terephthalate hydrolase	A8	Bacteria
GHNPANGO_03643	1.6722	0.00228208	GHNPANGO_03643;eC_number=1.3.3.4";Name=hemY";dbxref=COG:COG1232";gene=hemY";inference=ab initio prediction:Prodigal:2.6,similar to AA sequence:UniProtKB:P32397";locus_tag=GHNPANGO_03643";product=Protoporphyrinogen oxidase	A8	Bacteria
GHNPANGO_03796	-2.96626	0.00211393	GHNPANGO_03796;eC_number=3.1.1.-";inference=ab initio prediction:Prodigal:2.6,similar to AA sequence:UniProtKB:A0A0K2VM55";locus_tag=GHNPANGO_03796";product=Carbohydrate esterase	A8	Bacteria
DPBFBJBA_00904	-2.70961	0.00226865	DPBFBJBA_00904;inference=ab initio prediction:Prodigal:2.6,similar to AA sequence:UniProtKB:P9WFP1";locus_tag=DPBFBJBA_00904";note=UPF0053 protein Rv2366c";product=hypothetical protein	A9	Bacteria
DPBFBJBA_01533	-1.89667	0.00224617	DPBFBJBA_01533;eC_number=3.4.-.-";Name=bepA_2";gene=bepA_2";inference=ab initio prediction:Prodigal:2.6,protein motif:HAMAP:MF_00997";locus_tag=DPBFBJBA_01533";product=Beta-barrel assembly-enhancing protease	A9	Bacteria
DPBFBJBA_02298	-0.477006	0.00199232	DPBFBJBA_02298;inference=ab initio prediction:Prodigal:2.6";locus_tag=DPBFBJBA_02298";product=hypothetical protein	A9	Bacteria
DPBFBJBA_02668	-1.3462	0.00222689	DPBFBJBA_02668;inference=ab initio prediction:Prodigal:2.6";locus_tag=DPBFBJBA_02668";product=hypothetical protein	A9	Bacteria
FEHMIFJH_00446	-5.79383	0.00207196	FEHMIFJH_00446;eC_number=6.1.1.4";Name=leuS";dbxref=COG:COG0495";gene=leuS";inference=ab initio prediction:Prodigal:2.6,similar to AA sequence:UniProtKB:P07813";locus_tag=FEHMIFJH_00446";product=Leucine--tRNA ligase	B12	Bacteria;Proteobacteria;Deltaproteobacteria;Desulfuromonadales;Geobacteraceae
HMEJDMKA_00180	-1.04021	0.00222187	HMEJDMKA_00180;eC_number=1.2.1.12";Name=gap";dbxref=COG:COG0057";gene=gap";inference=ab initio prediction:Prodigal:2.6,similar to AA sequence:UniProtKB:P46795";locus_tag=HMEJDMKA_00180";product=Glyceraldehyde-3-phosphate dehydrogenase	B16	Bacteria;Bacteroidetes
HMEJDMKA_00877	-2.90056	0.00206767	HMEJDMKA_00877;inference=ab initio prediction:Prodigal:2.6";locus_tag=HMEJDMKA_00877";product=hypothetical protein	B16	Bacteria;Bacteroidetes
HMEJDMKA_01665	-2.90958	0.00200779	HMEJDMKA_01665;eC_number=5.4.3.2";Name=kamA";gene=kamA";inference=ab initio prediction:Prodigal:2.6,similar to AA sequence:UniProtKB:Q9XBQ8";locus_tag=HMEJDMKA_01665";product=L-lysine 2%2C3-aminomutase	B16	Bacteria;Bacteroidetes
HMEJDMKA_01940	-1.14042	0.00224111	HMEJDMKA_01940;eC_number=3.6.3.8";inference=ab initio prediction:Prodigal:2.6,similar to AA sequence:UniProtKB:Q73E41";locus_tag=HMEJDMKA_01940";product=Calcium-transporting ATPase 1	B16	Bacteria;Bacteroidetes
HMEJDMKA_01978	-2.92031	0.00198989	HMEJDMKA_01978;inference=ab initio prediction:Prodigal:2.6";locus_tag=HMEJDMKA_01978";product=hypothetical protein	B16	Bacteria;Bacteroidetes
HMEJDMKA_02577	-4.34259	0.00221468	HMEJDMKA_02577;eC_number=6.1.1.6";Name=lysS";gene=lysS";inference=ab initio prediction:Prodigal:2.6,similar to AA sequence:UniProtKB:Q9RHV9";locus_tag=HMEJDMKA_02577";product=Lysine--tRNA ligase	B16	Bacteria;Bacteroidetes
NIEEALCC_02907	-2.44524	0.00227849	NIEEALCC_02907;eC_number=3.4.21.50";inference=ab initio prediction:Prodigal:2.6,similar to AA sequence:UniProtKB:P15636";locus_tag=NIEEALCC_02907";product=Protease 1	B21	Bacteria;Bacteroidetes
CGLMKKJK_00438	-6.03029	0.00228743	CGLMKKJK_00438;inference=ab initio prediction:Prodigal:2.6";locus_tag=CGLMKKJK_00438";product=hypothetical protein	B22	Bacteria
CGLMKKJK_01727	-6.25053	0.00200425	CGLMKKJK_01727;eC_number=1.-.-.-";Name=fprA";dbxref=COG:COG0426";gene=fprA";inference=ab initio prediction:Prodigal:2.6,similar to AA sequence:UniProtKB:Q9FDN7";locus_tag=CGLMKKJK_01727";product=Nitric oxide reductase	B22	Bacteria
CGLMKKJK_02629	-5.56071	0.00201118	CGLMKKJK_02629;inference=ab initio prediction:Prodigal:2.6";locus_tag=CGLMKKJK_02629";product=hypothetical protein	B22	Bacteria
LHNHJDGH_01296	12.5728	0.00216799	LHNHJDGH_01296;Name=flaB";dbxref=COG:COG1344";gene=flaB";inference=ab initio prediction:Prodigal:2.6,similar to AA sequence:UniProtKB:Q07911";locus_tag=LHNHJDGH_01296";product=Flagellin B	B23	Bacteria;Proteobacteria;Deltaproteobacteria;Desulfobacterales;Desulfobacteraceae
CLJBGMNG_03286	-3.67365	0.00200062	CLJBGMNG_03286;eC_number=3.5.1.28";Name=amiC_2";dbxref=COG:COG0860";gene=amiC_2";inference=ab initio prediction:Prodigal:2.6,similar to AA sequence:UniProtKB:Q9K0V3";locus_tag=CLJBGMNG_03286";product=N-acetylmuramoyl-L-alanine amidase AmiC	B25	Bacteria
HHONGFGL_00290	-3.54231	0.00215161	HHONGFGL_00290;inference=ab initio prediction:Prodigal:2.6";locus_tag=HHONGFGL_00290";product=hypothetical protein	B2	Bacteria
HHONGFGL_00782	-0.923615	0.00218183	HHONGFGL_00782;inference=ab initio prediction:Prodigal:2.6";locus_tag=HHONGFGL_00782";product=hypothetical protein	B2	Bacteria
HHONGFGL_01557	-3.46356	0.002068	HHONGFGL_01557;Name=exbB";dbxref=COG:COG0811";gene=exbB";inference=ab initio prediction:Prodigal:2.6,similar to AA sequence:UniProtKB:P0ABU7";locus_tag=HHONGFGL_01557";product=Biopolymer transport protein ExbB	B2	Bacteria
FKMPEOLC_00043	3.60439	0.00206203	FKMPEOLC_00043;inference=ab initio prediction:Prodigal:2.6";locus_tag=FKMPEOLC_00043";product=hypothetical protein	B32	Bacteria;Proteobacteria;Deltaproteobacteria;Desulfovibrionales;Desulfovibrionaceae
FKMPEOLC_00441	1.89764	0.00206598	FKMPEOLC_00441;Name=tufA_1";dbxref=COG:COG0050";gene=tufA_1";inference=ab initio prediction:Prodigal:2.6,similar to AA sequence:UniProtKB:P64027";locus_tag=FKMPEOLC_00441";product=Elongation factor Tu	B32	Bacteria;Proteobacteria;Deltaproteobacteria;Desulfovibrionales;Desulfovibrionaceae
GPJHLCPC_02438	-2.22823	0.00220269	GPJHLCPC_02438;Name=rplL";dbxref=COG:COG0222";gene=rplL";inference=ab initio prediction:Prodigal:2.6,similar to AA sequence:UniProtKB:Q6N4R8";locus_tag=GPJHLCPC_02438";product=50S ribosomal protein L7/L12	B34	Bacteria
IOBJJNGC_01748	1.73368	0.00227506	IOBJJNGC_01748;inference=ab initio prediction:Prodigal:2.6";locus_tag=IOBJJNGC_01748";product=hypothetical protein	B36	Bacteria
IOBJJNGC_02564	-5.45065	0.00199052	IOBJJNGC_02564;eC_number=2.7.11.1";Name=pknD_4";gene=pknD_4";inference=ab initio prediction:Prodigal:2.6,similar to AA sequence:UniProtKB:P9WI78";locus_tag=IOBJJNGC_02564";product=Serine/threonine-protein kinase PknD	B36	Bacteria
IOBJJNGC_04268	-2.94294	0.00226549	IOBJJNGC_04268;inference=ab initio prediction:Prodigal:2.6";locus_tag=IOBJJNGC_04268";product=hypothetical protein	B36	Bacteria
IOBJJNGC_04858	-1.69181	0.00224034	IOBJJNGC_04858;eC_number=3.2.-.-";Name=rihA_2";dbxref=COG:COG1957";gene=rihA_2";inference=ab initio prediction:Prodigal:2.6,similar to AA sequence:UniProtKB:P41409";locus_tag=IOBJJNGC_04858";product=Pyrimidine-specific ribonucleoside hydrolase RihA	B36	Bacteria
EPJIHCHF_01114	-1.87395	0.00207166	EPJIHCHF_01114;eC_number=2.7.1.40";Name=pyk_1";gene=pyk_1";inference=ab initio prediction:Prodigal:2.6,similar to AA sequence:UniProtKB:Q02499";locus_tag=EPJIHCHF_01114";product=Pyruvate kinase	B37	Bacteria
HOIFKPIC_00855	4.26785	0.00223564	HOIFKPIC_00855;eC_number=5.1.1.3";Name=murI";gene=murI";inference=ab initio prediction:Prodigal:2.6,similar to AA sequence:UniProtKB:O31332";locus_tag=HOIFKPIC_00855";product=Glutamate racemase	B47	Bacteria;Proteobacteria;Deltaproteobacteria;Desulfuromonadales;Geobacteraceae
HOIFKPIC_02678	4.19755	0.00210502	HOIFKPIC_02678;Name=divK_2";gene=divK_2";inference=ab initio prediction:Prodigal:2.6,similar to AA sequence:UniProtKB:Q7BBW0";locus_tag=HOIFKPIC_02678";product=Polar-differentiation response regulator DivK	B47	Bacteria;Proteobacteria;Deltaproteobacteria;Desulfuromonadales;Geobacteraceae
ICKIEHJA_01804	0.867624	0.00210164	ICKIEHJA_01804;eC_number=2.7.13.3";Name=barA_8";dbxref=COG:COG0784";gene=barA_8";inference=ab initio prediction:Prodigal:2.6,similar to AA sequence:UniProtKB:P0AEC6";locus_tag=ICKIEHJA_01804";product=Signal transduction histidine-protein kinase BarA	B8	Bacteria;Proteobacteria;Betaproteobacteria;Rhodocyclales;Azonexaceae;Dechloromonas;Dechloromonas sp. HYN0024
PHHGDFOP_01133	2.03475	0.00229545	PHHGDFOP_01133;inference=ab initio prediction:Prodigal:2.6";locus_tag=PHHGDFOP_01133";product=hypothetical protein	A33	Bacteria;Proteobacteria;Deltaproteobacteria;Desulfuromonadales;Geobacteraceae
NEPJAMCM_01943	-0.779944	0.00232602	NEPJAMCM_01943;inference=ab initio prediction:Prodigal:2.6";locus_tag=NEPJAMCM_01943";product=hypothetical protein	A25	Bacteria
HLKGEMOI_01240	-1.80486	0.0023202	HLKGEMOI_01240;inference=ab initio prediction:Prodigal:2.6";locus_tag=HLKGEMOI_01240";product=hypothetical protein	A4	Bacteria
HLKGEMOI_03482	-1.12632	0.00231783	HLKGEMOI_03482;eC_number=5.2.1.8";Name=cbf2";dbxref=COG:COG0760";gene=cbf2";inference=ab initio prediction:Prodigal:2.6,similar to AA sequence:UniProtKB:Q0PAS1";locus_tag=HLKGEMOI_03482";product=Putative peptidyl-prolyl cis-trans isomerase Cbf2	A4	Bacteria
HMEJDMKA_02548	-2.1239	0.00232409	HMEJDMKA_02548;inference=ab initio prediction:Prodigal:2.6";locus_tag=HMEJDMKA_02548";product=hypothetical protein	B16	Bacteria;Bacteroidetes
IOBJJNGC_01702	1.00849	0.00230769	IOBJJNGC_01702;inference=ab initio prediction:Prodigal:2.6";locus_tag=IOBJJNGC_01702";product=hypothetical protein	B36	Bacteria
AGPNACNE_01865	-5.98711	0.00243612	AGPNACNE_01865;Name=regA";dbxref=COG:COG4567";gene=regA";inference=ab initio prediction:Prodigal:2.6,similar to AA sequence:UniProtKB:Q53228";locus_tag=AGPNACNE_01865";product=Photosynthetic apparatus regulatory protein RegA	A14	Bacteria;Proteobacteria;Alphaproteobacteria;Hyphomicrobiales
DIDAGAJH_01747	-2.55211	0.00242713	DIDAGAJH_01747;eC_number=1.4.1.4";Name=gdh_2";dbxref=COG:COG0334";gene=gdh_2";inference=ab initio prediction:Prodigal:2.6,similar to AA sequence:UniProtKB:P31026";locus_tag=DIDAGAJH_01747";product=NADP-specific glutamate dehydrogenase	A19	Bacteria
KAALPGPM_01929	-3.20571	0.00238084	KAALPGPM_01929;inference=ab initio prediction:Prodigal:2.6";locus_tag=KAALPGPM_01929";product=hypothetical protein	A1	Bacteria;Bacteroidetes
KAALPGPM_02109	-1.53956	0.00241814	KAALPGPM_02109;eC_number=3.1.4.-";inference=ab initio prediction:Prodigal:2.6,similar to AA sequence:UniProtKB:Q1M964";locus_tag=KAALPGPM_02109";product=Multifunctional alkaline phosphatase superfamily protein	A1	Bacteria;Bacteroidetes
LLNDIANP_02075	6.16793	0.00244194	LLNDIANP_02075;eC_number=4.2.1.11";Name=eno";dbxref=COG:COG0148";gene=eno";inference=ab initio prediction:Prodigal:2.6,similar to AA sequence:UniProtKB:Q8DTS9";locus_tag=LLNDIANP_02075";product=Enolase	A23	Bacteria;Bacteroidetes
NEPJAMCM_02076	-2.1261	0.0024635	NEPJAMCM_02076;inference=ab initio prediction:Prodigal:2.6";locus_tag=NEPJAMCM_02076";product=hypothetical protein	A25	Bacteria
NEPJAMCM_02703	-2.20633	0.00244955	NEPJAMCM_02703;inference=ab initio prediction:Prodigal:2.6";locus_tag=NEPJAMCM_02703";product=hypothetical protein	A25	Bacteria
PHHGDFOP_00002	3.55693	0.00243467	PHHGDFOP_00002;Name=ftsA_1";dbxref=COG:COG0849";gene=ftsA_1";inference=ab initio prediction:Prodigal:2.6,similar to AA sequence:UniProtKB:P0ABH0";locus_tag=PHHGDFOP_00002";product=Cell division protein FtsA	A33	Bacteria;Proteobacteria;Deltaproteobacteria;Desulfuromonadales;Geobacteraceae
PHHGDFOP_00890	-3.75911	0.00240744	PHHGDFOP_00890;eC_number=2.8.1.7";Name=iscS";dbxref=COG:COG1104";gene=iscS";inference=ab initio prediction:Prodigal:2.6,similar to AA sequence:UniProtKB:P0A6B9";locus_tag=PHHGDFOP_00890";product=Cysteine desulfurase IscS	A33	Bacteria;Proteobacteria;Deltaproteobacteria;Desulfuromonadales;Geobacteraceae
PHHGDFOP_02168	4.4973	0.00241793	PHHGDFOP_02168;dbxref=COG:COG2200";inference=ab initio prediction:Prodigal:2.6,similar to AA sequence:UniProtKB:Q9I310";locus_tag=PHHGDFOP_02168";product=putative signaling protein	A33	Bacteria;Proteobacteria;Deltaproteobacteria;Desulfuromonadales;Geobacteraceae
HLKGEMOI_00723	3.07795	0.00245466	HLKGEMOI_00723;inference=ab initio prediction:Prodigal:2.6";locus_tag=HLKGEMOI_00723";product=hypothetical protein	A4	Bacteria
HLKGEMOI_01900	-1.52316	0.00237463	HLKGEMOI_01900;inference=ab initio prediction:Prodigal:2.6";locus_tag=HLKGEMOI_01900";product=hypothetical protein	A4	Bacteria
EGNNAHDB_01969	-2.24458	0.00240608	EGNNAHDB_01969;Name=mntR";dbxref=COG:COG1321";gene=mntR";inference=ab initio prediction:Prodigal:2.6,similar to AA sequence:UniProtKB:P0A9F1";locus_tag=EGNNAHDB_01969";product=Transcriptional regulator MntR	A5	Bacteria
GHNPANGO_03082	-4.21257	0.00240292	GHNPANGO_03082;Name=exbB";dbxref=COG:COG0811";gene=exbB";inference=ab initio prediction:Prodigal:2.6,similar to AA sequence:UniProtKB:P0ABU7";locus_tag=GHNPANGO_03082";product=Biopolymer transport protein ExbB	A8	Bacteria
HMEJDMKA_01540	-1.9841	0.00240659	HMEJDMKA_01540;eC_number=1.1.99.28";Name=gfo_4";gene=gfo_4";inference=ab initio prediction:Prodigal:2.6,similar to AA sequence:UniProtKB:Q07982";locus_tag=HMEJDMKA_01540";product=Glucose--fructose oxidoreductase	B16	Bacteria;Bacteroidetes
HMEJDMKA_03040	-2.55052	0.00240323	HMEJDMKA_03040;eC_number=1.17.4.1";Name=nrdZ";gene=nrdZ";inference=ab initio prediction:Prodigal:2.6,similar to AA sequence:UniProtKB:P9WH76";locus_tag=HMEJDMKA_03040";product=Vitamin B12-dependent ribonucleoside-diphosphate reductase	B16	Bacteria;Bacteroidetes
NIEEALCC_03385	-2.78312	0.00239495	NIEEALCC_03385;eC_number=3.6.3.14";Name=atpA_2";dbxref=COG:COG0056";gene=atpA_2";inference=ab initio prediction:Prodigal:2.6,similar to AA sequence:UniProtKB:Q2RFX7";locus_tag=NIEEALCC_03385";product=ATP synthase subunit alpha	B21	Bacteria;Bacteroidetes
CGLMKKJK_02135	-5.86644	0.00239149	CGLMKKJK_02135;inference=ab initio prediction:Prodigal:2.6";locus_tag=CGLMKKJK_02135";product=hypothetical protein	B22	Bacteria
MHAKNGPF_00653	-1.67984	0.0024534	MHAKNGPF_00653;eC_number=6.2.1.20";Name=aas_1";gene=aas_1";inference=ab initio prediction:Prodigal:2.6,protein motif:HAMAP:MF_01162";locus_tag=MHAKNGPF_00653";product=Bifunctional protein Aas	B28	Bacteria
IOBJJNGC_02952	-1.80594	0.00239832	IOBJJNGC_02952;eC_number=1.1.1.371";Name=iolW";dbxref=COG:COG0673";gene=iolW";inference=ab initio prediction:Prodigal:2.6,similar to AA sequence:UniProtKB:O32223";locus_tag=IOBJJNGC_02952";product=scyllo-inositol 2-dehydrogenase (NADP(+)) IolW	B36	Bacteria
IOBJJNGC_03986	-1.80414	0.00234185	IOBJJNGC_03986;eC_number=3.4.21.-";Name=bpr_1";dbxref=COG:COG1404";gene=bpr_1";inference=ab initio prediction:Prodigal:2.6,similar to AA sequence:UniProtKB:P16397";locus_tag=IOBJJNGC_03986";product=Bacillopeptidase F	B36	Bacteria
IOBJJNGC_04733	-2.13801	0.00242917	IOBJJNGC_04733;eC_number=2.4.2.43";Name=arnT";gene=arnT";inference=ab initio prediction:Prodigal:2.6,similar to AA sequence:UniProtKB:Q66A06";locus_tag=IOBJJNGC_04733";product=Undecaprenyl phosphate-alpha-4-amino-4-deoxy-L-arabinose arabinosyl transferase	B36	Bacteria
EPJIHCHF_01022	-2.66364	0.00244824	EPJIHCHF_01022;eC_number=3.4.24.-";Name=mepM_1";dbxref=COG:COG0739";gene=mepM_1";inference=ab initio prediction:Prodigal:2.6,similar to AA sequence:UniProtKB:P0AFS9";locus_tag=EPJIHCHF_01022";product=Murein DD-endopeptidase MepM	B37	Bacteria
IOIKFDHD_03382	2.59552	0.00246338	IOIKFDHD_03382;eC_number=1.3.5.1";Name=frdB";dbxref=COG:COG0479";gene=frdB";inference=ab initio prediction:Prodigal:2.6,similar to AA sequence:UniProtKB:P17596";locus_tag=IOIKFDHD_03382";product=Fumarate reductase iron-sulfur subunit	B43	Bacteria
HOIFKPIC_02236	2.44026	0.00236378	HOIFKPIC_02236;eC_number=3.1.4.16";Name=ymdB_2";dbxref=COG:COG1692";gene=ymdB_2";inference=ab initio prediction:Prodigal:2.6,similar to AA sequence:UniProtKB:O31775";locus_tag=HOIFKPIC_02236";product=2'%2C3'-cyclic-nucleotide 2'-phosphodiesterase	B47	Bacteria;Proteobacteria;Deltaproteobacteria;Desulfuromonadales;Geobacteraceae
KAALPGPM_01870	-1.99905	0.00247159	KAALPGPM_01870;Name=tolB_4";gene=tolB_4";inference=ab initio prediction:Prodigal:2.6,protein motif:HAMAP:MF_00671";locus_tag=KAALPGPM_01870";product=Protein TolB	A1	Bacteria;Bacteroidetes
HCMDEDNN_01313	9.03992	0.00249155	HCMDEDNN_01313;Name=clpA";dbxref=COG:COG0542";gene=clpA";inference=ab initio prediction:Prodigal:2.6,similar to AA sequence:UniProtKB:P0ABH9";locus_tag=HCMDEDNN_01313";product=ATP-dependent Clp protease ATP-binding subunit ClpA	A31	Bacteria;Proteobacteria;Betaproteobacteria;Burkholderiales;Comamonadaceae
CGLMKKJK_00220	-5.15675	0.00248415	CGLMKKJK_00220;inference=ab initio prediction:Prodigal:2.6";locus_tag=CGLMKKJK_00220";product=hypothetical protein	B22	Bacteria
HNPIFHAE_01103	-2.29027	0.00249061	HNPIFHAE_01103;eC_number=1.12.1.3";Name=hndC_1";dbxref=COG:COG1145";gene=hndC_1";inference=ab initio prediction:Prodigal:2.6,similar to AA sequence:UniProtKB:Q46507";locus_tag=HNPIFHAE_01103";product=NADP-reducing hydrogenase subunit HndC	B4	Bacteria
PHHGDFOP_00084	4.83177	0.00253834	PHHGDFOP_00084;inference=ab initio prediction:Prodigal:2.6";locus_tag=PHHGDFOP_00084";product=hypothetical protein	A33	Bacteria;Proteobacteria;Deltaproteobacteria;Desulfuromonadales;Geobacteraceae
GOHHEIDF_03465	1.10721	0.00254433	GOHHEIDF_03465;inference=ab initio prediction:Prodigal:2.6,similar to AA sequence:UniProtKB:A7LXT5";locus_tag=GOHHEIDF_03465";product=SusD-like protein	A37	Bacteria;Bacteroidetes
HLKGEMOI_01942	-2.15706	0.00254807	HLKGEMOI_01942;eC_number=3.2.1.-";inference=ab initio prediction:Prodigal:2.6,similar to AA sequence:UniProtKB:Q5LGZ0";locus_tag=HLKGEMOI_01942";product=Glycosyl hydrolase family 109 protein 1	A4	Bacteria
FEHMIFJH_00903	-3.34854	0.00253472	FEHMIFJH_00903;Name=ftsZ";dbxref=COG:COG0206";gene=ftsZ";inference=ab initio prediction:Prodigal:2.6,similar to AA sequence:UniProtKB:P17865";locus_tag=FEHMIFJH_00903";product=Cell division protein FtsZ	B12	Bacteria;Proteobacteria;Deltaproteobacteria;Desulfuromonadales;Geobacteraceae
IOBJJNGC_05422	-2.4105	0.00255044	IOBJJNGC_05422;eC_number=6.3.2.4";Name=ddl_3";dbxref=COG:COG1181";gene=ddl_3";inference=ab initio prediction:Prodigal:2.6,similar to AA sequence:UniProtKB:Q13TZ4";locus_tag=IOBJJNGC_05422";product=D-alanine--D-alanine ligase	B36	Bacteria
BGPMCBJC_01287	-3.30779	0.00251998	BGPMCBJC_01287;inference=ab initio prediction:Prodigal:2.6";locus_tag=BGPMCBJC_01287";product=hypothetical protein	B44	Bacteria
HNPIFHAE_01652	-2.37455	0.00254507	HNPIFHAE_01652;Name=fusA_1";dbxref=COG:COG0480";gene=fusA_1";inference=ab initio prediction:Prodigal:2.6,similar to AA sequence:UniProtKB:P80868";locus_tag=HNPIFHAE_01652";product=Elongation factor G	B4	Bacteria
NEPJAMCM_03706	-1.65161	0.00255529	NEPJAMCM_03706;Name=ytrF";dbxref=COG:COG0577";gene=ytrF";inference=ab initio prediction:Prodigal:2.6,similar to AA sequence:UniProtKB:O35005";locus_tag=NEPJAMCM_03706";product=ABC transporter permease YtrF	A25	Bacteria
HMEJDMKA_02553	-3.1298	0.00257303	HMEJDMKA_02553;inference=ab initio prediction:Prodigal:2.6";locus_tag=HMEJDMKA_02553";product=hypothetical protein	B16	Bacteria;Bacteroidetes
IOBJJNGC_01486	-5.51745	0.00257544	IOBJJNGC_01486;Name=fliD";dbxref=COG:COG1345";gene=fliD";inference=ab initio prediction:Prodigal:2.6,similar to AA sequence:UniProtKB:Q9K3C5";locus_tag=IOBJJNGC_01486";product=B-type flagellar hook-associated protein 2	B36	Bacteria
EPJIHCHF_00518	-0.949821	0.00257473	EPJIHCHF_00518;eC_number=3.4.21.92";Name=clpP_1";dbxref=COG:COG0740";gene=clpP_1";inference=ab initio prediction:Prodigal:2.6,similar to AA sequence:UniProtKB:P0A6G7";locus_tag=EPJIHCHF_00518";product=ATP-dependent Clp protease proteolytic subunit	B37	Bacteria
HNCACCKO_00892	-3.10183	0.00256136	HNCACCKO_00892;Name=rbsB_4";dbxref=COG:COG1879";gene=rbsB_4";inference=ab initio prediction:Prodigal:2.6,similar to AA sequence:UniProtKB:P02925";locus_tag=HNCACCKO_00892";product=Ribose import binding protein RbsB	B45	Bacteria
HMEJDMKA_02049	-3.79435	0.00258158	HMEJDMKA_02049;Name=susC_23";gene=susC_23";inference=ab initio prediction:Prodigal:2.6,similar to AA sequence:UniProtKB:Q8A1G1";locus_tag=HMEJDMKA_02049";product=TonB-dependent receptor SusC	B16	Bacteria;Bacteroidetes
CGLMKKJK_00162	-4.81423	0.00258737	CGLMKKJK_00162;inference=ab initio prediction:Prodigal:2.6";locus_tag=CGLMKKJK_00162";product=hypothetical protein	B22	Bacteria
NEPJAMCM_05300	-1.70406	0.0025912	NEPJAMCM_05300;inference=ab initio prediction:Prodigal:2.6";locus_tag=NEPJAMCM_05300";product=hypothetical protein	A25	Bacteria
NEPJAMCM_03229	-1.67815	0.00259799	NEPJAMCM_03229;eC_number=1.1.1.18";Name=iolG_35";dbxref=COG:COG0673";gene=iolG_35";inference=ab initio prediction:Prodigal:2.6,similar to AA sequence:UniProtKB:Q8ZK57";locus_tag=NEPJAMCM_03229";product=Inositol 2-dehydrogenase	A25	Bacteria
GCOABLIP_01981	2.68273	0.00260079	GCOABLIP_01981;inference=ab initio prediction:Prodigal:2.6";locus_tag=GCOABLIP_01981";product=hypothetical protein	B1	Bacteria
CGLMKKJK_01533	-5.63164	0.00260582	CGLMKKJK_01533;inference=ab initio prediction:Prodigal:2.6";locus_tag=CGLMKKJK_01533";product=hypothetical protein	B22	Bacteria
CMCALBDD_00295	1.53542	0.00262708	CMCALBDD_00295;inference=ab initio prediction:Prodigal:2.6";locus_tag=CMCALBDD_00295";product=hypothetical protein	A32	Bacteria
DGOECHBH_01232	-7.49973	0.00262249	DGOECHBH_01232;inference=ab initio prediction:Prodigal:2.6";locus_tag=DGOECHBH_01232";product=hypothetical protein	A36	Bacteria
CGLMKKJK_00363	-6.29941	0.00263768	CGLMKKJK_00363;eC_number=1.1.1.382";Name=ilvC";gene=ilvC";inference=ab initio prediction:Prodigal:2.6,similar to AA sequence:UniProtKB:K4LVZ1";locus_tag=CGLMKKJK_00363";product=Ketol-acid reductoisomerase (NAD(+))	B22	Bacteria
CGLMKKJK_01442	-2.98937	0.00263705	CGLMKKJK_01442;Name=clpX";dbxref=COG:COG1219";gene=clpX";inference=ab initio prediction:Prodigal:2.6,similar to AA sequence:UniProtKB:P50866";locus_tag=CGLMKKJK_01442";product=ATP-dependent Clp protease ATP-binding subunit ClpX	B22	Bacteria
HHONGFGL_01635	-1.3309	0.00263461	HHONGFGL_01635;eC_number=2.5.1.19";Name=aroA1";dbxref=COG:COG0128";gene=aroA1";inference=ab initio prediction:Prodigal:2.6,similar to AA sequence:UniProtKB:Q9KCA6";locus_tag=HHONGFGL_01635";product=3-phosphoshikimate 1-carboxyvinyltransferase 1	B2	Bacteria
DGOECHBH_00341	-4.20446	0.00264366	DGOECHBH_00341;Name=dctP";dbxref=COG:COG1638";gene=dctP";inference=ab initio prediction:Prodigal:2.6,similar to AA sequence:UniProtKB:Q1QUN2";locus_tag=DGOECHBH_00341";product=Solute-binding protein	A36	Bacteria
NEPJAMCM_01098	-1.7914	0.00266563	NEPJAMCM_01098;Name=bamB_3";gene=bamB_3";inference=ab initio prediction:Prodigal:2.6,protein motif:HAMAP:MF_00923";locus_tag=NEPJAMCM_01098";product=Outer membrane protein assembly factor BamB	A25	Bacteria
IKJPCFEL_00215	-3.53182	0.00267656	IKJPCFEL_00215;Name=rplE";gene=rplE";inference=ab initio prediction:Prodigal:2.6,similar to AA sequence:UniProtKB:P08895";locus_tag=IKJPCFEL_00215";product=50S ribosomal protein L5	A2	Bacteria;Firmicutes
HLKGEMOI_01581	-3.12041	0.00267228	HLKGEMOI_01581;inference=ab initio prediction:Prodigal:2.6";locus_tag=HLKGEMOI_01581";product=hypothetical protein	A4	Bacteria
HMEJDMKA_03153	-4.5731	0.00265548	HMEJDMKA_03153;eC_number=3.2.1.4";Name=cenC";gene=cenC";inference=ab initio prediction:Prodigal:2.6,similar to AA sequence:UniProtKB:P14090";locus_tag=HMEJDMKA_03153";product=Endoglucanase C	B16	Bacteria;Bacteroidetes
CGLMKKJK_02516	-2.55244	0.00267339	CGLMKKJK_02516;inference=ab initio prediction:Prodigal:2.6";locus_tag=CGLMKKJK_02516";product=hypothetical protein	B22	Bacteria
NIEEALCC_01406	-3.28837	0.00269521	NIEEALCC_01406;Name=susC_11";gene=susC_11";inference=ab initio prediction:Prodigal:2.6,similar to AA sequence:UniProtKB:Q8A1G1";locus_tag=NIEEALCC_01406";product=TonB-dependent receptor SusC	B21	Bacteria;Bacteroidetes
HLKGEMOI_01004	-2.36989	0.002699	HLKGEMOI_01004;Name=rimM";gene=rimM";inference=ab initio prediction:Prodigal:2.6,protein motif:HAMAP:MF_00014";locus_tag=HLKGEMOI_01004";product=Ribosome maturation factor RimM	A4	Bacteria
CMECPNAK_01723	2.68576	0.00270371	CMECPNAK_01723;inference=ab initio prediction:Prodigal:2.6";locus_tag=CMECPNAK_01723";product=hypothetical protein	A15	Bacteria;Firmicutes
DPBFBJBA_00792	-1.6941	0.00271548	DPBFBJBA_00792;eC_number=3.1.4.-";dbxref=COG:COG3437";inference=ab initio prediction:Prodigal:2.6,similar to AA sequence:UniProtKB:Q9KSB1";locus_tag=DPBFBJBA_00792";product=putative cyclic di-GMP phosphodiesterase	A9	Bacteria
MKKBNLDL_00623	-3.24451	0.00283176	MKKBNLDL_00623;Name=uvrB";dbxref=COG:COG0556";gene=uvrB";inference=ab initio prediction:Prodigal:2.6,similar to AA sequence:UniProtKB:P37954";locus_tag=MKKBNLDL_00623";product=UvrABC system protein B	A12	Bacteria
MKKBNLDL_02908	-2.53248	0.00279873	MKKBNLDL_02908;Name=btr_4";dbxref=COG:COG0614";gene=btr_4";inference=ab initio prediction:Prodigal:2.6,similar to AA sequence:UniProtKB:P40408";locus_tag=MKKBNLDL_02908";product=HTH-type transcriptional activator Btr	A12	Bacteria
NEPJAMCM_02345	2.66649	0.00276728	NEPJAMCM_02345;inference=ab initio prediction:Prodigal:2.6";locus_tag=NEPJAMCM_02345";product=hypothetical protein	A25	Bacteria
DGOECHBH_02388	-5.1072	0.00280575	DGOECHBH_02388;eC_number=3.1.-.-";Name=wapA_9";gene=wapA_9";inference=ab initio prediction:Prodigal:2.6,similar to AA sequence:UniProtKB:G4NYJ6";locus_tag=DGOECHBH_02388";product=tRNA3(Ser)-specific nuclease WapA	A36	Bacteria
DGOECHBH_02424	-3.39778	0.00280981	DGOECHBH_02424;eC_number=2.3.1.182";Name=cimA";dbxref=COG:COG0119";gene=cimA";inference=ab initio prediction:Prodigal:2.6,similar to AA sequence:UniProtKB:Q74C76";locus_tag=DGOECHBH_02424";product=(R)-citramalate synthase	A36	Bacteria
HLKGEMOI_00648	-1.64045	0.00282576	HLKGEMOI_00648;eC_number=1.6.5.8";Name=nqrA";dbxref=COG:COG1726";gene=nqrA";inference=ab initio prediction:Prodigal:2.6,similar to AA sequence:UniProtKB:Q56586";locus_tag=HLKGEMOI_00648";product=Na(+)-translocating NADH-quinone reductase subunit A	A4	Bacteria
HLKGEMOI_01985	-3.54362	0.00279834	HLKGEMOI_01985;inference=ab initio prediction:Prodigal:2.6";locus_tag=HLKGEMOI_01985";product=hypothetical protein	A4	Bacteria
GHNPANGO_00611	-4.05906	0.00279247	GHNPANGO_00611;Name=oar_1";gene=oar_1";inference=ab initio prediction:Prodigal:2.6,similar to AA sequence:UniProtKB:P38370";locus_tag=GHNPANGO_00611";product=Protein oar	A8	Bacteria
HMEJDMKA_02951	-4.05158	0.00275666	HMEJDMKA_02951;inference=ab initio prediction:Prodigal:2.6";locus_tag=HMEJDMKA_02951";product=hypothetical protein	B16	Bacteria;Bacteroidetes
CGLMKKJK_00651	-5.40544	0.00276886	CGLMKKJK_00651;inference=ab initio prediction:Prodigal:2.6";locus_tag=CGLMKKJK_00651";product=hypothetical protein	B22	Bacteria
CGLMKKJK_02215	-6.52747	0.00281166	CGLMKKJK_02215;inference=ab initio prediction:Prodigal:2.6";locus_tag=CGLMKKJK_02215";product=hypothetical protein	B22	Bacteria
HHONGFGL_02149	-2.69122	0.00279093	HHONGFGL_02149;Name=yhdG_2";dbxref=COG:COG0531";gene=yhdG_2";inference=ab initio prediction:Prodigal:2.6,similar to AA sequence:UniProtKB:O07576";locus_tag=HHONGFGL_02149";product=putative amino acid permease YhdG	B2	Bacteria
FKMPEOLC_02809	2.81711	0.00277144	FKMPEOLC_02809;inference=ab initio prediction:Prodigal:2.6";locus_tag=FKMPEOLC_02809";product=hypothetical protein	B32	Bacteria;Proteobacteria;Deltaproteobacteria;Desulfovibrionales;Desulfovibrionaceae
OGIFJLOE_01611	-0.754174	0.00282752	OGIFJLOE_01611;Name=rbsB_2";dbxref=COG:COG1879";gene=rbsB_2";inference=ab initio prediction:Prodigal:2.6,similar to AA sequence:UniProtKB:P02925";locus_tag=OGIFJLOE_01611";product=Ribose import binding protein RbsB	B33	Bacteria
GPJHLCPC_03035	-2.55013	0.00274662	GPJHLCPC_03035;eC_number=1.1.1.17";Name=yggP";dbxref=COG:COG1063";gene=yggP";inference=ab initio prediction:Prodigal:2.6,similar to AA sequence:UniProtKB:Q5E1G4";locus_tag=GPJHLCPC_03035";product=Mannitol-1-phosphate 5-dehydrogenase	B34	Bacteria
IOIKFDHD_01995	2.23221	0.00281266	IOIKFDHD_01995;inference=ab initio prediction:Prodigal:2.6";locus_tag=IOIKFDHD_01995";product=hypothetical protein	B43	Bacteria
IOIKFDHD_02019	1.21321	0.00282181	IOIKFDHD_02019;inference=ab initio prediction:Prodigal:2.6";locus_tag=IOIKFDHD_02019";product=hypothetical protein	B43	Bacteria
HOIFKPIC_00232	4.22108	0.0027341	HOIFKPIC_00232;inference=ab initio prediction:Prodigal:2.6";locus_tag=HOIFKPIC_00232";product=hypothetical protein	B47	Bacteria;Proteobacteria;Deltaproteobacteria;Desulfuromonadales;Geobacteraceae
HOIFKPIC_00456	3.82628	0.00273397	HOIFKPIC_00456;eC_number=3.4.13.9";Name=pepQ";dbxref=COG:COG0006";gene=pepQ";inference=ab initio prediction:Prodigal:2.6,similar to AA sequence:UniProtKB:Q9S6S1";locus_tag=HOIFKPIC_00456";product=Xaa-Pro dipeptidase	B47	Bacteria;Proteobacteria;Deltaproteobacteria;Desulfuromonadales;Geobacteraceae
HOIFKPIC_01622	2.56712	0.00282109	HOIFKPIC_01622;eC_number=2.7.11.-";Name=hprK";dbxref=COG:COG1493";gene=hprK";inference=ab initio prediction:Prodigal:2.6,similar to AA sequence:UniProtKB:O34483";locus_tag=HOIFKPIC_01622";product=HPr kinase/phosphorylase	B47	Bacteria;Proteobacteria;Deltaproteobacteria;Desulfuromonadales;Geobacteraceae
HOIFKPIC_02396	4.1648	0.00283233	HOIFKPIC_02396;eC_number=2.4.1.-";Name=ndvB";dbxref=COG:COG3459";gene=ndvB";inference=ab initio prediction:Prodigal:2.6,similar to AA sequence:UniProtKB:P20471";locus_tag=HOIFKPIC_02396";product=Cyclic beta-(1%2C2)-glucan synthase NdvB	B47	Bacteria;Proteobacteria;Deltaproteobacteria;Desulfuromonadales;Geobacteraceae
NEPJAMCM_00303	-2.60996	0.00284228	NEPJAMCM_00303;inference=ab initio prediction:Prodigal:2.6";locus_tag=NEPJAMCM_00303";product=hypothetical protein	A25	Bacteria
HLKGEMOI_02038	-3.35323	0.00284139	HLKGEMOI_02038;eC_number=4.2.1.113";Name=menC_4";dbxref=COG:COG4948";gene=menC_4";inference=ab initio prediction:Prodigal:2.6,similar to AA sequence:UniProtKB:O34514";locus_tag=HLKGEMOI_02038";product=o-succinylbenzoate synthase	A4	Bacteria
DPBFBJBA_00090	-2.28499	0.00286668	DPBFBJBA_00090;eC_number=6.1.1.23";Name=aspS";dbxref=COG:COG0173";gene=aspS";inference=ab initio prediction:Prodigal:2.6,similar to AA sequence:UniProtKB:A0QWN3";locus_tag=DPBFBJBA_00090";product=Aspartate--tRNA(Asp/Asn) ligase	A9	Bacteria
GPJHLCPC_02284	-1.97669	0.00286005	GPJHLCPC_02284;eC_number=2.7.4.6";Name=ndk_1";gene=ndk_1";inference=ab initio prediction:Prodigal:2.6,similar to AA sequence:UniProtKB:B4RMG0";locus_tag=GPJHLCPC_02284";product=Nucleoside diphosphate kinase	B34	Bacteria
IOIKFDHD_02369	2.95327	0.00286715	IOIKFDHD_02369;inference=ab initio prediction:Prodigal:2.6";locus_tag=IOIKFDHD_02369";product=hypothetical protein	B43	Bacteria
JMDGKOJB_01370	2.36845	0.00294626	JMDGKOJB_01370;inference=ab initio prediction:Prodigal:2.6";locus_tag=JMDGKOJB_01370";product=hypothetical protein	A22	Bacteria;Proteobacteria;Deltaproteobacteria;Desulfovibrionales;Desulfovibrionaceae
LLNDIANP_00556	-2.15109	0.00291843	LLNDIANP_00556;inference=ab initio prediction:Prodigal:2.6";locus_tag=LLNDIANP_00556";product=hypothetical protein	A23	Bacteria;Bacteroidetes
NEPJAMCM_04746	1.57824	0.00294029	NEPJAMCM_04746;inference=ab initio prediction:Prodigal:2.6";locus_tag=NEPJAMCM_04746";product=hypothetical protein	A25	Bacteria
HLKGEMOI_02995	-2.44535	0.00290674	HLKGEMOI_02995;eC_number=1.97.-.-";Name=qrcC_2";dbxref=COG:COG0437";gene=qrcC_2";inference=ab initio prediction:Prodigal:2.6,similar to AA sequence:UniProtKB:Q72E85";locus_tag=HLKGEMOI_02995";product=Menaquinone reductase%2C iron-sulfur cluster-binding subunit	A4	Bacteria
HMEJDMKA_00030	-1.47482	0.00290773	HMEJDMKA_00030;Name=hup";gene=hup";inference=ab initio prediction:Prodigal:2.6,similar to AA sequence:UniProtKB:P0A3H1";locus_tag=HMEJDMKA_00030";product=DNA-binding protein HU	B16	Bacteria;Bacteroidetes
HMEJDMKA_01031	-3.5977	0.00293401	HMEJDMKA_01031;inference=ab initio prediction:Prodigal:2.6";locus_tag=HMEJDMKA_01031";product=hypothetical protein	B16	Bacteria;Bacteroidetes
HMEJDMKA_02131	-2.23543	0.00295026	HMEJDMKA_02131;Name=susC_26";gene=susC_26";inference=ab initio prediction:Prodigal:2.6,similar to AA sequence:UniProtKB:Q8A1G1";locus_tag=HMEJDMKA_02131";product=TonB-dependent receptor SusC	B16	Bacteria;Bacteroidetes
GCOABLIP_00145	1.92134	0.00295081	GCOABLIP_00145;eC_number=4.1.3.4";Name=yngG_1";dbxref=COG:COG0119";gene=yngG_1";inference=ab initio prediction:Prodigal:2.6,similar to AA sequence:UniProtKB:O34873";locus_tag=GCOABLIP_00145";product=Hydroxymethylglutaryl-CoA lyase YngG	B1	Bacteria
CLJBGMNG_00772	-4.10495	0.00293813	CLJBGMNG_00772;inference=ab initio prediction:Prodigal:2.6";locus_tag=CLJBGMNG_00772";product=hypothetical protein	B25	Bacteria
HHONGFGL_03185	-4.50199	0.00288586	HHONGFGL_03185;Name=oar_17";gene=oar_17";inference=ab initio prediction:Prodigal:2.6,similar to AA sequence:UniProtKB:P38370";locus_tag=HHONGFGL_03185";product=Protein oar	B2	Bacteria
FKMPEOLC_00679	-0.418069	0.00295592	FKMPEOLC_00679;eC_number=5.4.99.1";Name=glmS_1";gene=glmS_1";inference=ab initio prediction:Prodigal:2.6,similar to AA sequence:UniProtKB:Q05488";locus_tag=FKMPEOLC_00679";product=Glutamate mutase sigma subunit	B32	Bacteria;Proteobacteria;Deltaproteobacteria;Desulfovibrionales;Desulfovibrionaceae
IOIKFDHD_03778	-1.87034	0.0029316	IOIKFDHD_03778;Name=fucP_4";dbxref=COG:COG0738";gene=fucP_4";inference=ab initio prediction:Prodigal:2.6,similar to AA sequence:UniProtKB:P11551";locus_tag=IOIKFDHD_03778";product=L-fucose-proton symporter	B43	Bacteria
BGPMCBJC_00166	-4.22207	0.00292913	BGPMCBJC_00166;eC_number=4.2.1.44";Name=iolE_2";dbxref=COG:COG1082";gene=iolE_2";inference=ab initio prediction:Prodigal:2.6,similar to AA sequence:UniProtKB:Q88S37";locus_tag=BGPMCBJC_00166";product=Inosose dehydratase	B44	Bacteria
HOIFKPIC_01385	1.78331	0.00293483	HOIFKPIC_01385;Name=envC";dbxref=COG:COG4942";gene=envC";inference=ab initio prediction:Prodigal:2.6,similar to AA sequence:UniProtKB:P37690";locus_tag=HOIFKPIC_01385";product=Murein hydrolase activator EnvC	B47	Bacteria;Proteobacteria;Deltaproteobacteria;Desulfuromonadales;Geobacteraceae
HOIFKPIC_01479	3.07081	0.00291225	HOIFKPIC_01479;inference=ab initio prediction:Prodigal:2.6";locus_tag=HOIFKPIC_01479";product=hypothetical protein	B47	Bacteria;Proteobacteria;Deltaproteobacteria;Desulfuromonadales;Geobacteraceae
HLKGEMOI_01516	-3.03197	0.00296707	HLKGEMOI_01516;inference=ab initio prediction:Prodigal:2.6";locus_tag=HLKGEMOI_01516";product=hypothetical protein	A4	Bacteria
NEPJAMCM_03832	-2.78567	0.00297745	NEPJAMCM_03832;eC_number=1.6.5.-";Name=ndhD1_2";dbxref=COG:COG1008";gene=ndhD1_2";inference=ab initio prediction:Prodigal:2.6,similar to AA sequence:UniProtKB:Q8DKY0";locus_tag=NEPJAMCM_03832";product=NAD(P)H-quinone oxidoreductase chain 4 1	A25	Bacteria
DICBGPOC_01121	6.95291	0.00299716	DICBGPOC_01121;eC_number=1.8.1.9";Name=trxB";gene=trxB";inference=ab initio prediction:Prodigal:2.6,similar to AA sequence:UniProtKB:P99101";locus_tag=DICBGPOC_01121";product=Thioredoxin reductase	A40	Bacteria
KAALPGPM_02307	-4.26383	0.00303579	KAALPGPM_02307;Name=susC_21";gene=susC_21";inference=ab initio prediction:Prodigal:2.6,similar to AA sequence:UniProtKB:Q8A1G1";locus_tag=KAALPGPM_02307";product=TonB-dependent receptor SusC	A1	Bacteria;Bacteroidetes
HLKGEMOI_03193	-4.98203	0.00302123	HLKGEMOI_03193;eC_number=1.1.1.18";Name=iolG_26";dbxref=COG:COG0673";gene=iolG_26";inference=ab initio prediction:Prodigal:2.6,similar to AA sequence:UniProtKB:Q8ZK57";locus_tag=HLKGEMOI_03193";product=Inositol 2-dehydrogenase	A4	Bacteria
DPBFBJBA_01275	-1.37648	0.00302935	DPBFBJBA_01275;inference=ab initio prediction:Prodigal:2.6";locus_tag=DPBFBJBA_01275";product=hypothetical protein	A9	Bacteria
NIEEALCC_00648	-3.32804	0.00303438	NIEEALCC_00648;Name=nusA";dbxref=COG:COG0195";gene=nusA";inference=ab initio prediction:Prodigal:2.6,similar to AA sequence:UniProtKB:Q83BS0";locus_tag=NIEEALCC_00648";product=Transcription termination/antitermination protein NusA	B21	Bacteria;Bacteroidetes
NIEEALCC_03362	-3.33246	0.00300733	NIEEALCC_03362;eC_number=1.1.99.28";Name=gfo_2";gene=gfo_2";inference=ab initio prediction:Prodigal:2.6,similar to AA sequence:UniProtKB:Q07982";locus_tag=NIEEALCC_03362";product=Glucose--fructose oxidoreductase	B21	Bacteria;Bacteroidetes
HHONGFGL_03726	-2.17875	0.00302097	HHONGFGL_03726;inference=ab initio prediction:Prodigal:2.6";locus_tag=HHONGFGL_03726";product=hypothetical protein	B2	Bacteria
HOIFKPIC_01443	3.83159	0.00303113	HOIFKPIC_01443;eC_number=1.-.-.-";Name=ydhV";dbxref=COG:COG2414";gene=ydhV";inference=ab initio prediction:Prodigal:2.6,similar to AA sequence:UniProtKB:P76192";locus_tag=HOIFKPIC_01443";product=putative oxidoreductase YdhV	B47	Bacteria;Proteobacteria;Deltaproteobacteria;Desulfuromonadales;Geobacteraceae
IOBJJNGC_04621	-1.55507	0.00305916	IOBJJNGC_04621;eC_number=2.10.1.1";Name=moeA";dbxref=COG:COG0303";gene=moeA";inference=ab initio prediction:Prodigal:2.6,similar to AA sequence:UniProtKB:P12281";locus_tag=IOBJJNGC_04621";product=Molybdopterin molybdenumtransferase	B36	Bacteria
EBGGMOPP_02150	4.03354	0.00306783	EBGGMOPP_02150;inference=ab initio prediction:Prodigal:2.6";locus_tag=EBGGMOPP_02150";product=hypothetical protein	A27	Bacteria;Actinobacteria;Actinomycetia;Micrococcales
NEPJAMCM_04000	-3.11696	0.00308456	NEPJAMCM_04000;Name=rcp1_12";gene=rcp1_12";inference=ab initio prediction:Prodigal:2.6,similar to AA sequence:UniProtKB:Q55169";locus_tag=NEPJAMCM_04000";product=Response regulator rcp1	A25	Bacteria
KAALPGPM_03619	1.95106	0.00310328	KAALPGPM_03619;inference=ab initio prediction:Prodigal:2.6";locus_tag=KAALPGPM_03619";product=hypothetical protein	A1	Bacteria;Bacteroidetes
NEPJAMCM_01119	1.30735	0.00310845	NEPJAMCM_01119;eC_number=2.1.1.72";inference=ab initio prediction:Prodigal:2.6,similar to AA sequence:UniProtKB:P25240";locus_tag=NEPJAMCM_01119";product=Modification methylase Eco57IB	A25	Bacteria
HLKGEMOI_00466	-1.92869	0.00311894	HLKGEMOI_00466;Name=yiaD_1";dbxref=COG:COG2885";gene=yiaD_1";inference=ab initio prediction:Prodigal:2.6,similar to AA sequence:UniProtKB:P37665";locus_tag=HLKGEMOI_00466";product=putative lipoprotein YiaD	A4	Bacteria
HMEJDMKA_02591	-3.24303	0.00312222	HMEJDMKA_02591;eC_number=2.6.1.50";Name=stsC_2";dbxref=COG:COG0399";gene=stsC_2";inference=ab initio prediction:Prodigal:2.6,similar to AA sequence:UniProtKB:P77952";locus_tag=HMEJDMKA_02591";product=L-glutamine:scyllo-inosose aminotransferase	B16	Bacteria;Bacteroidetes
AILGOOGK_00243	-3.85446	0.00312353	AILGOOGK_00243;eC_number=3.4.21.-";inference=ab initio prediction:Prodigal:2.6,similar to AA sequence:UniProtKB:Q7A5M9";locus_tag=AILGOOGK_00243";product=putative CtpA-like serine protease	B3	Bacteria;Proteobacteria;Alphaproteobacteria;Hyphomicrobiales;Phyllobacteriaceae;Aminobacter
PHHGDFOP_00854	5.0568	0.0031299	PHHGDFOP_00854;inference=ab initio prediction:Prodigal:2.6";locus_tag=PHHGDFOP_00854";product=hypothetical protein	A33	Bacteria;Proteobacteria;Deltaproteobacteria;Desulfuromonadales;Geobacteraceae
PHHGDFOP_00658	2.31248	0.00314104	PHHGDFOP_00658;inference=ab initio prediction:Prodigal:2.6";locus_tag=PHHGDFOP_00658";product=hypothetical protein	A33	Bacteria;Proteobacteria;Deltaproteobacteria;Desulfuromonadales;Geobacteraceae
EGNNAHDB_01253	-2.84645	0.00313869	EGNNAHDB_01253;Name=fusA_2";dbxref=COG:COG0480";gene=fusA_2";inference=ab initio prediction:Prodigal:2.6,similar to AA sequence:UniProtKB:P80868";locus_tag=EGNNAHDB_01253";product=Elongation factor G	A5	Bacteria
BGPMCBJC_02506	-4.21058	0.00314918	BGPMCBJC_02506;eC_number=1.1.1.18";Name=iolG_10";dbxref=COG:COG0673";gene=iolG_10";inference=ab initio prediction:Prodigal:2.6,similar to AA sequence:UniProtKB:Q9WYP5";locus_tag=BGPMCBJC_02506";product=Myo-inositol 2-dehydrogenase	B44	Bacteria
HLKGEMOI_03566	-4.39774	0.00316412	HLKGEMOI_03566;Name=susD_3";gene=susD_3";inference=ab initio prediction:Prodigal:2.6,similar to AA sequence:UniProtKB:Q8A1G2";locus_tag=HLKGEMOI_03566";product=Starch-binding protein SusD	A4	Bacteria
CMECPNAK_00972	2.72887	0.00330151	CMECPNAK_00972;eC_number=2.7.1.165";Name=garK";dbxref=COG:COG1929";gene=garK";inference=ab initio prediction:Prodigal:2.6,similar to AA sequence:UniProtKB:P23524";locus_tag=CMECPNAK_00972";product=Glycerate 2-kinase	A15	Bacteria;Firmicutes
CMECPNAK_01878	-1.14362	0.0033028	CMECPNAK_01878;inference=ab initio prediction:Prodigal:2.6";locus_tag=CMECPNAK_01878";product=hypothetical protein	A15	Bacteria;Firmicutes
CMECPNAK_02041	1.52641	0.00336459	CMECPNAK_02041;inference=ab initio prediction:Prodigal:2.6,similar to AA sequence:UniProtKB:Q8GFE2";locus_tag=CMECPNAK_02041";product=Chlorophenol reductase	A15	Bacteria;Firmicutes
DIDAGAJH_00359	-2.97145	0.00331333	DIDAGAJH_00359;inference=ab initio prediction:Prodigal:2.6,similar to AA sequence:UniProtKB:B3EWP1";locus_tag=DIDAGAJH_00359";note=UPF0065 protein in clcB-clcD intergenic region";product=hypothetical protein	A19	Bacteria
NEPJAMCM_01477	-1.00258	0.00333045	NEPJAMCM_01477;Name=rpsM";dbxref=COG:COG0099";gene=rpsM";inference=ab initio prediction:Prodigal:2.6,similar to AA sequence:UniProtKB:P62655";locus_tag=NEPJAMCM_01477";product=30S ribosomal protein S13	A25	Bacteria
NEPJAMCM_02266	-3.22926	0.00324788	NEPJAMCM_02266;inference=ab initio prediction:Prodigal:2.6";locus_tag=NEPJAMCM_02266";product=hypothetical protein	A25	Bacteria
NEPJAMCM_03988	-5.44853	0.00326307	NEPJAMCM_03988;eC_number=2.7.11.1";Name=pknD_6";gene=pknD_6";inference=ab initio prediction:Prodigal:2.6,similar to AA sequence:UniProtKB:P9WI78";locus_tag=NEPJAMCM_03988";product=Serine/threonine-protein kinase PknD	A25	Bacteria
NEPJAMCM_04885	-1.71501	0.00326121	NEPJAMCM_04885;eC_number=3.4.21.-";Name=bpr_1";dbxref=COG:COG1404";gene=bpr_1";inference=ab initio prediction:Prodigal:2.6,similar to AA sequence:UniProtKB:P16397";locus_tag=NEPJAMCM_04885";product=Bacillopeptidase F	A25	Bacteria
IKJPCFEL_01612	1.17151	0.00325608	IKJPCFEL_01612;Name=ydgH";dbxref=COG:COG2409";gene=ydgH";inference=ab initio prediction:Prodigal:2.6,similar to AA sequence:UniProtKB:P96706";locus_tag=IKJPCFEL_01612";product=Putative membrane protein YdgH	A2	Bacteria;Firmicutes
PHHGDFOP_00829	3.34177	0.00334845	PHHGDFOP_00829;Name=dgt";dbxref=COG:COG0232";gene=dgt";inference=ab initio prediction:Prodigal:2.6,similar to AA sequence:UniProtKB:P9WNY7";locus_tag=PHHGDFOP_00829";product=Deoxyguanosinetriphosphate triphosphohydrolase-like protein	A33	Bacteria;Proteobacteria;Deltaproteobacteria;Desulfuromonadales;Geobacteraceae
PHHGDFOP_01704	3.03395	0.00329596	PHHGDFOP_01704;inference=ab initio prediction:Prodigal:2.6";locus_tag=PHHGDFOP_01704";product=hypothetical protein	A33	Bacteria;Proteobacteria;Deltaproteobacteria;Desulfuromonadales;Geobacteraceae
DGOECHBH_01221	-5.7015	0.00329984	DGOECHBH_01221;inference=ab initio prediction:Prodigal:2.6";locus_tag=DGOECHBH_01221";product=hypothetical protein	A36	Bacteria
DGOECHBH_02392	-2.38782	0.00319054	DGOECHBH_02392;Name=gspF";dbxref=COG:COG1459";gene=gspF";inference=ab initio prediction:Prodigal:2.6,similar to AA sequence:UniProtKB:P41441";locus_tag=DGOECHBH_02392";product=Putative type II secretion system protein F	A36	Bacteria
JGKLDCAD_02577	1.48571	0.00327714	JGKLDCAD_02577;eC_number=2.6.1.16";Name=glmS_2";dbxref=COG:COG0449";gene=glmS_2";inference=ab initio prediction:Prodigal:2.6,similar to AA sequence:UniProtKB:P17169";locus_tag=JGKLDCAD_02577";product=Glutamine--fructose-6-phosphate aminotransferase [isomerizing]	A39	Bacteria;Bacteroidetes;Bacteroidia;Marinilabiliales;Prolixibacteraceae
HLKGEMOI_01585	-3.28617	0.00333997	HLKGEMOI_01585;eC_number=3.2.1.21";dbxref=COG:COG1472";inference=ab initio prediction:Prodigal:2.6,similar to AA sequence:UniProtKB:A7LXU3";locus_tag=HLKGEMOI_01585";product=Beta-glucosidase BoGH3B	A4	Bacteria
HLKGEMOI_02154	-5.00291	0.00336521	HLKGEMOI_02154;eC_number=3.2.1.4";Name=cenC";gene=cenC";inference=ab initio prediction:Prodigal:2.6,similar to AA sequence:UniProtKB:P14090";locus_tag=HLKGEMOI_02154";product=Endoglucanase C	A4	Bacteria
HLKGEMOI_03044	-2.99378	0.0032093	HLKGEMOI_03044;Name=susC_33";gene=susC_33";inference=ab initio prediction:Prodigal:2.6,similar to AA sequence:UniProtKB:Q8A1G1";locus_tag=HLKGEMOI_03044";product=TonB-dependent receptor SusC	A4	Bacteria
EGNNAHDB_01967	1.13822	0.00333728	EGNNAHDB_01967;dbxref=COG:COG2200";inference=ab initio prediction:Prodigal:2.6,similar to AA sequence:UniProtKB:Q9I310";locus_tag=EGNNAHDB_01967";product=putative signaling protein	A5	Bacteria
GHNPANGO_00788	-3.03537	0.00335737	GHNPANGO_00788;inference=ab initio prediction:Prodigal:2.6";locus_tag=GHNPANGO_00788";product=hypothetical protein	A8	Bacteria
GHNPANGO_02748	-2.30184	0.00333282	GHNPANGO_02748;eC_number=2.6.1.19";Name=gabT";dbxref=COG:COG0160";gene=gabT";inference=ab initio prediction:Prodigal:2.6,similar to AA sequence:UniProtKB:P22256";locus_tag=GHNPANGO_02748";product=4-aminobutyrate aminotransferase GabT	A8	Bacteria
HMEJDMKA_00506	-3.39752	0.00325651	HMEJDMKA_00506;Name=secY";dbxref=COG:COG0201";gene=secY";inference=ab initio prediction:Prodigal:2.6,similar to AA sequence:UniProtKB:P9WGN3";locus_tag=HMEJDMKA_00506";product=Protein translocase subunit SecY	B16	Bacteria;Bacteroidetes
HMEJDMKA_02552	-4.24511	0.00324932	HMEJDMKA_02552;inference=ab initio prediction:Prodigal:2.6";locus_tag=HMEJDMKA_02552";product=hypothetical protein	B16	Bacteria;Bacteroidetes
NIEEALCC_00512	-2.06743	0.00332495	NIEEALCC_00512;Name=secDF";dbxref=COG:COG0341";gene=secDF";inference=ab initio prediction:Prodigal:2.6,similar to AA sequence:UniProtKB:Q5SKE6";locus_tag=NIEEALCC_00512";product=Protein translocase subunit SecDF	B21	Bacteria;Bacteroidetes
CGLMKKJK_00735	-7.00108	0.00320365	CGLMKKJK_00735;inference=ab initio prediction:Prodigal:2.6";locus_tag=CGLMKKJK_00735";product=hypothetical protein	B22	Bacteria
CGLMKKJK_00867	-4.65056	0.00332968	CGLMKKJK_00867;inference=ab initio prediction:Prodigal:2.6";locus_tag=CGLMKKJK_00867";product=hypothetical protein	B22	Bacteria
CGLMKKJK_01263	-2.76205	0.00326549	CGLMKKJK_01263;eC_number=5.3.1.5";Name=xylA";gene=xylA";inference=ab initio prediction:Prodigal:2.6,similar to AA sequence:UniProtKB:P24300";locus_tag=CGLMKKJK_01263";product=Xylose isomerase	B22	Bacteria
CGLMKKJK_02097	-5.82264	0.00333526	CGLMKKJK_02097;Name=pomA";dbxref=COG:COG1291";gene=pomA";inference=ab initio prediction:Prodigal:2.6,similar to AA sequence:UniProtKB:O06873";locus_tag=CGLMKKJK_02097";product=Chemotaxis protein PomA	B22	Bacteria
CGLMKKJK_02230	-6.75445	0.00320929	CGLMKKJK_02230;Name=pilQ_2";dbxref=COG:COG4796";gene=pilQ_2";inference=ab initio prediction:Prodigal:2.6,similar to AA sequence:UniProtKB:Q70M91";locus_tag=CGLMKKJK_02230";product=Type IV pilus biogenesis and competence protein PilQ	B22	Bacteria
HHONGFGL_00458	-4.12674	0.00326032	HHONGFGL_00458;eC_number=2.4.1.-";Name=rgtE_1";dbxref=COG:COG0463";gene=rgtE_1";inference=ab initio prediction:Prodigal:2.6,similar to AA sequence:UniProtKB:Q1MJ95";locus_tag=HHONGFGL_00458";product=Dodecaprenyl-phosphate galacturonate synthase	B2	Bacteria
HHONGFGL_00778	-2.19017	0.00334507	HHONGFGL_00778;inference=ab initio prediction:Prodigal:2.6";locus_tag=HHONGFGL_00778";product=hypothetical protein	B2	Bacteria
IOBJJNGC_03596	-1.57176	0.00333154	IOBJJNGC_03596;inference=ab initio prediction:Prodigal:2.6,similar to AA sequence:UniProtKB:Q1Q0T4";locus_tag=IOBJJNGC_03596";product=Hydrazine synthase subunit beta	B36	Bacteria
BGPMCBJC_03908	3.48722	0.00320579	BGPMCBJC_03908;eC_number=3.2.-.-";Name=yraA_2";dbxref=COG:COG0693";gene=yraA_2";inference=ab initio prediction:Prodigal:2.6,similar to AA sequence:UniProtKB:O06006";locus_tag=BGPMCBJC_03908";product=Putative cysteine protease YraA	B44	Bacteria
HNCACCKO_00298	-2.67492	0.00327604	HNCACCKO_00298;eC_number=3.1.26.-";Name=rng";dbxref=COG:COG1530";gene=rng";inference=ab initio prediction:Prodigal:2.6,similar to AA sequence:UniProtKB:P0A9J0";locus_tag=HNCACCKO_00298";product=Ribonuclease G	B45	Bacteria
HOIFKPIC_00540	4.22916	0.00336582	HOIFKPIC_00540;eC_number=4.1.3.27";Name=trpG";dbxref=COG:COG0512";gene=trpG";inference=ab initio prediction:Prodigal:2.6,similar to AA sequence:UniProtKB:P00901";locus_tag=HOIFKPIC_00540";product=Anthranilate synthase component 2	B47	Bacteria;Proteobacteria;Deltaproteobacteria;Desulfuromonadales;Geobacteraceae
HOIFKPIC_01079	3.24339	0.00321742	HOIFKPIC_01079;eC_number=1.8.4.12";Name=msrB";dbxref=COG:COG0229";gene=msrB";inference=ab initio prediction:Prodigal:2.6,similar to AA sequence:UniProtKB:P0A746";locus_tag=HOIFKPIC_01079";product=Peptide methionine sulfoxide reductase MsrB	B47	Bacteria;Proteobacteria;Deltaproteobacteria;Desulfuromonadales;Geobacteraceae
HOIFKPIC_01386	2.20771	0.00325024	HOIFKPIC_01386;eC_number=3.4.21.102";Name=ctpB";dbxref=COG:COG0793";gene=ctpB";inference=ab initio prediction:Prodigal:2.6,similar to AA sequence:UniProtKB:O35002";locus_tag=HOIFKPIC_01386";product=Carboxy-terminal processing protease CtpB	B47	Bacteria;Proteobacteria;Deltaproteobacteria;Desulfuromonadales;Geobacteraceae
NEPJAMCM_03841	-2.4616	0.00337755	NEPJAMCM_03841;inference=ab initio prediction:Prodigal:2.6";locus_tag=NEPJAMCM_03841";product=hypothetical protein	A25	Bacteria
DPBFBJBA_00582	-1.14554	0.00338691	DPBFBJBA_00582;inference=ab initio prediction:Prodigal:2.6";locus_tag=DPBFBJBA_00582";product=hypothetical protein	A9	Bacteria
GHNPANGO_03805	-4.0867	0.00339682	GHNPANGO_03805;inference=ab initio prediction:Prodigal:2.6";locus_tag=GHNPANGO_03805";product=hypothetical protein	A8	Bacteria
HHONGFGL_00777	-2.47577	0.00339746	HHONGFGL_00777;Name=hcp1_2";dbxref=COG:COG3157";gene=hcp1_2";inference=ab initio prediction:Prodigal:2.6,similar to AA sequence:UniProtKB:Q9I747";locus_tag=HHONGFGL_00777";product=Protein hcp1	B2	Bacteria
CMECPNAK_00853	0.864804	0.00343942	CMECPNAK_00853;eC_number=2.1.2.9";Name=fmt";gene=fmt";inference=ab initio prediction:Prodigal:2.6,similar to AA sequence:UniProtKB:P99127";locus_tag=CMECPNAK_00853";product=Methionyl-tRNA formyltransferase	A15	Bacteria;Firmicutes
FLLAPKKP_00240	-2.84892	0.00349837	FLLAPKKP_00240;inference=ab initio prediction:Prodigal:2.6,similar to AA sequence:UniProtKB:P0AE45";locus_tag=FLLAPKKP_00240";note=UPF0053 inner membrane protein YtfL";product=hypothetical protein	A17	Bacteria;Chloroflexi;Anaerolineae;Anaerolineales;Anaerolineaceae
KAALPGPM_03337	-2.88835	0.0034173	KAALPGPM_03337;eC_number=1.1.1.18";Name=iolG_20";dbxref=COG:COG0673";gene=iolG_20";inference=ab initio prediction:Prodigal:2.6,similar to AA sequence:UniProtKB:Q8ZK57";locus_tag=KAALPGPM_03337";product=Inositol 2-dehydrogenase	A1	Bacteria;Bacteroidetes
NEPJAMCM_03807	-2.71314	0.0034651	NEPJAMCM_03807;eC_number=2.4.1.250";Name=mshA_3";gene=mshA_3";inference=ab initio prediction:Prodigal:2.6,protein motif:HAMAP:MF_01695";locus_tag=NEPJAMCM_03807";product=D-inositol-3-phosphate glycosyltransferase	A25	Bacteria
NEPJAMCM_04301	-5.73303	0.00346307	NEPJAMCM_04301;Name=pulG_11";gene=pulG_11";inference=ab initio prediction:Prodigal:2.6,similar to AA sequence:UniProtKB:P15746";locus_tag=NEPJAMCM_04301";product=Type II secretion system protein G	A25	Bacteria
NEPJAMCM_04362	-1.6078	0.00345297	NEPJAMCM_04362;inference=ab initio prediction:Prodigal:2.6";locus_tag=NEPJAMCM_04362";product=hypothetical protein	A25	Bacteria
NEPJAMCM_05943	-1.13198	0.0034271	NEPJAMCM_05943;inference=ab initio prediction:Prodigal:2.6";locus_tag=NEPJAMCM_05943";product=hypothetical protein	A25	Bacteria
PHHGDFOP_01311	6.25909	0.00347349	PHHGDFOP_01311;inference=ab initio prediction:Prodigal:2.6";locus_tag=PHHGDFOP_01311";product=hypothetical protein	A33	Bacteria;Proteobacteria;Deltaproteobacteria;Desulfuromonadales;Geobacteraceae
HLKGEMOI_02373	-3.03279	0.00350573	HLKGEMOI_02373;inference=ab initio prediction:Prodigal:2.6";locus_tag=HLKGEMOI_02373";product=hypothetical protein	A4	Bacteria
GHNPANGO_03548	-1.92257	0.00347842	GHNPANGO_03548;inference=ab initio prediction:Prodigal:2.6";locus_tag=GHNPANGO_03548";product=hypothetical protein	A8	Bacteria
CGLMKKJK_00722	-4.05004	0.00349134	CGLMKKJK_00722;eC_number=3.1.-.-";Name=nrnA";dbxref=COG:COG0618";gene=nrnA";inference=ab initio prediction:Prodigal:2.6,similar to AA sequence:UniProtKB:Q5SM25";locus_tag=CGLMKKJK_00722";product=Bifunctional oligoribonuclease and PAP phosphatase NrnA	B22	Bacteria
LHNHJDGH_02657	-13.383	0.0034853	LHNHJDGH_02657;Name=qrcD_2";gene=qrcD_2";inference=ab initio prediction:Prodigal:2.6,similar to AA sequence:UniProtKB:Q72E86";locus_tag=LHNHJDGH_02657";product=Menaquinone reductase%2C integral membrane subunit	B23	Bacteria;Proteobacteria;Deltaproteobacteria;Desulfobacterales;Desulfobacteraceae
HHONGFGL_02332	-1.96558	0.00342515	HHONGFGL_02332;Name=hfq_3";gene=hfq_3";inference=ab initio prediction:Prodigal:2.6,similar to AA sequence:UniProtKB:Q2YPW9";locus_tag=HHONGFGL_02332";product=RNA-binding protein Hfq	B2	Bacteria
HHONGFGL_03639	-3.18829	0.00344836	HHONGFGL_03639;eC_number=2.1.1.-";Name=cmoB";gene=cmoB";inference=ab initio prediction:Prodigal:2.6,protein motif:HAMAP:MF_01590";locus_tag=HHONGFGL_03639";product=tRNA (mo5U34)-methyltransferase	B2	Bacteria
FKMPEOLC_03012	3.54996	0.00343857	FKMPEOLC_03012;inference=ab initio prediction:Prodigal:2.6";locus_tag=FKMPEOLC_03012";product=hypothetical protein	B32	Bacteria;Proteobacteria;Deltaproteobacteria;Desulfovibrionales;Desulfovibrionaceae
GPJHLCPC_02065	-2.34844	0.00345736	GPJHLCPC_02065;inference=ab initio prediction:Prodigal:2.6";locus_tag=GPJHLCPC_02065";product=hypothetical protein	B34	Bacteria
IOBJJNGC_04221	1.92347	0.00350737	IOBJJNGC_04221;inference=ab initio prediction:Prodigal:2.6";locus_tag=IOBJJNGC_04221";product=hypothetical protein	B36	Bacteria
MFKOBCDF_02583	-0.402357	0.00341011	MFKOBCDF_02583;Name=yesS_3";dbxref=COG:COG2207";gene=yesS_3";inference=ab initio prediction:Prodigal:2.6,similar to AA sequence:UniProtKB:O31522";locus_tag=MFKOBCDF_02583";product=HTH-type transcriptional regulator YesS	B38	Bacteria
HOIFKPIC_00807	2.42759	0.00350326	HOIFKPIC_00807;eC_number=6.3.2.13";Name=murE";dbxref=COG:COG0769";gene=murE";inference=ab initio prediction:Prodigal:2.6,similar to AA sequence:UniProtKB:Q819Q0";locus_tag=HOIFKPIC_00807";product=UDP-N-acetylmuramoyl-L-alanyl-D-glutamate--2%2C6-diaminopimelate ligase	B47	Bacteria;Proteobacteria;Deltaproteobacteria;Desulfuromonadales;Geobacteraceae
HOIFKPIC_01899	2.25576	0.00350867	HOIFKPIC_01899;eC_number=4.2.2.-";Name=mltD";dbxref=COG:COG0741";gene=mltD";inference=ab initio prediction:Prodigal:2.6,similar to AA sequence:UniProtKB:P0AEZ7";locus_tag=HOIFKPIC_01899";product=Membrane-bound lytic murein transglycosylase D	B47	Bacteria;Proteobacteria;Deltaproteobacteria;Desulfuromonadales;Geobacteraceae
PMFBGOMJ_00992	-3.81459	0.00340506	PMFBGOMJ_00992;eC_number=3.6.4.-";Name=rho";dbxref=COG:COG1158";gene=rho";inference=ab initio prediction:Prodigal:2.6,similar to AA sequence:UniProtKB:P0AG30";locus_tag=PMFBGOMJ_00992";product=Transcription termination factor Rho	B5	Bacteria;Proteobacteria;Betaproteobacteria
IOIKFDHD_00797	2.1738	0.00351806	IOIKFDHD_00797;eC_number=3.5.2.3";Name=pyrC";dbxref=COG:COG0044";gene=pyrC";inference=ab initio prediction:Prodigal:2.6,similar to AA sequence:UniProtKB:Q81WF0";locus_tag=IOIKFDHD_00797";product=Dihydroorotase	B43	Bacteria
NEPJAMCM_01406	-1.42869	0.00352963	NEPJAMCM_01406;Name=bamA_1";dbxref=COG:COG4775";gene=bamA_1";inference=ab initio prediction:Prodigal:2.6,similar to AA sequence:UniProtKB:Q9K1H0";locus_tag=NEPJAMCM_01406";product=Outer membrane protein assembly factor BamA	A25	Bacteria
HLKGEMOI_00177	-3.16481	0.00353331	HLKGEMOI_00177;eC_number=2.7.7.7";Name=polA";dbxref=COG:COG0258";gene=polA";inference=ab initio prediction:Prodigal:2.6,similar to AA sequence:UniProtKB:P00582";locus_tag=HLKGEMOI_00177";product=DNA polymerase I	A4	Bacteria
NEPJAMCM_01266	1.29076	0.0035584	NEPJAMCM_01266;inference=ab initio prediction:Prodigal:2.6";locus_tag=NEPJAMCM_01266";product=hypothetical protein	A25	Bacteria
NIEEALCC_02140	-3.19823	0.00355076	NIEEALCC_02140;inference=ab initio prediction:Prodigal:2.6";locus_tag=NIEEALCC_02140";product=hypothetical protein	B21	Bacteria;Bacteroidetes
CLJBGMNG_02814	-11.3335	0.00355218	CLJBGMNG_02814;eC_number=2.8.1.1";Name=glpE_1";gene=glpE_1";inference=ab initio prediction:Prodigal:2.6,protein motif:HAMAP:MF_01009";locus_tag=CLJBGMNG_02814";product=Thiosulfate sulfurtransferase GlpE	B25	Bacteria
IOBJJNGC_01570	13.5134	0.00355322	IOBJJNGC_01570;inference=ab initio prediction:Prodigal:2.6";locus_tag=IOBJJNGC_01570";product=hypothetical protein	B36	Bacteria
CMECPNAK_01385	3.50496	0.00356787	CMECPNAK_01385;Name=glnQ_2";dbxref=COG:COG1126";gene=glnQ_2";inference=ab initio prediction:Prodigal:2.6,similar to AA sequence:UniProtKB:P10346";locus_tag=CMECPNAK_01385";product=Glutamine transport ATP-binding protein GlnQ	A15	Bacteria;Firmicutes
DIDAGAJH_02358	1.08251	0.00357029	DIDAGAJH_02358;eC_number=4.2.1.150";Name=crt";dbxref=COG:COG1024";gene=crt";inference=ab initio prediction:Prodigal:2.6,similar to AA sequence:UniProtKB:P52046";locus_tag=DIDAGAJH_02358";product=Short-chain-enoyl-CoA hydratase	A19	Bacteria
PHHGDFOP_01021	4.69554	0.00358242	PHHGDFOP_01021;inference=ab initio prediction:Prodigal:2.6";locus_tag=PHHGDFOP_01021";product=hypothetical protein	A33	Bacteria;Proteobacteria;Deltaproteobacteria;Desulfuromonadales;Geobacteraceae
GMFAOAFM_00874	1.50911	0.00358424	GMFAOAFM_00874;eC_number=2.8.1.7";Name=sufS";dbxref=COG:COG0520";gene=sufS";inference=ab initio prediction:Prodigal:2.6,similar to AA sequence:UniProtKB:O32164";locus_tag=GMFAOAFM_00874";product=Cysteine desulfurase SufS	B6	Bacteria;Firmicutes
CMECPNAK_01099	2.75634	0.00359097	CMECPNAK_01099;eC_number=5.4.2.12";Name=gpmI";gene=gpmI";inference=ab initio prediction:Prodigal:2.6,similar to AA sequence:UniProtKB:Q9X519";locus_tag=CMECPNAK_01099";product=2%2C3-bisphosphoglycerate-independent phosphoglycerate mutase	A15	Bacteria;Firmicutes
NPLOMPKM_00271	2.75977	0.00360307	NPLOMPKM_00271;dbxref=COG:COG0701";inference=ab initio prediction:Prodigal:2.6,similar to AA sequence:UniProtKB:Q8DUY3";locus_tag=NPLOMPKM_00271";product=Putative two-component membrane permease complex subunit SMU_747c	A35	Bacteria;Proteobacteria;Gammaproteobacteria
IOBJJNGC_02865	-1.90978	0.00360366	IOBJJNGC_02865;eC_number=1.1.1.94";Name=gpsA";gene=gpsA";inference=ab initio prediction:Prodigal:2.6,similar to AA sequence:UniProtKB:P64191";locus_tag=IOBJJNGC_02865";product=Glycerol-3-phosphate dehydrogenase [NAD(P)+]	B36	Bacteria
IOIKFDHD_01869	2.1339	0.00361467	IOIKFDHD_01869;eC_number=6.3.5.2";Name=guaA";dbxref=COG:COG0518";gene=guaA";inference=ab initio prediction:Prodigal:2.6,similar to AA sequence:UniProtKB:P04079";locus_tag=IOIKFDHD_01869";product=GMP synthase [glutamine-hydrolyzing]	B43	Bacteria
KAALPGPM_01031	-3.09367	0.00362975	KAALPGPM_01031;eC_number=3.4.14.-";Name=dpp7";gene=dpp7";inference=ab initio prediction:Prodigal:2.6,similar to AA sequence:UniProtKB:A6L2J8";locus_tag=KAALPGPM_01031";product=Dipeptidyl-peptidase 7	A1	Bacteria;Bacteroidetes
NEPJAMCM_05319	1.8198	0.00362815	NEPJAMCM_05319;eC_number=3.6.3.-";Name=macB_12";gene=macB_12";inference=ab initio prediction:Prodigal:2.6,similar to AA sequence:UniProtKB:Q2EHL8";locus_tag=NEPJAMCM_05319";product=Macrolide export ATP-binding/permease protein MacB	A25	Bacteria
GHNPANGO_03081	-2.47697	0.00362055	GHNPANGO_03081;inference=ab initio prediction:Prodigal:2.6";locus_tag=GHNPANGO_03081";product=hypothetical protein	A8	Bacteria
ICKIEHJA_02903	-7.73145	0.0036359	ICKIEHJA_02903;Name=etfA";dbxref=COG:COG2025";gene=etfA";inference=ab initio prediction:Prodigal:2.6,similar to AA sequence:UniProtKB:P38974";locus_tag=ICKIEHJA_02903";product=Electron transfer flavoprotein subunit alpha	B8	Bacteria;Proteobacteria;Betaproteobacteria;Rhodocyclales;Azonexaceae;Dechloromonas;Dechloromonas sp. HYN0024
NEPJAMCM_02997	-5.34364	0.00365052	NEPJAMCM_02997;Name=mglA";dbxref=COG:COG1100";gene=mglA";inference=ab initio prediction:Prodigal:2.6,similar to AA sequence:UniProtKB:Q1DB04";locus_tag=NEPJAMCM_02997";product=Mutual gliding-motility protein MglA	A25	Bacteria
HHONGFGL_01554	-2.71243	0.00364782	HHONGFGL_01554;Name=secD_1";dbxref=COG:COG0342";gene=secD_1";inference=ab initio prediction:Prodigal:2.6,similar to AA sequence:UniProtKB:E9RGS3";locus_tag=HHONGFGL_01554";product=Protein translocase subunit SecD	B2	Bacteria
IOIKFDHD_00860	2.07847	0.00365541	IOIKFDHD_00860;eC_number=5.3.1.1";Name=tpiA";gene=tpiA";inference=ab initio prediction:Prodigal:2.6,similar to AA sequence:UniProtKB:Q93GB7";locus_tag=IOIKFDHD_00860";product=Triosephosphate isomerase	B43	Bacteria
CMECPNAK_00889	2.14293	0.00366982	CMECPNAK_00889;Name=rpsD";gene=rpsD";inference=ab initio prediction:Prodigal:2.6,similar to AA sequence:UniProtKB:P81288";locus_tag=CMECPNAK_00889";product=30S ribosomal protein S4	A15	Bacteria;Firmicutes
CMECPNAK_00502	-3.19563	0.00369247	CMECPNAK_00502;Name=ulaA_1";dbxref=COG:COG3037";gene=ulaA_1";inference=ab initio prediction:Prodigal:2.6,similar to AA sequence:UniProtKB:P39301";locus_tag=CMECPNAK_00502";product=Ascorbate-specific PTS system EIIC component	A15	Bacteria;Firmicutes
KAALPGPM_02620	-1.98577	0.00368819	KAALPGPM_02620;eC_number=3.4.-.-";Name=bepA_5";gene=bepA_5";inference=ab initio prediction:Prodigal:2.6,protein motif:HAMAP:MF_00997";locus_tag=KAALPGPM_02620";product=Beta-barrel assembly-enhancing protease	A1	Bacteria;Bacteroidetes
HLKGEMOI_01986	-3.83064	0.00369621	HLKGEMOI_01986;Name=susC_18";gene=susC_18";inference=ab initio prediction:Prodigal:2.6,similar to AA sequence:UniProtKB:Q8A1G1";locus_tag=HLKGEMOI_01986";product=TonB-dependent receptor SusC	A4	Bacteria
HOIFKPIC_02293	1.6557	0.00369803	HOIFKPIC_02293;eC_number=3.1.4.-";Name=pgpH";gene=pgpH";inference=ab initio prediction:Prodigal:2.6,similar to AA sequence:UniProtKB:A0A0H3GGY3";locus_tag=HOIFKPIC_02293";product=Cyclic-di-AMP phosphodiesterase PgpH	B47	Bacteria;Proteobacteria;Deltaproteobacteria;Desulfuromonadales;Geobacteraceae
HLKGEMOI_02664	-3.11406	0.00370739	HLKGEMOI_02664;inference=ab initio prediction:Prodigal:2.6";locus_tag=HLKGEMOI_02664";product=hypothetical protein	A4	Bacteria
HMEJDMKA_02046	-2.22968	0.00371632	HMEJDMKA_02046;Name=susC_22";gene=susC_22";inference=ab initio prediction:Prodigal:2.6,similar to AA sequence:UniProtKB:Q8A1G1";locus_tag=HMEJDMKA_02046";product=TonB-dependent receptor SusC	B16	Bacteria;Bacteroidetes
BGPMCBJC_02565	-3.26531	0.00372292	BGPMCBJC_02565;Name=rplO";dbxref=COG:COG0200";gene=rplO";inference=ab initio prediction:Prodigal:2.6,similar to AA sequence:UniProtKB:P19946";locus_tag=BGPMCBJC_02565";product=50S ribosomal protein L15	B44	Bacteria
BJGNKILJ_01599	-3.82232	0.00375615	BJGNKILJ_01599;Name=tatC";dbxref=COG:COG0805";gene=tatC";inference=ab initio prediction:Prodigal:2.6,similar to AA sequence:UniProtKB:O67305";locus_tag=BJGNKILJ_01599";product=Sec-independent protein translocase protein TatC	A16	Bacteria;Bacteroidetes
HLKGEMOI_02468	-2.18087	0.00375151	HLKGEMOI_02468;inference=ab initio prediction:Prodigal:2.6";locus_tag=HLKGEMOI_02468";product=hypothetical protein	A4	Bacteria
FKMPEOLC_00245	3.32177	0.00373787	FKMPEOLC_00245;eC_number=4.6.1.17";Name=moaC";dbxref=COG:COG0315";gene=moaC";inference=ab initio prediction:Prodigal:2.6,similar to AA sequence:UniProtKB:P0A738";locus_tag=FKMPEOLC_00245";product=Cyclic pyranopterin monophosphate synthase	B32	Bacteria;Proteobacteria;Deltaproteobacteria;Desulfovibrionales;Desulfovibrionaceae
HOIFKPIC_00133	4.67293	0.00374524	HOIFKPIC_00133;Name=atoC_1";dbxref=COG:COG2204";gene=atoC_1";inference=ab initio prediction:Prodigal:2.6,similar to AA sequence:UniProtKB:Q06065";locus_tag=HOIFKPIC_00133";product=Regulatory protein AtoC	B47	Bacteria;Proteobacteria;Deltaproteobacteria;Desulfuromonadales;Geobacteraceae
HOIFKPIC_00301	4.10294	0.00374375	HOIFKPIC_00301;eC_number=3.6.4.13";Name=rhlE_1";dbxref=COG:COG0513";gene=rhlE_1";inference=ab initio prediction:Prodigal:2.6,similar to AA sequence:UniProtKB:P25888";locus_tag=HOIFKPIC_00301";product=ATP-dependent RNA helicase RhlE	B47	Bacteria;Proteobacteria;Deltaproteobacteria;Desulfuromonadales;Geobacteraceae
HLKGEMOI_03439	-2.4488	0.00376655	HLKGEMOI_03439;eC_number=3.6.-.-";dbxref=COG:COG1703";inference=ab initio prediction:Prodigal:2.6,similar to AA sequence:UniProtKB:P9WPZ1";locus_tag=HLKGEMOI_03439";product=putative GTPase	A4	Bacteria
GHNPANGO_04117	-3.35655	0.00377121	GHNPANGO_04117;eC_number=2.6.1.16";Name=glmS_2";dbxref=COG:COG0449";gene=glmS_2";inference=ab initio prediction:Prodigal:2.6,similar to AA sequence:UniProtKB:Q5NHQ9";locus_tag=GHNPANGO_04117";product=Glutamine--fructose-6-phosphate aminotransferase [isomerizing]	A8	Bacteria
LLNDIANP_02011	-2.89228	0.00377569	LLNDIANP_02011;inference=ab initio prediction:Prodigal:2.6";locus_tag=LLNDIANP_02011";product=hypothetical protein	A23	Bacteria;Bacteroidetes
HLKGEMOI_03635	-2.56545	0.00378042	HLKGEMOI_03635;Name=gltT";gene=gltT";inference=ab initio prediction:Prodigal:2.6,similar to AA sequence:UniProtKB:P24943";locus_tag=HLKGEMOI_03635";product=Proton/sodium-glutamate symport protein	A4	Bacteria
CGLMKKJK_00854	-5.61985	0.00378407	CGLMKKJK_00854;Name=yfhM";dbxref=COG:COG2373";gene=yfhM";inference=ab initio prediction:Prodigal:2.6,similar to AA sequence:UniProtKB:P76578";locus_tag=CGLMKKJK_00854";product=putative lipoprotein YfhM	B22	Bacteria
HMEJDMKA_00516	2.97574	0.00379066	HMEJDMKA_00516;inference=ab initio prediction:Prodigal:2.6";locus_tag=HMEJDMKA_00516";product=hypothetical protein	B16	Bacteria;Bacteroidetes
CMECPNAK_01883	-1.16866	0.0039766	CMECPNAK_01883;inference=ab initio prediction:Prodigal:2.6";locus_tag=CMECPNAK_01883";product=hypothetical protein	A15	Bacteria;Firmicutes
FLLAPKKP_01306	-6.05491	0.00394235	FLLAPKKP_01306;Name=ettA_1";dbxref=COG:COG0488";gene=ettA_1";inference=ab initio prediction:Prodigal:2.6,similar to AA sequence:UniProtKB:P45127";locus_tag=FLLAPKKP_01306";product=Energy-dependent translational throttle protein EttA	A17	Bacteria;Chloroflexi;Anaerolineae;Anaerolineales;Anaerolineaceae
KAALPGPM_02844	-3.88632	0.00404298	KAALPGPM_02844;eC_number=3.4.-.-";Name=pmbA_1";dbxref=COG:COG0312";gene=pmbA_1";inference=ab initio prediction:Prodigal:2.6,similar to AA sequence:UniProtKB:P0AFK0";locus_tag=KAALPGPM_02844";product=Metalloprotease PmbA	A1	Bacteria;Bacteroidetes
NEPJAMCM_01361	-3.34369	0.0038146	NEPJAMCM_01361;inference=ab initio prediction:Prodigal:2.6";locus_tag=NEPJAMCM_01361";product=hypothetical protein	A25	Bacteria
NEPJAMCM_01751	-5.03655	0.00381596	NEPJAMCM_01751;inference=ab initio prediction:Prodigal:2.6";locus_tag=NEPJAMCM_01751";product=hypothetical protein	A25	Bacteria
NEPJAMCM_03055	4.20232	0.00403773	NEPJAMCM_03055;inference=ab initio prediction:Prodigal:2.6";locus_tag=NEPJAMCM_03055";product=hypothetical protein	A25	Bacteria
NEPJAMCM_06126	1.49659	0.00397096	NEPJAMCM_06126;inference=ab initio prediction:Prodigal:2.6";locus_tag=NEPJAMCM_06126";product=hypothetical protein	A25	Bacteria
IKJPCFEL_01848	3.13329	0.00386461	IKJPCFEL_01848;eC_number=1.8.1.14";Name=cdr";gene=cdr";inference=ab initio prediction:Prodigal:2.6,similar to AA sequence:UniProtKB:Q7A6H1";locus_tag=IKJPCFEL_01848";product=Coenzyme A disulfide reductase	A2	Bacteria;Firmicutes
PHHGDFOP_00276	1.75988	0.00397019	PHHGDFOP_00276;eC_number=5.3.1.16";Name=hisA";dbxref=COG:COG0106";gene=hisA";inference=ab initio prediction:Prodigal:2.6,similar to AA sequence:UniProtKB:A1R562";locus_tag=PHHGDFOP_00276";product=1-(5-phosphoribosyl)-5-[(5-phosphoribosylamino)methylideneamino] imidazole-4-carboxamide isomerase	A33	Bacteria;Proteobacteria;Deltaproteobacteria;Desulfuromonadales;Geobacteraceae
PHHGDFOP_00868	3.13341	0.00383131	PHHGDFOP_00868;Name=pagR";gene=pagR";inference=ab initio prediction:Prodigal:2.6,similar to AA sequence:UniProtKB:O31178";locus_tag=PHHGDFOP_00868";product=Transcriptional repressor PagR	A33	Bacteria;Proteobacteria;Deltaproteobacteria;Desulfuromonadales;Geobacteraceae
PHHGDFOP_00932	3.5702	0.00382275	PHHGDFOP_00932;eC_number=2.7.7.7";Name=polA";dbxref=COG:COG0258";gene=polA";inference=ab initio prediction:Prodigal:2.6,similar to AA sequence:UniProtKB:P00582";locus_tag=PHHGDFOP_00932";product=DNA polymerase I	A33	Bacteria;Proteobacteria;Deltaproteobacteria;Desulfuromonadales;Geobacteraceae
PHHGDFOP_01417	4.43965	0.00404047	PHHGDFOP_01417;Name=arsR2";dbxref=COG:COG0640";gene=arsR2";inference=ab initio prediction:Prodigal:2.6,similar to AA sequence:UniProtKB:Q88JD1";locus_tag=PHHGDFOP_01417";product=Arsenic resistance transcriptional regulator ArsR2	A33	Bacteria;Proteobacteria;Deltaproteobacteria;Desulfuromonadales;Geobacteraceae
PHHGDFOP_01955	5.48027	0.00387221	PHHGDFOP_01955;inference=ab initio prediction:Prodigal:2.6";locus_tag=PHHGDFOP_01955";product=hypothetical protein	A33	Bacteria;Proteobacteria;Deltaproteobacteria;Desulfuromonadales;Geobacteraceae
NPLOMPKM_01049	-4.77891	0.00404431	NPLOMPKM_01049;eC_number=4.3.2.2";Name=purB";dbxref=COG:COG0015";gene=purB";inference=ab initio prediction:Prodigal:2.6,similar to AA sequence:UniProtKB:P0AB89";locus_tag=NPLOMPKM_01049";product=Adenylosuccinate lyase	A35	Bacteria;Proteobacteria;Gammaproteobacteria
DGOECHBH_01672	-4.89398	0.0039088	DGOECHBH_01672;inference=ab initio prediction:Prodigal:2.6";locus_tag=DGOECHBH_01672";product=hypothetical protein	A36	Bacteria
JGKLDCAD_03522	-8.92053	0.00386649	JGKLDCAD_03522;Name=anr_2";gene=anr_2";inference=ab initio prediction:Prodigal:2.6,similar to AA sequence:UniProtKB:O85222";locus_tag=JGKLDCAD_03522";product=Transcriptional activator protein Anr	A39	Bacteria;Bacteroidetes;Bacteroidia;Marinilabiliales;Prolixibacteraceae
JGKLDCAD_03673	3.00133	0.00382268	JGKLDCAD_03673;Name=dnaA";dbxref=COG:COG0593";gene=dnaA";inference=ab initio prediction:Prodigal:2.6,similar to AA sequence:UniProtKB:P05648";locus_tag=JGKLDCAD_03673";product=Chromosomal replication initiator protein DnaA	A39	Bacteria;Bacteroidetes;Bacteroidia;Marinilabiliales;Prolixibacteraceae
LDFLFJEJ_00702	0.790034	0.00382719	LDFLFJEJ_00702;eC_number=3.1.26.3";Name=rnc";dbxref=COG:COG0571";gene=rnc";inference=ab initio prediction:Prodigal:2.6,similar to AA sequence:UniProtKB:Q9ZBQ7";locus_tag=LDFLFJEJ_00702";product=Ribonuclease 3	A3	Bacteria;Actinobacteria;Actinomycetia;Micrococcales
HLKGEMOI_00889	2.39582	0.00390519	HLKGEMOI_00889;eC_number=1.5.1.2";Name=proC_1";dbxref=COG:COG0345";gene=proC_1";inference=ab initio prediction:Prodigal:2.6,similar to AA sequence:UniProtKB:P0A9L8";locus_tag=HLKGEMOI_00889";product=Pyrroline-5-carboxylate reductase	A4	Bacteria
HLKGEMOI_02920	-4.80514	0.00385539	HLKGEMOI_02920;inference=ab initio prediction:Prodigal:2.6";locus_tag=HLKGEMOI_02920";product=hypothetical protein	A4	Bacteria
HLKGEMOI_03392	-3.02033	0.00393217	HLKGEMOI_03392;inference=ab initio prediction:Prodigal:2.6";locus_tag=HLKGEMOI_03392";product=hypothetical protein	A4	Bacteria
GHNPANGO_01379	1.11086	0.00401869	GHNPANGO_01379;eC_number=1.1.1.292";Name=afr_1";gene=afr_1";inference=ab initio prediction:Prodigal:2.6,similar to AA sequence:UniProtKB:Q2I8V6";locus_tag=GHNPANGO_01379";product=1%2C5-anhydro-D-fructose reductase	A8	Bacteria
GHNPANGO_03468	-1.89805	0.00385172	GHNPANGO_03468;inference=ab initio prediction:Prodigal:2.6";locus_tag=GHNPANGO_03468";product=hypothetical protein	A8	Bacteria
GHNPANGO_03915	-3.3068	0.00392178	GHNPANGO_03915;Name=resA_12";gene=resA_12";inference=ab initio prediction:Prodigal:2.6,protein motif:HAMAP:MF_01319";locus_tag=GHNPANGO_03915";product=Thiol-disulfide oxidoreductase ResA	A8	Bacteria
GHNPANGO_04071	-5.34189	0.00390677	GHNPANGO_04071;inference=ab initio prediction:Prodigal:2.6";locus_tag=GHNPANGO_04071";product=hypothetical protein	A8	Bacteria
CGLMKKJK_00622	-7.7739	0.00393819	CGLMKKJK_00622;eC_number=2.7.9.1";Name=ppdK";dbxref=COG:COG0574";gene=ppdK";inference=ab initio prediction:Prodigal:2.6,similar to AA sequence:UniProtKB:P22983";locus_tag=CGLMKKJK_00622";product=Pyruvate%2C phosphate dikinase	B22	Bacteria
HHONGFGL_01151	-2.95701	0.00402666	HHONGFGL_01151;inference=ab initio prediction:Prodigal:2.6";locus_tag=HHONGFGL_01151";product=hypothetical protein	B2	Bacteria
HHONGFGL_02158	-1.78449	0.00384893	HHONGFGL_02158;inference=ab initio prediction:Prodigal:2.6";locus_tag=HHONGFGL_02158";product=hypothetical protein	B2	Bacteria
HHONGFGL_03947	-3.49118	0.00392881	HHONGFGL_03947;Name=oar_28";gene=oar_28";inference=ab initio prediction:Prodigal:2.6,similar to AA sequence:UniProtKB:P38370";locus_tag=HHONGFGL_03947";product=Protein oar	B2	Bacteria
JKNOHJKM_00101	1.99344	0.00385081	JKNOHJKM_00101;Name=fhlA_2";dbxref=COG:COG3604";gene=fhlA_2";inference=ab initio prediction:Prodigal:2.6,similar to AA sequence:UniProtKB:P0CL46";locus_tag=JKNOHJKM_00101";product=Formate hydrogenlyase transcriptional activator	B30	Bacteria;Proteobacteria;Deltaproteobacteria;Desulfuromonadales;Geobacteraceae
IOBJJNGC_05071	-0.768465	0.00391308	IOBJJNGC_05071;inference=ab initio prediction:Prodigal:2.6";locus_tag=IOBJJNGC_05071";product=hypothetical protein	B36	Bacteria
IOBJJNGC_05271	-1.13771	0.00401409	IOBJJNGC_05271;inference=ab initio prediction:Prodigal:2.6";locus_tag=IOBJJNGC_05271";product=hypothetical protein	B36	Bacteria
IOBJJNGC_06838	3.167	0.00398238	IOBJJNGC_06838;eC_number=2.7.11.1";Name=pkn1_8";dbxref=COG:COG0515";gene=pkn1_8";inference=ab initio prediction:Prodigal:2.6,similar to AA sequence:UniProtKB:O84147";locus_tag=IOBJJNGC_06838";product=Serine/threonine-protein kinase pkn1	B36	Bacteria
EPJIHCHF_01173	-2.94493	0.00400386	EPJIHCHF_01173;eC_number=1.6.5.11";Name=ndhC";gene=ndhC";inference=ab initio prediction:Prodigal:2.6,protein motif:HAMAP:MF_01394";locus_tag=EPJIHCHF_01173";product=NAD(P)H-quinone oxidoreductase subunit 3%2C chloroplastic	B37	Bacteria
HOIFKPIC_00139	7.09827	0.00398378	HOIFKPIC_00139;Name=tatA";dbxref=COG:COG1826";gene=tatA";inference=ab initio prediction:Prodigal:2.6,similar to AA sequence:UniProtKB:P69428";locus_tag=HOIFKPIC_00139";product=Sec-independent protein translocase protein TatA	B47	Bacteria;Proteobacteria;Deltaproteobacteria;Desulfuromonadales;Geobacteraceae
HOIFKPIC_00402	2.89721	0.00402346	HOIFKPIC_00402;Name=rpoH";dbxref=COG:COG0568";gene=rpoH";inference=ab initio prediction:Prodigal:2.6,similar to AA sequence:UniProtKB:P0CAW9";locus_tag=HOIFKPIC_00402";product=RNA polymerase sigma factor RpoH	B47	Bacteria;Proteobacteria;Deltaproteobacteria;Desulfuromonadales;Geobacteraceae
HOIFKPIC_00834	3.50938	0.00401818	HOIFKPIC_00834;eC_number=3.4.21.53";Name=lon1_2";dbxref=COG:COG0466";gene=lon1_2";inference=ab initio prediction:Prodigal:2.6,similar to AA sequence:UniProtKB:P37945";locus_tag=HOIFKPIC_00834";product=Lon protease 1	B47	Bacteria;Proteobacteria;Deltaproteobacteria;Desulfuromonadales;Geobacteraceae
HOIFKPIC_00863	3.50967	0.00397529	HOIFKPIC_00863;eC_number=2.7.1.24";Name=coaE";gene=coaE";inference=ab initio prediction:Prodigal:2.6,similar to AA sequence:UniProtKB:P63831";locus_tag=HOIFKPIC_00863";product=Dephospho-CoA kinase	B47	Bacteria;Proteobacteria;Deltaproteobacteria;Desulfuromonadales;Geobacteraceae
HOIFKPIC_01119	1.6944	0.00404081	HOIFKPIC_01119;Name=mlrA";dbxref=COG:COG0789";gene=mlrA";inference=ab initio prediction:Prodigal:2.6,similar to AA sequence:UniProtKB:P33358";locus_tag=HOIFKPIC_01119";product=HTH-type transcriptional regulator MlrA	B47	Bacteria;Proteobacteria;Deltaproteobacteria;Desulfuromonadales;Geobacteraceae
HOIFKPIC_02328	4.31079	0.00403272	HOIFKPIC_02328;inference=ab initio prediction:Prodigal:2.6";locus_tag=HOIFKPIC_02328";product=hypothetical protein	B47	Bacteria;Proteobacteria;Deltaproteobacteria;Desulfuromonadales;Geobacteraceae
HOIFKPIC_03325	4.42217	0.00391498	HOIFKPIC_03325;inference=ab initio prediction:Prodigal:2.6,similar to AA sequence:UniProtKB:P23839";locus_tag=HOIFKPIC_03325";note=UPF0701 protein YicC";product=hypothetical protein	B47	Bacteria;Proteobacteria;Deltaproteobacteria;Desulfuromonadales;Geobacteraceae
PMFBGOMJ_00276	5.2153	0.00401278	PMFBGOMJ_00276;eC_number=1.13.11.24";Name=yhhW";dbxref=COG:COG1741";gene=yhhW";inference=ab initio prediction:Prodigal:2.6,similar to AA sequence:UniProtKB:P46852";locus_tag=PMFBGOMJ_00276";product=Quercetin 2%2C3-dioxygenase	B5	Bacteria;Proteobacteria;Betaproteobacteria
PMFBGOMJ_02662	3.23273	0.00391944	PMFBGOMJ_02662;Name=czcB";gene=czcB";inference=ab initio prediction:Prodigal:2.6,similar to AA sequence:UniProtKB:P13510";locus_tag=PMFBGOMJ_02662";product=Cobalt-zinc-cadmium resistance protein CzcB	B5	Bacteria;Proteobacteria;Betaproteobacteria
ICKIEHJA_00910	3.19471	0.00396213	ICKIEHJA_00910;Name=pleD_4";gene=pleD_4";inference=ab initio prediction:Prodigal:2.6,similar to AA sequence:UniProtKB:B8GZM2";locus_tag=ICKIEHJA_00910";product=Response regulator PleD	B8	Bacteria;Proteobacteria;Betaproteobacteria;Rhodocyclales;Azonexaceae;Dechloromonas;Dechloromonas sp. HYN0024
CMECPNAK_01565	1.79097	0.00428042	CMECPNAK_01565;eC_number=3.1.4.16";Name=ymdB_3";dbxref=COG:COG1692";gene=ymdB_3";inference=ab initio prediction:Prodigal:2.6,similar to AA sequence:UniProtKB:O31775";locus_tag=CMECPNAK_01565";product=2'%2C3'-cyclic-nucleotide 2'-phosphodiesterase	A15	Bacteria;Firmicutes
DIDAGAJH_00954	-1.46999	0.00430082	DIDAGAJH_00954;inference=ab initio prediction:Prodigal:2.6";locus_tag=DIDAGAJH_00954";product=hypothetical protein	A19	Bacteria
DIDAGAJH_02248	-5.00022	0.00422973	DIDAGAJH_02248;dbxref=COG:COG1638";inference=ab initio prediction:Prodigal:2.6,similar to AA sequence:UniProtKB:A1WPV4";locus_tag=DIDAGAJH_02248";product=Solute-binding protein	A19	Bacteria
DIDAGAJH_02674	-2.28383	0.00411094	DIDAGAJH_02674;Name=secA";dbxref=COG:COG0653";gene=secA";inference=ab initio prediction:Prodigal:2.6,similar to AA sequence:UniProtKB:P10408";locus_tag=DIDAGAJH_02674";product=Protein translocase subunit SecA	A19	Bacteria
DIDAGAJH_02913	-4.16848	0.00415012	DIDAGAJH_02913;eC_number=2.8.1.1";dbxref=COG:COG2897";inference=ab initio prediction:Prodigal:2.6,similar to AA sequence:UniProtKB:A0R4C9";locus_tag=DIDAGAJH_02913";product=Putative thiosulfate sulfurtransferase	A19	Bacteria
NEPJAMCM_02473	-1.56527	0.00427458	NEPJAMCM_02473;eC_number=4.2.1.129";Name=shc";dbxref=COG:COG1657";gene=shc";inference=ab initio prediction:Prodigal:2.6,similar to AA sequence:UniProtKB:P33247";locus_tag=NEPJAMCM_02473";product=Squalene--hopene cyclase	A25	Bacteria
NEPJAMCM_05776	-1.08897	0.00427525	NEPJAMCM_05776;inference=ab initio prediction:Prodigal:2.6";locus_tag=NEPJAMCM_05776";product=hypothetical protein	A25	Bacteria
EBGGMOPP_00600	-5.70086	0.00430721	EBGGMOPP_00600;Name=ftsZ";dbxref=COG:COG0206";gene=ftsZ";inference=ab initio prediction:Prodigal:2.6,similar to AA sequence:UniProtKB:A5U4H7";locus_tag=EBGGMOPP_00600";product=Cell division protein FtsZ	A27	Bacteria;Actinobacteria;Actinomycetia;Micrococcales
EBGGMOPP_01794	-1.8148	0.00421258	EBGGMOPP_01794;eC_number=2.6.1.83";Name=dapL";dbxref=COG:COG0436";gene=dapL";inference=ab initio prediction:Prodigal:2.6,similar to AA sequence:UniProtKB:Q7NDX4";locus_tag=EBGGMOPP_01794";product=LL-diaminopimelate aminotransferase	A27	Bacteria;Actinobacteria;Actinomycetia;Micrococcales
PHHGDFOP_00055	4.46286	0.00420938	PHHGDFOP_00055;Name=ccsA";gene=ccsA";inference=ab initio prediction:Prodigal:2.6,similar to AA sequence:UniProtKB:P72978";locus_tag=PHHGDFOP_00055";product=Cytochrome c biogenesis protein CcsA	A33	Bacteria;Proteobacteria;Deltaproteobacteria;Desulfuromonadales;Geobacteraceae
DGOECHBH_00423	-4.67319	0.00430766	DGOECHBH_00423;Name=rplB";dbxref=COG:COG0090";gene=rplB";inference=ab initio prediction:Prodigal:2.6,similar to AA sequence:UniProtKB:Q72I07";locus_tag=DGOECHBH_00423";product=50S ribosomal protein L2	A36	Bacteria
DGOECHBH_00792	-4.15049	0.0040689	DGOECHBH_00792;eC_number=1.2.7.3";Name=korA_1";dbxref=COG:COG0674";gene=korA_1";inference=ab initio prediction:Prodigal:2.6,similar to AA sequence:UniProtKB:O53182";locus_tag=DGOECHBH_00792";product=2-oxoglutarate oxidoreductase subunit KorA	A36	Bacteria
DGOECHBH_01335	-5.28327	0.00420083	DGOECHBH_01335;eC_number=2.4.1.18";Name=glgB";dbxref=COG:COG0296";gene=glgB";inference=ab initio prediction:Prodigal:2.6,similar to AA sequence:UniProtKB:P16954";locus_tag=DGOECHBH_01335";product=1%2C4-alpha-glucan branching enzyme GlgB	A36	Bacteria
DGOECHBH_01389	-6.76996	0.00430539	DGOECHBH_01389;inference=ab initio prediction:Prodigal:2.6";locus_tag=DGOECHBH_01389";product=hypothetical protein	A36	Bacteria
DGOECHBH_01467	-7.29016	0.00413523	DGOECHBH_01467;inference=ab initio prediction:Prodigal:2.6";locus_tag=DGOECHBH_01467";product=hypothetical protein	A36	Bacteria
DGOECHBH_01585	-3.54895	0.0040945	DGOECHBH_01585;inference=ab initio prediction:Prodigal:2.6";locus_tag=DGOECHBH_01585";product=hypothetical protein	A36	Bacteria
DGOECHBH_02191	-5.03035	0.0041175	DGOECHBH_02191;inference=ab initio prediction:Prodigal:2.6";locus_tag=DGOECHBH_02191";product=hypothetical protein	A36	Bacteria
LDFLFJEJ_01416	-1.13072	0.0042286	LDFLFJEJ_01416;eC_number=2.7.2.1";Name=ackA";dbxref=COG:COG0282";gene=ackA";inference=ab initio prediction:Prodigal:2.6,similar to AA sequence:UniProtKB:B2HPZ3";locus_tag=LDFLFJEJ_01416";product=Acetate kinase	A3	Bacteria;Actinobacteria;Actinomycetia;Micrococcales
LDFLFJEJ_02574	1.95307	0.00423751	LDFLFJEJ_02574;eC_number=1.-.-.-";dbxref=COG:COG1028";inference=ab initio prediction:Prodigal:2.6,similar to AA sequence:UniProtKB:Q73SC8";locus_tag=LDFLFJEJ_02574";product=putative NAD-dependent oxidoreductase	A3	Bacteria;Actinobacteria;Actinomycetia;Micrococcales
GHNPANGO_01474	-3.51294	0.0041325	GHNPANGO_01474;inference=ab initio prediction:Prodigal:2.6";locus_tag=GHNPANGO_01474";product=hypothetical protein	A8	Bacteria
GHNPANGO_01659	-1.50958	0.00429531	GHNPANGO_01659;inference=ab initio prediction:Prodigal:2.6";locus_tag=GHNPANGO_01659";product=hypothetical protein	A8	Bacteria
GHNPANGO_04303	-0.841699	0.00412204	GHNPANGO_04303;inference=ab initio prediction:Prodigal:2.6";locus_tag=GHNPANGO_04303";product=hypothetical protein	A8	Bacteria
DPBFBJBA_01022	-3.10215	0.004195	DPBFBJBA_01022;eC_number=2.3.1.234";Name=tsaD";dbxref=COG:COG0533";gene=tsaD";inference=ab initio prediction:Prodigal:2.6,similar to AA sequence:UniProtKB:O05518";locus_tag=DPBFBJBA_01022";product=tRNA N6-adenosine threonylcarbamoyltransferase	A9	Bacteria
HMEJDMKA_00062	-2.15856	0.00409055	HMEJDMKA_00062;eC_number=1.1.1.18";Name=iolG_1";gene=iolG_1";inference=ab initio prediction:Prodigal:2.6,protein motif:HAMAP:MF_01671";locus_tag=HMEJDMKA_00062";product=Inositol 2-dehydrogenase/D-chiro-inositol 3-dehydrogenase	B16	Bacteria;Bacteroidetes
HMEJDMKA_01107	-2.04811	0.00425477	HMEJDMKA_01107;inference=ab initio prediction:Prodigal:2.6";locus_tag=HMEJDMKA_01107";product=hypothetical protein	B16	Bacteria;Bacteroidetes
HMEJDMKA_02535	-3.75173	0.00420126	HMEJDMKA_02535;Name=exuT_6";gene=exuT_6";inference=ab initio prediction:Prodigal:2.6,similar to AA sequence:UniProtKB:P0AA78";locus_tag=HMEJDMKA_02535";product=Hexuronate transporter	B16	Bacteria;Bacteroidetes
HMEJDMKA_02781	-3.89299	0.00419644	HMEJDMKA_02781;eC_number=3.2.1.49";Name=nagA_6";gene=nagA_6";inference=ab initio prediction:Prodigal:2.6,similar to AA sequence:UniProtKB:A4Q8F7";locus_tag=HMEJDMKA_02781";product=Alpha-N-acetylgalactosaminidase	B16	Bacteria;Bacteroidetes
OHLHJDFC_02863	-2.24938	0.00426308	OHLHJDFC_02863;eC_number=1.4.1.3";Name=gdhA";gene=gdhA";inference=ab initio prediction:Prodigal:2.6,similar to AA sequence:UniProtKB:P95544";locus_tag=OHLHJDFC_02863";product=NAD(P)-specific glutamate dehydrogenase	B17	Bacteria
CGLMKKJK_01296	-4.65775	0.00417544	CGLMKKJK_01296;inference=ab initio prediction:Prodigal:2.6";locus_tag=CGLMKKJK_01296";product=hypothetical protein	B22	Bacteria
BKGNLCHP_01161	2.72431	0.00426103	BKGNLCHP_01161;eC_number=1.8.99.2";Name=aprA";gene=aprA";inference=ab initio prediction:Prodigal:2.6,similar to AA sequence:UniProtKB:T2G6Z9";locus_tag=BKGNLCHP_01161";product=Adenylylsulfate reductase subunit alpha	B26	Bacteria
MHAKNGPF_00834	15.8695	0.00407275	MHAKNGPF_00834;Name=rpsO";gene=rpsO";inference=ab initio prediction:Prodigal:2.6,similar to AA sequence:UniProtKB:P05766";locus_tag=MHAKNGPF_00834";product=30S ribosomal protein S15	B28	Bacteria
HHONGFGL_01560	-3.20792	0.00408622	HHONGFGL_01560;Name=ycf3_2";gene=ycf3_2";inference=ab initio prediction:Prodigal:2.6,protein motif:HAMAP:MF_00439";locus_tag=HHONGFGL_01560";product=Photosystem I assembly protein Ycf3	B2	Bacteria
HHONGFGL_01613	-2.2968	0.00426479	HHONGFGL_01613;inference=ab initio prediction:Prodigal:2.6";locus_tag=HHONGFGL_01613";product=hypothetical protein	B2	Bacteria
HHONGFGL_02767	-2.12473	0.0043022	HHONGFGL_02767;inference=ab initio prediction:Prodigal:2.6";locus_tag=HHONGFGL_02767";product=hypothetical protein	B2	Bacteria
HHONGFGL_04669	-1.94568	0.00426746	HHONGFGL_04669;eC_number=2.7.13.3";Name=resE_2";gene=resE_2";inference=ab initio prediction:Prodigal:2.6,similar to AA sequence:UniProtKB:P35164";locus_tag=HHONGFGL_04669";product=Sensor histidine kinase ResE	B2	Bacteria
IOBJJNGC_01083	-2.20749	0.00430683	IOBJJNGC_01083;Name=yocK_2";dbxref=COG:COG1734";gene=yocK_2";inference=ab initio prediction:Prodigal:2.6,similar to AA sequence:UniProtKB:P80872";locus_tag=IOBJJNGC_01083";product=General stress protein 16O	B36	Bacteria
IOBJJNGC_01632	1.29163	0.00426209	IOBJJNGC_01632;inference=ab initio prediction:Prodigal:2.6";locus_tag=IOBJJNGC_01632";product=hypothetical protein	B36	Bacteria
IOBJJNGC_01655	-1.58398	0.00418745	IOBJJNGC_01655;inference=ab initio prediction:Prodigal:2.6";locus_tag=IOBJJNGC_01655";product=hypothetical protein	B36	Bacteria
IOBJJNGC_05189	-1.81047	0.00412251	IOBJJNGC_05189;inference=ab initio prediction:Prodigal:2.6";locus_tag=IOBJJNGC_05189";product=hypothetical protein	B36	Bacteria
LAFEMMGJ_01646	-1.51737	0.00420967	LAFEMMGJ_01646;eC_number=2.8.1.13";Name=mnmA";gene=mnmA";inference=ab initio prediction:Prodigal:2.6,similar to AA sequence:UniProtKB:Q99TM8";locus_tag=LAFEMMGJ_01646";product=tRNA-specific 2-thiouridylase MnmA	B40	Bacteria;Bacteroidetes
BGPMCBJC_01125	-5.6366	0.004151	BGPMCBJC_01125;eC_number=6.1.1.6";Name=lysS";gene=lysS";inference=ab initio prediction:Prodigal:2.6,similar to AA sequence:UniProtKB:Q9RHV9";locus_tag=BGPMCBJC_01125";product=Lysine--tRNA ligase	B44	Bacteria
HOIFKPIC_00640	3.58165	0.00417311	HOIFKPIC_00640;inference=ab initio prediction:Prodigal:2.6";locus_tag=HOIFKPIC_00640";product=hypothetical protein	B47	Bacteria;Proteobacteria;Deltaproteobacteria;Desulfuromonadales;Geobacteraceae
HOIFKPIC_01252	3.30155	0.00427902	HOIFKPIC_01252;Name=glpC";dbxref=COG:COG0247";gene=glpC";inference=ab initio prediction:Prodigal:2.6,similar to AA sequence:UniProtKB:P0A996";locus_tag=HOIFKPIC_01252";product=Anaerobic glycerol-3-phosphate dehydrogenase subunit C	B47	Bacteria;Proteobacteria;Deltaproteobacteria;Desulfuromonadales;Geobacteraceae
HOIFKPIC_01971	3.85511	0.00429146	HOIFKPIC_01971;inference=ab initio prediction:Prodigal:2.6";locus_tag=HOIFKPIC_01971";product=hypothetical protein	B47	Bacteria;Proteobacteria;Deltaproteobacteria;Desulfuromonadales;Geobacteraceae
GMFAOAFM_01097	3.19204	0.00418055	GMFAOAFM_01097;Name=ulaA_2";dbxref=COG:COG3037";gene=ulaA_2";inference=ab initio prediction:Prodigal:2.6,similar to AA sequence:UniProtKB:P39301";locus_tag=GMFAOAFM_01097";product=Ascorbate-specific PTS system EIIC component	B6	Bacteria;Firmicutes
IOBJJNGC_01696	-1.58555	0.00431828	IOBJJNGC_01696;Name=mreB";dbxref=COG:COG1077";gene=mreB";inference=ab initio prediction:Prodigal:2.6,similar to AA sequence:UniProtKB:P0A9X4";locus_tag=IOBJJNGC_01696";product=Rod shape-determining protein MreB	B36	Bacteria
BGPMCBJC_02397	3.26679	0.00433458	BGPMCBJC_02397;Name=gsiB_3";dbxref=COG:COG3729";gene=gsiB_3";inference=ab initio prediction:Prodigal:2.6,similar to AA sequence:UniProtKB:P26907";locus_tag=BGPMCBJC_02397";product=Glucose starvation-inducible protein B	B44	Bacteria
ICKIEHJA_00301	3.5055	0.00434832	ICKIEHJA_00301;Name=rpsM";dbxref=COG:COG0099";gene=rpsM";inference=ab initio prediction:Prodigal:2.6,similar to AA sequence:UniProtKB:P0A7S9";locus_tag=ICKIEHJA_00301";product=30S ribosomal protein S13	B8	Bacteria;Proteobacteria;Betaproteobacteria;Rhodocyclales;Azonexaceae;Dechloromonas;Dechloromonas sp. HYN0024
MKKBNLDL_02736	-4.49994	0.00439323	MKKBNLDL_02736;eC_number=1.2.1.12";Name=gap1";dbxref=COG:COG0057";gene=gap1";inference=ab initio prediction:Prodigal:2.6,similar to AA sequence:UniProtKB:P80506";locus_tag=MKKBNLDL_02736";product=Glyceraldehyde-3-phosphate dehydrogenase 1	A12	Bacteria
FLLAPKKP_00549	-5.94193	0.00436747	FLLAPKKP_00549;eC_number=1.17.1.4";Name=xdhA_1";dbxref=COG:COG1529";gene=xdhA_1";inference=ab initio prediction:Prodigal:2.6,similar to AA sequence:UniProtKB:Q46799";locus_tag=FLLAPKKP_00549";product=Putative xanthine dehydrogenase molybdenum-binding subunit XdhA	A17	Bacteria;Chloroflexi;Anaerolineae;Anaerolineales;Anaerolineaceae
PHHGDFOP_00198	5.04108	0.00437527	PHHGDFOP_00198;inference=ab initio prediction:Prodigal:2.6";locus_tag=PHHGDFOP_00198";product=hypothetical protein	A33	Bacteria;Proteobacteria;Deltaproteobacteria;Desulfuromonadales;Geobacteraceae
HMEJDMKA_01948	-2.78364	0.00438759	HMEJDMKA_01948;Name=gltT";gene=gltT";inference=ab initio prediction:Prodigal:2.6,similar to AA sequence:UniProtKB:P24943";locus_tag=HMEJDMKA_01948";product=Proton/sodium-glutamate symport protein	B16	Bacteria;Bacteroidetes
IOBJJNGC_02745	-0.944588	0.00439394	IOBJJNGC_02745;eC_number=2.7.10.-";Name=ptk";dbxref=COG:COG0489";gene=ptk";inference=ab initio prediction:Prodigal:2.6,similar to AA sequence:UniProtKB:O52788";locus_tag=IOBJJNGC_02745";product=Tyrosine-protein kinase ptk	B36	Bacteria
ICKIEHJA_02565	0.839499	0.00438629	ICKIEHJA_02565;eC_number=2.7.13.3";Name=rpfC_5";dbxref=COG:COG0642";gene=rpfC_5";inference=ab initio prediction:Prodigal:2.6,similar to AA sequence:UniProtKB:P0C0F6";locus_tag=ICKIEHJA_02565";product=Sensory/regulatory protein RpfC	B8	Bacteria;Proteobacteria;Betaproteobacteria;Rhodocyclales;Azonexaceae;Dechloromonas;Dechloromonas sp. HYN0024
LLNDIANP_02464	1.8629	0.0044337	LLNDIANP_02464;inference=ab initio prediction:Prodigal:2.6";locus_tag=LLNDIANP_02464";product=hypothetical protein	A23	Bacteria;Bacteroidetes
NEPJAMCM_00039	-2.21334	0.00446551	NEPJAMCM_00039;inference=ab initio prediction:Prodigal:2.6";locus_tag=NEPJAMCM_00039";product=hypothetical protein	A25	Bacteria
PHHGDFOP_01941	4.48153	0.00445975	PHHGDFOP_01941;eC_number=3.1.-.-";Name=ycfH";dbxref=COG:COG0084";gene=ycfH";inference=ab initio prediction:Prodigal:2.6,similar to AA sequence:UniProtKB:P0AFQ7";locus_tag=PHHGDFOP_01941";product=putative metal-dependent hydrolase YcfH	A33	Bacteria;Proteobacteria;Deltaproteobacteria;Desulfuromonadales;Geobacteraceae
DGOECHBH_02019	-3.21984	0.00442674	DGOECHBH_02019;Name=clpX";dbxref=COG:COG1219";gene=clpX";inference=ab initio prediction:Prodigal:2.6,similar to AA sequence:UniProtKB:P50866";locus_tag=DGOECHBH_02019";product=ATP-dependent Clp protease ATP-binding subunit ClpX	A36	Bacteria
HLKGEMOI_01296	-1.73129	0.00443486	HLKGEMOI_01296;Name=tolQ_1";dbxref=COG:COG0811";gene=tolQ_1";inference=ab initio prediction:Prodigal:2.6,similar to AA sequence:UniProtKB:P0ABU9";locus_tag=HLKGEMOI_01296";product=Protein TolQ	A4	Bacteria
HLKGEMOI_02052	-2.72881	0.00445553	HLKGEMOI_02052;inference=ab initio prediction:Prodigal:2.6";locus_tag=HLKGEMOI_02052";product=hypothetical protein	A4	Bacteria
MHAKNGPF_01499	-6.30786	0.00444893	MHAKNGPF_01499;eC_number=3.6.3.3";Name=cadA_1";dbxref=COG:COG2217";gene=cadA_1";inference=ab initio prediction:Prodigal:2.6,similar to AA sequence:UniProtKB:O32219";locus_tag=MHAKNGPF_01499";product=Cadmium%2C zinc and cobalt-transporting ATPase	B28	Bacteria
HHONGFGL_03649	-2.77586	0.00443127	HHONGFGL_03649;Name=zraR_3";dbxref=COG:COG2204";gene=zraR_3";inference=ab initio prediction:Prodigal:2.6,similar to AA sequence:UniProtKB:P14375";locus_tag=HHONGFGL_03649";product=Transcriptional regulatory protein ZraR	B2	Bacteria
GPJHLCPC_01091	-4.41355	0.00446594	GPJHLCPC_01091;Name=galR";dbxref=COG:COG1609";gene=galR";inference=ab initio prediction:Prodigal:2.6,similar to AA sequence:UniProtKB:P03024";locus_tag=GPJHLCPC_01091";product=HTH-type transcriptional regulator GalR	B34	Bacteria
IOBJJNGC_00907	2.51952	0.00443519	IOBJJNGC_00907;Name=sigE_2";gene=sigE_2";inference=ab initio prediction:Prodigal:2.6,similar to AA sequence:UniProtKB:H8F0N6";locus_tag=IOBJJNGC_00907";product=ECF RNA polymerase sigma factor SigE	B36	Bacteria
IOBJJNGC_03914	-3.01214	0.00446625	IOBJJNGC_03914;eC_number=1.6.5.-";Name=ndhD1_1";dbxref=COG:COG1008";gene=ndhD1_1";inference=ab initio prediction:Prodigal:2.6,similar to AA sequence:UniProtKB:Q8DKY0";locus_tag=IOBJJNGC_03914";product=NAD(P)H-quinone oxidoreductase chain 4 1	B36	Bacteria
HOIFKPIC_01705	1.87683	0.00446447	HOIFKPIC_01705;inference=ab initio prediction:Prodigal:2.6";locus_tag=HOIFKPIC_01705";product=hypothetical protein	B47	Bacteria;Proteobacteria;Deltaproteobacteria;Desulfuromonadales;Geobacteraceae
MKKBNLDL_02715	-3.47513	0.00448209	MKKBNLDL_02715;Name=rpsD";dbxref=COG:COG0522";gene=rpsD";inference=ab initio prediction:Prodigal:2.6,similar to AA sequence:UniProtKB:P62664";locus_tag=MKKBNLDL_02715";product=30S ribosomal protein S4	A12	Bacteria
FLLAPKKP_01130	-4.90944	0.00451083	FLLAPKKP_01130;eC_number=2.4.2.2";Name=pdp";dbxref=COG:COG0213";gene=pdp";inference=ab initio prediction:Prodigal:2.6,similar to AA sequence:UniProtKB:P39142";locus_tag=FLLAPKKP_01130";product=Pyrimidine-nucleoside phosphorylase	A17	Bacteria;Chloroflexi;Anaerolineae;Anaerolineales;Anaerolineaceae
NEPJAMCM_01485	-2.42913	0.0044928	NEPJAMCM_01485;Name=rpsH";dbxref=COG:COG0096";gene=rpsH";inference=ab initio prediction:Prodigal:2.6,similar to AA sequence:UniProtKB:A0QSG3";locus_tag=NEPJAMCM_01485";product=30S ribosomal protein S8	A25	Bacteria
NEPJAMCM_02569	-1.41502	0.00451674	NEPJAMCM_02569;eC_number=3.6.4.-";Name=rapA_1";dbxref=COG:COG0553";gene=rapA_1";inference=ab initio prediction:Prodigal:2.6,similar to AA sequence:UniProtKB:P60240";locus_tag=NEPJAMCM_02569";product=RNA polymerase-associated protein RapA	A25	Bacteria
NEPJAMCM_06208	1.38791	0.00451774	NEPJAMCM_06208;eC_number=3.6.3.14";Name=atpA_3";dbxref=COG:COG0056";gene=atpA_3";inference=ab initio prediction:Prodigal:2.6,similar to AA sequence:UniProtKB:Q5FKY2";locus_tag=NEPJAMCM_06208";product=ATP synthase subunit alpha	A25	Bacteria
PHHGDFOP_00035	4.43593	0.0044797	PHHGDFOP_00035;Name=uvrC";dbxref=COG:COG0322";gene=uvrC";inference=ab initio prediction:Prodigal:2.6,similar to AA sequence:UniProtKB:P0A8G0";locus_tag=PHHGDFOP_00035";product=UvrABC system protein C	A33	Bacteria;Proteobacteria;Deltaproteobacteria;Desulfuromonadales;Geobacteraceae
DGOECHBH_00398	-6.68032	0.0044919	DGOECHBH_00398;eC_number=2.7.7.6";Name=rpoA";dbxref=COG:COG0202";gene=rpoA";inference=ab initio prediction:Prodigal:2.6,similar to AA sequence:UniProtKB:P20429";locus_tag=DGOECHBH_00398";product=DNA-directed RNA polymerase subunit alpha	A36	Bacteria
DGOECHBH_02558	-6.00575	0.00447359	DGOECHBH_02558;eC_number=3.2.1.4";Name=celD_3";gene=celD_3";inference=ab initio prediction:Prodigal:2.6,similar to AA sequence:UniProtKB:P26221";locus_tag=DGOECHBH_02558";product=Endoglucanase E-4	A36	Bacteria
HLKGEMOI_02448	-3.46988	0.00449775	HLKGEMOI_02448;eC_number=2.7.7.6";Name=rpoC";dbxref=COG:COG0086";gene=rpoC";inference=ab initio prediction:Prodigal:2.6,similar to AA sequence:UniProtKB:Q727C6";locus_tag=HLKGEMOI_02448";product=DNA-directed RNA polymerase subunit beta'	A4	Bacteria
HOIFKPIC_01453	1.44295	0.00451966	HOIFKPIC_01453;Name=cheW_3";dbxref=COG:COG0835";gene=cheW_3";inference=ab initio prediction:Prodigal:2.6,similar to AA sequence:UniProtKB:P0A964";locus_tag=HOIFKPIC_01453";product=Chemotaxis protein CheW	B47	Bacteria;Proteobacteria;Deltaproteobacteria;Desulfuromonadales;Geobacteraceae
EPJIHCHF_01633	-2.3341	0.00454428	EPJIHCHF_01633;eC_number=2.4.1.18";Name=glgB";dbxref=COG:COG0296";gene=glgB";inference=ab initio prediction:Prodigal:2.6,similar to AA sequence:UniProtKB:P16954";locus_tag=EPJIHCHF_01633";product=1%2C4-alpha-glucan branching enzyme GlgB	B37	Bacteria
NEPJAMCM_03805	-2.92356	0.00456837	NEPJAMCM_03805;eC_number=2.4.1.-";Name=bshA_3";dbxref=COG:COG0438";gene=bshA_3";inference=ab initio prediction:Prodigal:2.6,similar to AA sequence:UniProtKB:Q81ST7";locus_tag=NEPJAMCM_03805";product=N-acetyl-alpha-D-glucosaminyl L-malate synthase	A25	Bacteria
NEPJAMCM_05152	-1.62353	0.00455665	NEPJAMCM_05152;inference=ab initio prediction:Prodigal:2.6";locus_tag=NEPJAMCM_05152";product=hypothetical protein	A25	Bacteria
HLKGEMOI_01293	-1.74853	0.0045727	HLKGEMOI_01293;inference=ab initio prediction:Prodigal:2.6";locus_tag=HLKGEMOI_01293";product=hypothetical protein	A4	Bacteria
NIEEALCC_00139	-3.39209	0.00457531	NIEEALCC_00139;Name=susC_1";gene=susC_1";inference=ab initio prediction:Prodigal:2.6,similar to AA sequence:UniProtKB:Q8A1G1";locus_tag=NIEEALCC_00139";product=TonB-dependent receptor SusC	B21	Bacteria;Bacteroidetes
MDKIPDBP_00892	2.02338	0.00456083	MDKIPDBP_00892;eC_number=3.4.-.-";Name=iap";dbxref=COG:COG0791";gene=iap";inference=ab initio prediction:Prodigal:2.6,similar to AA sequence:UniProtKB:P21171";locus_tag=MDKIPDBP_00892";product=putative endopeptidase p60	B24	Bacteria
KAALPGPM_02054	-2.80999	0.00458087	KAALPGPM_02054;eC_number=1.10.3.14";Name=cydA";dbxref=COG:COG1271";gene=cydA";inference=ab initio prediction:Prodigal:2.6,similar to AA sequence:UniProtKB:P0ABJ9";locus_tag=KAALPGPM_02054";product=Cytochrome bd-I ubiquinol oxidase subunit 1	A1	Bacteria;Bacteroidetes
PHHGDFOP_00962	3.24886	0.00459192	PHHGDFOP_00962;dbxref=COG:COG2200";inference=ab initio prediction:Prodigal:2.6,similar to AA sequence:UniProtKB:Q9I310";locus_tag=PHHGDFOP_00962";product=putative signaling protein	A33	Bacteria;Proteobacteria;Deltaproteobacteria;Desulfuromonadales;Geobacteraceae
BJGNKILJ_02338	2.85584	0.00462578	BJGNKILJ_02338;inference=ab initio prediction:Prodigal:2.6";locus_tag=BJGNKILJ_02338";product=hypothetical protein	A16	Bacteria;Bacteroidetes
GHNPANGO_01280	-3.14986	0.0046086	GHNPANGO_01280;Name=rfbX";dbxref=COG:COG2244";gene=rfbX";inference=ab initio prediction:Prodigal:2.6,similar to AA sequence:UniProtKB:P37746";locus_tag=GHNPANGO_01280";product=Putative O-antigen transporter	A8	Bacteria
GHNPANGO_01894	-3.94782	0.00462384	GHNPANGO_01894;eC_number=2.-.-.-";Name=mftC_4";dbxref=COG:COG0535";gene=mftC_4";inference=ab initio prediction:Prodigal:2.6,similar to AA sequence:UniProtKB:P9WJ79";locus_tag=GHNPANGO_01894";product=Putative mycofactocin radical SAM maturase MftC	A8	Bacteria
LHNHJDGH_03183	-14.0502	0.00461562	LHNHJDGH_03183;eC_number=6.3.5.5";Name=carA_2";dbxref=COG:COG0505";gene=carA_2";inference=ab initio prediction:Prodigal:2.6,similar to AA sequence:UniProtKB:Q726J4";locus_tag=LHNHJDGH_03183";product=Carbamoyl-phosphate synthase small chain	B23	Bacteria;Proteobacteria;Deltaproteobacteria;Desulfobacterales;Desulfobacteraceae
HHONGFGL_03936	-3.45732	0.00460305	HHONGFGL_03936;inference=ab initio prediction:Prodigal:2.6";locus_tag=HHONGFGL_03936";product=hypothetical protein	B2	Bacteria
CMCALBDD_00189	4.47619	0.00464139	CMCALBDD_00189;inference=ab initio prediction:Prodigal:2.6";locus_tag=CMCALBDD_00189";product=hypothetical protein	A32	Bacteria
CMCALBDD_01758	3.84877	0.0046407	CMCALBDD_01758;inference=ab initio prediction:Prodigal:2.6";locus_tag=CMCALBDD_01758";product=hypothetical protein	A32	Bacteria
IOBJJNGC_03922	-3.05133	0.00464247	IOBJJNGC_03922;eC_number=1.6.5.-";Name=ndhH";gene=ndhH";inference=ab initio prediction:Prodigal:2.6,similar to AA sequence:UniProtKB:P27724";locus_tag=IOBJJNGC_03922";product=NAD(P)H-quinone oxidoreductase subunit H	B36	Bacteria
HOIFKPIC_00489	2.83629	0.00464684	HOIFKPIC_00489;inference=ab initio prediction:Prodigal:2.6";locus_tag=HOIFKPIC_00489";product=hypothetical protein	B47	Bacteria;Proteobacteria;Deltaproteobacteria;Desulfuromonadales;Geobacteraceae
NEPJAMCM_04841	-1.05058	0.00468193	NEPJAMCM_04841;inference=ab initio prediction:Prodigal:2.6";locus_tag=NEPJAMCM_04841";product=hypothetical protein	A25	Bacteria
PHHGDFOP_00156	5.6014	0.00466154	PHHGDFOP_00156;inference=ab initio prediction:Prodigal:2.6";locus_tag=PHHGDFOP_00156";product=hypothetical protein	A33	Bacteria;Proteobacteria;Deltaproteobacteria;Desulfuromonadales;Geobacteraceae
GHNPANGO_04365	-2.27629	0.00468045	GHNPANGO_04365;eC_number=6.1.1.14";Name=glyS";dbxref=COG:COG0751";gene=glyS";inference=ab initio prediction:Prodigal:2.6,similar to AA sequence:UniProtKB:P00961";locus_tag=GHNPANGO_04365";product=Glycine--tRNA ligase beta subunit	A8	Bacteria
CLJBGMNG_02904	-2.92465	0.00467463	CLJBGMNG_02904;eC_number=1.1.1.23";Name=hisD";gene=hisD";inference=ab initio prediction:Prodigal:2.6,similar to AA sequence:UniProtKB:Q8G2R2";locus_tag=CLJBGMNG_02904";product=Histidinol dehydrogenase	B25	Bacteria
IOBJJNGC_03313	1.09464	0.00468026	IOBJJNGC_03313;Name=mgtE";dbxref=COG:COG2239";gene=mgtE";inference=ab initio prediction:Prodigal:2.6,similar to AA sequence:UniProtKB:Q830V1";locus_tag=IOBJJNGC_03313";product=Magnesium transporter MgtE	B36	Bacteria
FLLAPKKP_00163	0.907277	0.00471075	FLLAPKKP_00163;Name=ngr";dbxref=COG:COG1592";gene=ngr";inference=ab initio prediction:Prodigal:2.6,similar to AA sequence:UniProtKB:P30820";locus_tag=FLLAPKKP_00163";product=Nigerythrin	A17	Bacteria;Chloroflexi;Anaerolineae;Anaerolineales;Anaerolineaceae
DPBFBJBA_02244	-1.96036	0.00471005	DPBFBJBA_02244;Name=pilE_4";gene=pilE_4";inference=ab initio prediction:Prodigal:2.6,similar to AA sequence:UniProtKB:P57039";locus_tag=DPBFBJBA_02244";product=Fimbrial protein	A9	Bacteria
HMEJDMKA_01739	-2.25512	0.00469961	HMEJDMKA_01739;inference=ab initio prediction:Prodigal:2.6";locus_tag=HMEJDMKA_01739";product=hypothetical protein	B16	Bacteria;Bacteroidetes
JMDGKOJB_02696	3.0978	0.00474827	JMDGKOJB_02696;eC_number=2.4.1.1";Name=glgP";dbxref=COG:COG0058";gene=glgP";inference=ab initio prediction:Prodigal:2.6,similar to AA sequence:UniProtKB:P9WMW1";locus_tag=JMDGKOJB_02696";product=Glycogen phosphorylase	A22	Bacteria;Proteobacteria;Deltaproteobacteria;Desulfovibrionales;Desulfovibrionaceae
NEPJAMCM_02632	-0.528341	0.00477998	NEPJAMCM_02632;dbxref=COG:COG2321";inference=ab initio prediction:Prodigal:2.6,similar to AA sequence:UniProtKB:P9WL85";locus_tag=NEPJAMCM_02632";product=putative protein	A25	Bacteria
EBGGMOPP_03052	-5.04217	0.00479655	EBGGMOPP_03052;Name=ydfJ_2";dbxref=COG:COG2409";gene=ydfJ_2";inference=ab initio prediction:Prodigal:2.6,similar to AA sequence:UniProtKB:P96687";locus_tag=EBGGMOPP_03052";product=Membrane protein YdfJ	A27	Bacteria;Actinobacteria;Actinomycetia;Micrococcales
PHHGDFOP_00856	5.96835	0.00482447	PHHGDFOP_00856;eC_number=3.1.-.-";Name=recJ";dbxref=COG:COG0608";gene=recJ";inference=ab initio prediction:Prodigal:2.6,similar to AA sequence:UniProtKB:P21893";locus_tag=PHHGDFOP_00856";product=Single-stranded-DNA-specific exonuclease RecJ	A33	Bacteria;Proteobacteria;Deltaproteobacteria;Desulfuromonadales;Geobacteraceae
DGOECHBH_01476	-1.67234	0.00478736	DGOECHBH_01476;eC_number=2.7.13.3";Name=pdhS";gene=pdhS";inference=ab initio prediction:Prodigal:2.6,similar to AA sequence:UniProtKB:Q57BR6";locus_tag=DGOECHBH_01476";product=Cell-division control histidine kinase PdhS	A36	Bacteria
GOHHEIDF_00042	-3.62337	0.00475458	GOHHEIDF_00042;inference=ab initio prediction:Prodigal:2.6";locus_tag=GOHHEIDF_00042";product=hypothetical protein	A37	Bacteria;Bacteroidetes
HLKGEMOI_01620	-2.05368	0.00477914	HLKGEMOI_01620;eC_number=1.1.99.28";Name=gfo_2";gene=gfo_2";inference=ab initio prediction:Prodigal:2.6,similar to AA sequence:UniProtKB:Q07982";locus_tag=HLKGEMOI_01620";product=Glucose--fructose oxidoreductase	A4	Bacteria
GHNPANGO_04162	4.49772	0.00481816	GHNPANGO_04162;inference=ab initio prediction:Prodigal:2.6";locus_tag=GHNPANGO_04162";product=hypothetical protein	A8	Bacteria
NIEEALCC_02317	-4.19572	0.00481382	NIEEALCC_02317;Name=susC_21";gene=susC_21";inference=ab initio prediction:Prodigal:2.6,similar to AA sequence:UniProtKB:Q8A1G1";locus_tag=NIEEALCC_02317";product=TonB-dependent receptor SusC	B21	Bacteria;Bacteroidetes
NIEEALCC_02318	-3.62761	0.00478078	NIEEALCC_02318;inference=ab initio prediction:Prodigal:2.6";locus_tag=NIEEALCC_02318";product=hypothetical protein	B21	Bacteria;Bacteroidetes
CGLMKKJK_00877	-7.98837	0.00483271	CGLMKKJK_00877;inference=ab initio prediction:Prodigal:2.6";locus_tag=CGLMKKJK_00877";product=hypothetical protein	B22	Bacteria
CGLMKKJK_02639	-7.67136	0.00479909	CGLMKKJK_02639;eC_number=3.2.1.4";Name=cel-3_1";dbxref=COG:COG2730";gene=cel-3_1";inference=ab initio prediction:Prodigal:2.6,similar to AA sequence:UniProtKB:P14250";locus_tag=CGLMKKJK_02639";product=Endoglucanase 3	B22	Bacteria
IOBJJNGC_00508	-2.13588	0.0047468	IOBJJNGC_00508;inference=ab initio prediction:Prodigal:2.6";locus_tag=IOBJJNGC_00508";product=hypothetical protein	B36	Bacteria
EPJIHCHF_01698	-2.76462	0.0048331	EPJIHCHF_01698;inference=ab initio prediction:Prodigal:2.6";locus_tag=EPJIHCHF_01698";product=hypothetical protein	B37	Bacteria
LAFEMMGJ_02653	2.71688	0.00482855	LAFEMMGJ_02653;eC_number=2.7.13.3";Name=todS_7";gene=todS_7";inference=ab initio prediction:Prodigal:2.6,similar to AA sequence:UniProtKB:E0X9C7";locus_tag=LAFEMMGJ_02653";product=Sensor histidine kinase TodS	B40	Bacteria;Bacteroidetes
IOIKFDHD_02430	-2.79948	0.00479561	IOIKFDHD_02430;inference=ab initio prediction:Prodigal:2.6";locus_tag=IOIKFDHD_02430";product=hypothetical protein	B43	Bacteria
HOIFKPIC_00126	3.56657	0.00480956	HOIFKPIC_00126;inference=ab initio prediction:Prodigal:2.6";locus_tag=HOIFKPIC_00126";product=hypothetical protein	B47	Bacteria;Proteobacteria;Deltaproteobacteria;Desulfuromonadales;Geobacteraceae
BGPMCBJC_00451	1.77663	0.00484255	BGPMCBJC_00451;inference=ab initio prediction:Prodigal:2.6";locus_tag=BGPMCBJC_00451";product=hypothetical protein	B44	Bacteria
FLLAPKKP_02941	-1.17024	0.0048487	FLLAPKKP_02941;inference=ab initio prediction:Prodigal:2.6";locus_tag=FLLAPKKP_02941";product=hypothetical protein	A17	Bacteria;Chloroflexi;Anaerolineae;Anaerolineales;Anaerolineaceae
NEPJAMCM_01117	1.66836	0.00486957	NEPJAMCM_01117;inference=ab initio prediction:Prodigal:2.6";locus_tag=NEPJAMCM_01117";product=hypothetical protein	A25	Bacteria
GCOABLIP_00544	1.58773	0.00487902	GCOABLIP_00544;inference=ab initio prediction:Prodigal:2.6";locus_tag=GCOABLIP_00544";product=hypothetical protein	B1	Bacteria
NIEEALCC_01235	-1.14601	0.00487164	NIEEALCC_01235;inference=ab initio prediction:Prodigal:2.6";locus_tag=NIEEALCC_01235";product=hypothetical protein	B21	Bacteria;Bacteroidetes
HHONGFGL_00869	-2.27601	0.0048696	HHONGFGL_00869;Name=macA_2";dbxref=COG:COG0845";gene=macA_2";inference=ab initio prediction:Prodigal:2.6,similar to AA sequence:UniProtKB:P75830";locus_tag=HHONGFGL_00869";product=Macrolide export protein MacA	B2	Bacteria
HOIFKPIC_00928	3.60392	0.00488007	HOIFKPIC_00928;inference=ab initio prediction:Prodigal:2.6";locus_tag=HOIFKPIC_00928";product=hypothetical protein	B47	Bacteria;Proteobacteria;Deltaproteobacteria;Desulfuromonadales;Geobacteraceae
DIDAGAJH_00105	-18.2482	0.00511958	DIDAGAJH_00105;eC_number=5.3.1.6";Name=rpiA";dbxref=COG:COG0120";gene=rpiA";inference=ab initio prediction:Prodigal:2.6,similar to AA sequence:UniProtKB:P0A7Z0";locus_tag=DIDAGAJH_00105";product=Ribose-5-phosphate isomerase A	A19	Bacteria
DIDAGAJH_01001	-1.84749	0.00514637	DIDAGAJH_01001;Name=hycG";dbxref=COG:COG3260";gene=hycG";inference=ab initio prediction:Prodigal:2.6,similar to AA sequence:UniProtKB:P16433";locus_tag=DIDAGAJH_01001";product=Formate hydrogenlyase subunit 7	A19	Bacteria
DIDAGAJH_01033	-2.32636	0.00532609	DIDAGAJH_01033;Name=btuB";dbxref=COG:COG4206";gene=btuB";inference=ab initio prediction:Prodigal:2.6,similar to AA sequence:UniProtKB:P06129";locus_tag=DIDAGAJH_01033";product=Vitamin B12 transporter BtuB	A19	Bacteria
DIDAGAJH_02864	-1.12689	0.00521502	DIDAGAJH_02864;inference=ab initio prediction:Prodigal:2.6";locus_tag=DIDAGAJH_02864";product=hypothetical protein	A19	Bacteria
KAALPGPM_00084	5.99613	0.00533915	KAALPGPM_00084;inference=ab initio prediction:Prodigal:2.6";locus_tag=KAALPGPM_00084";product=hypothetical protein	A1	Bacteria;Bacteroidetes
KAALPGPM_00942	-3.25106	0.00529541	KAALPGPM_00942;Name=rpmA";dbxref=COG:COG0211";gene=rpmA";inference=ab initio prediction:Prodigal:2.6,similar to AA sequence:UniProtKB:Q6NDE9";locus_tag=KAALPGPM_00942";product=50S ribosomal protein L27	A1	Bacteria;Bacteroidetes
KAALPGPM_01007	-2.82353	0.00509011	KAALPGPM_01007;eC_number=3.6.1.1";Name=hppA1";dbxref=COG:COG3808";gene=hppA1";inference=ab initio prediction:Prodigal:2.6,similar to AA sequence:UniProtKB:Q2RIS7";locus_tag=KAALPGPM_01007";product=Putative K(+)-stimulated pyrophosphate-energized sodium pump	A1	Bacteria;Bacteroidetes
KAALPGPM_01725	-2.39158	0.00506082	KAALPGPM_01725;eC_number=1.1.1.18";Name=iolG_12";dbxref=COG:COG0673";gene=iolG_12";inference=ab initio prediction:Prodigal:2.6,similar to AA sequence:UniProtKB:Q9WYP5";locus_tag=KAALPGPM_01725";product=Myo-inositol 2-dehydrogenase	A1	Bacteria;Bacteroidetes
KAALPGPM_02798	-1.71729	0.00500243	KAALPGPM_02798;inference=ab initio prediction:Prodigal:2.6";locus_tag=KAALPGPM_02798";product=hypothetical protein	A1	Bacteria;Bacteroidetes
KAALPGPM_03158	-2.93915	0.00509448	KAALPGPM_03158;eC_number=2.7.7.6";Name=rpoC";gene=rpoC";inference=ab initio prediction:Prodigal:2.6,similar to AA sequence:UniProtKB:A7ZUK2";locus_tag=KAALPGPM_03158";product=DNA-directed RNA polymerase subunit beta'	A1	Bacteria;Bacteroidetes
KAALPGPM_03681	-2.43921	0.00508441	KAALPGPM_03681;Name=atpE";gene=atpE";inference=ab initio prediction:Prodigal:2.6,similar to AA sequence:UniProtKB:Q2RFX4";locus_tag=KAALPGPM_03681";product=ATP synthase subunit c	A1	Bacteria;Bacteroidetes
LLNDIANP_02473	-2.10062	0.00516562	LLNDIANP_02473;inference=ab initio prediction:Prodigal:2.6";locus_tag=LLNDIANP_02473";product=hypothetical protein	A23	Bacteria;Bacteroidetes
NEPJAMCM_00528	-2.07109	0.00537435	NEPJAMCM_00528;eC_number=4.1.2.9";Name=xpkA_1";gene=xpkA_1";inference=ab initio prediction:Prodigal:2.6,similar to AA sequence:UniProtKB:Q937F6";locus_tag=NEPJAMCM_00528";product=Xylulose-5-phosphate phosphoketolase	A25	Bacteria
NEPJAMCM_01377	1.86903	0.00538272	NEPJAMCM_01377;inference=ab initio prediction:Prodigal:2.6";locus_tag=NEPJAMCM_01377";product=hypothetical protein	A25	Bacteria
NEPJAMCM_02029	-1.92401	0.00523002	NEPJAMCM_02029;inference=ab initio prediction:Prodigal:2.6";locus_tag=NEPJAMCM_02029";product=hypothetical protein	A25	Bacteria
NEPJAMCM_02875	1.13312	0.00534782	NEPJAMCM_02875;Name=mgtE";dbxref=COG:COG2239";gene=mgtE";inference=ab initio prediction:Prodigal:2.6,similar to AA sequence:UniProtKB:Q830V1";locus_tag=NEPJAMCM_02875";product=Magnesium transporter MgtE	A25	Bacteria
NEPJAMCM_03182	-2.92151	0.00536693	NEPJAMCM_03182;Name=atoC_7";dbxref=COG:COG2204";gene=atoC_7";inference=ab initio prediction:Prodigal:2.6,similar to AA sequence:UniProtKB:Q06065";locus_tag=NEPJAMCM_03182";product=Regulatory protein AtoC	A25	Bacteria
NEPJAMCM_04755	1.28541	0.00491297	NEPJAMCM_04755;Name=ypmQ_4";dbxref=COG:COG1999";gene=ypmQ_4";inference=ab initio prediction:Prodigal:2.6,similar to AA sequence:UniProtKB:P54178";locus_tag=NEPJAMCM_04755";product=SCO1 protein	A25	Bacteria
IKJPCFEL_00314	3.85448	0.00526018	IKJPCFEL_00314;eC_number=6.3.1.1";Name=asnA";dbxref=COG:COG2502";gene=asnA";inference=ab initio prediction:Prodigal:2.6,similar to AA sequence:UniProtKB:P00963";locus_tag=IKJPCFEL_00314";product=Aspartate--ammonia ligase	A2	Bacteria;Firmicutes
PHHGDFOP_00051	3.00741	0.00515308	PHHGDFOP_00051;inference=ab initio prediction:Prodigal:2.6";locus_tag=PHHGDFOP_00051";product=hypothetical protein	A33	Bacteria;Proteobacteria;Deltaproteobacteria;Desulfuromonadales;Geobacteraceae
PHHGDFOP_00775	3.52794	0.00536127	PHHGDFOP_00775;inference=ab initio prediction:Prodigal:2.6";locus_tag=PHHGDFOP_00775";product=hypothetical protein	A33	Bacteria;Proteobacteria;Deltaproteobacteria;Desulfuromonadales;Geobacteraceae
PHHGDFOP_01149	3.42347	0.00538185	PHHGDFOP_01149;eC_number=2.-.-.-";Name=mftC_1";dbxref=COG:COG0535";gene=mftC_1";inference=ab initio prediction:Prodigal:2.6,similar to AA sequence:UniProtKB:P9WJ79";locus_tag=PHHGDFOP_01149";product=Putative mycofactocin radical SAM maturase MftC	A33	Bacteria;Proteobacteria;Deltaproteobacteria;Desulfuromonadales;Geobacteraceae
PHHGDFOP_01870	4.01849	0.00514493	PHHGDFOP_01870;Name=tolQ_2";dbxref=COG:COG0811";gene=tolQ_2";inference=ab initio prediction:Prodigal:2.6,similar to AA sequence:UniProtKB:P0ABU9";locus_tag=PHHGDFOP_01870";product=Protein TolQ	A33	Bacteria;Proteobacteria;Deltaproteobacteria;Desulfuromonadales;Geobacteraceae
DGOECHBH_00177	-3.71535	0.00534518	DGOECHBH_00177;eC_number=2.5.1.78";Name=ribH";gene=ribH";inference=ab initio prediction:Prodigal:2.6,similar to AA sequence:UniProtKB:Q02SM0";locus_tag=DGOECHBH_00177";product=6%2C7-dimethyl-8-ribityllumazine synthase	A36	Bacteria
DGOECHBH_00276	-7.20707	0.00507862	DGOECHBH_00276;Name=manA_1";dbxref=COG:COG2730";gene=manA_1";inference=ab initio prediction:Prodigal:2.6,similar to AA sequence:UniProtKB:P22533";locus_tag=DGOECHBH_00276";product=Beta-mannanase/endoglucanase A	A36	Bacteria
DGOECHBH_00508	-3.37369	0.00496798	DGOECHBH_00508;inference=ab initio prediction:Prodigal:2.6";locus_tag=DGOECHBH_00508";product=hypothetical protein	A36	Bacteria
DGOECHBH_00529	-5.39623	0.00529587	DGOECHBH_00529;Name=inaZ_1";gene=inaZ_1";inference=ab initio prediction:Prodigal:2.6,similar to AA sequence:UniProtKB:P06620";locus_tag=DGOECHBH_00529";product=Ice nucleation protein	A36	Bacteria
DGOECHBH_00601	-5.32949	0.00526342	DGOECHBH_00601;inference=ab initio prediction:Prodigal:2.6";locus_tag=DGOECHBH_00601";product=hypothetical protein	A36	Bacteria
DGOECHBH_02117	-5.5649	0.00518301	DGOECHBH_02117;eC_number=3.2.1.14";Name=chiA1";gene=chiA1";inference=ab initio prediction:Prodigal:2.6,similar to AA sequence:UniProtKB:P20533";locus_tag=DGOECHBH_02117";product=Chitinase A1	A36	Bacteria
HLKGEMOI_01977	-3.21796	0.00533216	HLKGEMOI_01977;Name=exuT_5";gene=exuT_5";inference=ab initio prediction:Prodigal:2.6,similar to AA sequence:UniProtKB:P0AA78";locus_tag=HLKGEMOI_01977";product=Hexuronate transporter	A4	Bacteria
HLKGEMOI_02014	-3.38605	0.00514699	HLKGEMOI_02014;Name=susC_20";gene=susC_20";inference=ab initio prediction:Prodigal:2.6,similar to AA sequence:UniProtKB:Q8A1G1";locus_tag=HLKGEMOI_02014";product=TonB-dependent receptor SusC	A4	Bacteria
HLKGEMOI_02930	-3.48609	0.00524494	HLKGEMOI_02930;inference=ab initio prediction:Prodigal:2.6";locus_tag=HLKGEMOI_02930";product=hypothetical protein	A4	Bacteria
HLKGEMOI_03077	-2.41953	0.00518791	HLKGEMOI_03077;eC_number=3.2.1.-";inference=ab initio prediction:Prodigal:2.6,similar to AA sequence:UniProtKB:Q5LGZ0";locus_tag=HLKGEMOI_03077";product=Glycosyl hydrolase family 109 protein 1	A4	Bacteria
HLKGEMOI_03118	-2.16702	0.0049771	HLKGEMOI_03118;eC_number=1.1.1.370";Name=iolX_6";dbxref=COG:COG0673";gene=iolX_6";inference=ab initio prediction:Prodigal:2.6,similar to AA sequence:UniProtKB:P40332";locus_tag=HLKGEMOI_03118";product=scyllo-inositol 2-dehydrogenase (NAD(+))	A4	Bacteria
HLKGEMOI_03141	-5.1814	0.0053709	HLKGEMOI_03141;inference=ab initio prediction:Prodigal:2.6";locus_tag=HLKGEMOI_03141";product=hypothetical protein	A4	Bacteria
HLKGEMOI_03570	-2.81126	0.00504896	HLKGEMOI_03570;inference=ab initio prediction:Prodigal:2.6";locus_tag=HLKGEMOI_03570";product=hypothetical protein	A4	Bacteria
HLKGEMOI_03667	-1.57424	0.00508222	HLKGEMOI_03667;inference=ab initio prediction:Prodigal:2.6";locus_tag=HLKGEMOI_03667";product=hypothetical protein	A4	Bacteria
EGNNAHDB_00240	-3.72669	0.00508613	EGNNAHDB_00240;eC_number=2.7.7.65";Name=dgcC";gene=dgcC";inference=ab initio prediction:Prodigal:2.6,similar to AA sequence:UniProtKB:P0AAP1";locus_tag=EGNNAHDB_00240";product=putative diguanylate cyclase DgcC	A5	Bacteria
EGNNAHDB_01310	1.78254	0.00522218	EGNNAHDB_01310;inference=ab initio prediction:Prodigal:2.6";locus_tag=EGNNAHDB_01310";product=hypothetical protein	A5	Bacteria
EGNNAHDB_01410	4.39844	0.00512163	EGNNAHDB_01410;inference=ab initio prediction:Prodigal:2.6";locus_tag=EGNNAHDB_01410";product=hypothetical protein	A5	Bacteria
GHNPANGO_00740	-2.68094	0.00519902	GHNPANGO_00740;inference=ab initio prediction:Prodigal:2.6";locus_tag=GHNPANGO_00740";product=hypothetical protein	A8	Bacteria
GHNPANGO_00796	-3.26619	0.00528174	GHNPANGO_00796;Name=clpV1";dbxref=COG:COG0542";gene=clpV1";inference=ab initio prediction:Prodigal:2.6,similar to AA sequence:UniProtKB:Q9I742";locus_tag=GHNPANGO_00796";product=Protein ClpV1	A8	Bacteria
GHNPANGO_02723	-1.91759	0.00513769	GHNPANGO_02723;eC_number=1.1.1.18";Name=iolG_25";dbxref=COG:COG0673";gene=iolG_25";inference=ab initio prediction:Prodigal:2.6,similar to AA sequence:UniProtKB:Q8ZK57";locus_tag=GHNPANGO_02723";product=Inositol 2-dehydrogenase	A8	Bacteria
GHNPANGO_04316	-3.75454	0.00521811	GHNPANGO_04316;eC_number=5.3.1.6";Name=rpiB_2";dbxref=COG:COG0698";gene=rpiB_2";inference=ab initio prediction:Prodigal:2.6,similar to AA sequence:UniProtKB:P37351";locus_tag=GHNPANGO_04316";product=Ribose-5-phosphate isomerase B	A8	Bacteria
DPBFBJBA_00149	-1.65373	0.00526221	DPBFBJBA_00149;Name=sigW_1";dbxref=COG:COG1595";gene=sigW_1";inference=ab initio prediction:Prodigal:2.6,similar to AA sequence:UniProtKB:Q45585";locus_tag=DPBFBJBA_00149";product=ECF RNA polymerase sigma factor SigW	A9	Bacteria
OOCAOONK_00881	8.70376	0.00522635	OOCAOONK_00881;eC_number=2.6.1.106";Name=desV";gene=desV";inference=ab initio prediction:Prodigal:2.6,similar to AA sequence:UniProtKB:Q9ZGH4";locus_tag=OOCAOONK_00881";product=dTDP-3-amino-3%2C4%2C6-trideoxy-alpha-D-glucose transaminase	B10	Bacteria
OOCAOONK_01679	-17.3279	0.00520579	OOCAOONK_01679;inference=ab initio prediction:Prodigal:2.6";locus_tag=OOCAOONK_01679";product=hypothetical protein	B10	Bacteria
FEHMIFJH_01454	-2.22951	0.00491151	FEHMIFJH_01454;eC_number=2.7.13.3";Name=phoR_1";dbxref=COG:COG0642";gene=phoR_1";inference=ab initio prediction:Prodigal:2.6,similar to AA sequence:UniProtKB:P23545";locus_tag=FEHMIFJH_01454";product=Alkaline phosphatase synthesis sensor protein PhoR	B12	Bacteria;Proteobacteria;Deltaproteobacteria;Desulfuromonadales;Geobacteraceae
FEHMIFJH_01926	-0.95763	0.00489678	FEHMIFJH_01926;Name=epsE_3";dbxref=COG:COG2804";gene=epsE_3";inference=ab initio prediction:Prodigal:2.6,similar to AA sequence:UniProtKB:P37093";locus_tag=FEHMIFJH_01926";product=Type II secretion system protein E	B12	Bacteria;Proteobacteria;Deltaproteobacteria;Desulfuromonadales;Geobacteraceae
HMEJDMKA_00132	-1.79975	0.00511993	HMEJDMKA_00132;eC_number=3.-.-.-";Name=hadI";dbxref=COG:COG1924";gene=hadI";inference=ab initio prediction:Prodigal:2.6,similar to AA sequence:UniProtKB:Q5U925";locus_tag=HMEJDMKA_00132";product=2-hydroxyisocaproyl-CoA dehydratase activator	B16	Bacteria;Bacteroidetes
HMEJDMKA_00143	-3.51913	0.00490283	HMEJDMKA_00143;eC_number=2.7.7.6";Name=rpoC";dbxref=COG:COG0086";gene=rpoC";inference=ab initio prediction:Prodigal:2.6,similar to AA sequence:UniProtKB:Q727C6";locus_tag=HMEJDMKA_00143";product=DNA-directed RNA polymerase subunit beta'	B16	Bacteria;Bacteroidetes
HMEJDMKA_00308	-1.71549	0.00508798	HMEJDMKA_00308;Name=susC_3";gene=susC_3";inference=ab initio prediction:Prodigal:2.6,similar to AA sequence:UniProtKB:Q8A1G1";locus_tag=HMEJDMKA_00308";product=TonB-dependent receptor SusC	B16	Bacteria;Bacteroidetes
HMEJDMKA_00890	-2.26243	0.00502761	HMEJDMKA_00890;inference=ab initio prediction:Prodigal:2.6";locus_tag=HMEJDMKA_00890";product=hypothetical protein	B16	Bacteria;Bacteroidetes
HMEJDMKA_01357	-1.70271	0.00509669	HMEJDMKA_01357;Name=resA_2";dbxref=COG:COG0526";gene=resA_2";inference=ab initio prediction:Prodigal:2.6,similar to AA sequence:UniProtKB:Q81SZ9";locus_tag=HMEJDMKA_01357";product=Thiol-disulfide oxidoreductase ResA	B16	Bacteria;Bacteroidetes
HMEJDMKA_01596	2.71503	0.00528541	HMEJDMKA_01596;eC_number=3.4.11.-";Name=dppA_3";dbxref=COG:COG2362";gene=dppA_3";inference=ab initio prediction:Prodigal:2.6,similar to AA sequence:UniProtKB:P26902";locus_tag=HMEJDMKA_01596";product=D-aminopeptidase	B16	Bacteria;Bacteroidetes
HMEJDMKA_01708	-2.0233	0.00527782	HMEJDMKA_01708;inference=ab initio prediction:Prodigal:2.6";locus_tag=HMEJDMKA_01708";product=hypothetical protein	B16	Bacteria;Bacteroidetes
HMEJDMKA_02265	-2.38786	0.00504803	HMEJDMKA_02265;eC_number=3.5.1.81";Name=dan";gene=dan";inference=ab initio prediction:Prodigal:2.6,similar to AA sequence:UniProtKB:P72349";locus_tag=HMEJDMKA_02265";product=D-aminoacylase	B16	Bacteria;Bacteroidetes
GCOABLIP_02161	1.17288	0.0051601	GCOABLIP_02161;inference=ab initio prediction:Prodigal:2.6";locus_tag=GCOABLIP_02161";product=hypothetical protein	B1	Bacteria
NIEEALCC_02244	-2.39666	0.00495078	NIEEALCC_02244;eC_number=5.3.1.22";Name=hyi";dbxref=COG:COG3622";gene=hyi";inference=ab initio prediction:Prodigal:2.6,similar to AA sequence:UniProtKB:P30147";locus_tag=NIEEALCC_02244";product=Hydroxypyruvate isomerase	B21	Bacteria;Bacteroidetes
CGLMKKJK_01908	-7.00208	0.00506473	CGLMKKJK_01908;eC_number=3.2.1.8";Name=xynA_1";gene=xynA_1";inference=ab initio prediction:Prodigal:2.6,similar to AA sequence:UniProtKB:P36917";locus_tag=CGLMKKJK_01908";product=Endo-1%2C4-beta-xylanase A	B22	Bacteria
CGLMKKJK_02206	-10.1814	0.005281	CGLMKKJK_02206;Name=atpE";dbxref=COG:COG0636";gene=atpE";inference=ab initio prediction:Prodigal:2.6,similar to AA sequence:UniProtKB:Q8DLP7";locus_tag=CGLMKKJK_02206";product=ATP synthase subunit c	B22	Bacteria
CGLMKKJK_02471	-4.46166	0.00502651	CGLMKKJK_02471;inference=ab initio prediction:Prodigal:2.6";locus_tag=CGLMKKJK_02471";product=hypothetical protein	B22	Bacteria
CGLMKKJK_02637	-6.78775	0.00512714	CGLMKKJK_02637;inference=ab initio prediction:Prodigal:2.6";locus_tag=CGLMKKJK_02637";product=hypothetical protein	B22	Bacteria
BKGNLCHP_00560	7.62922	0.00498487	BKGNLCHP_00560;eC_number=1.-.-.-";Name=ydhV_4";dbxref=COG:COG2414";gene=ydhV_4";inference=ab initio prediction:Prodigal:2.6,similar to AA sequence:UniProtKB:P76192";locus_tag=BKGNLCHP_00560";product=putative oxidoreductase YdhV	B26	Bacteria
HHONGFGL_04112	-3.11375	0.00494114	HHONGFGL_04112;eC_number=2.7.9.1";Name=ppdK";dbxref=COG:COG0574";gene=ppdK";inference=ab initio prediction:Prodigal:2.6,similar to AA sequence:UniProtKB:P22983";locus_tag=HHONGFGL_04112";product=Pyruvate%2C phosphate dikinase	B2	Bacteria
FKMPEOLC_02047	3.36466	0.00533248	FKMPEOLC_02047;Name=rpsR";dbxref=COG:COG0238";gene=rpsR";inference=ab initio prediction:Prodigal:2.6,similar to AA sequence:UniProtKB:P0A7T7";locus_tag=FKMPEOLC_02047";product=30S ribosomal protein S18	B32	Bacteria;Proteobacteria;Deltaproteobacteria;Desulfovibrionales;Desulfovibrionaceae
GPJHLCPC_02752	-2.87471	0.00508461	GPJHLCPC_02752;eC_number=2.7.7.80";Name=ttuC";dbxref=COG:COG0476";gene=ttuC";inference=ab initio prediction:Prodigal:2.6,similar to AA sequence:UniProtKB:Q72J02";locus_tag=GPJHLCPC_02752";product=Sulfur carrier protein adenylyltransferase	B34	Bacteria
KCBGEGHB_03367	-3.30254	0.0053349	KCBGEGHB_03367;Name=infC";dbxref=COG:COG0290";gene=infC";inference=ab initio prediction:Prodigal:2.6,similar to AA sequence:UniProtKB:P0A707";locus_tag=KCBGEGHB_03367";product=Translation initiation factor IF-3	B35	Bacteria;Proteobacteria;Betaproteobacteria;Burkholderiales;Oxalobacteraceae
IOBJJNGC_01120	-1.84625	0.00515696	IOBJJNGC_01120;eC_number=1.1.1.127";Name=kduD";gene=kduD";inference=ab initio prediction:Prodigal:2.6,similar to AA sequence:UniProtKB:Q05528";locus_tag=IOBJJNGC_01120";product=2-dehydro-3-deoxy-D-gluconate 5-dehydrogenase	B36	Bacteria
IOBJJNGC_04080	2.24323	0.0049199	IOBJJNGC_04080;inference=ab initio prediction:Prodigal:2.6";locus_tag=IOBJJNGC_04080";product=hypothetical protein	B36	Bacteria
IOBJJNGC_04881	-2.55779	0.00493382	IOBJJNGC_04881;eC_number=4.1.1.104";Name=otnC";dbxref=COG:COG0235";gene=otnC";inference=ab initio prediction:Prodigal:2.6,similar to AA sequence:UniProtKB:Q57199";locus_tag=IOBJJNGC_04881";product=3-oxo-tetronate 4-phosphate decarboxylase	B36	Bacteria
IOBJJNGC_05631	1.59917	0.00535574	IOBJJNGC_05631;inference=ab initio prediction:Prodigal:2.6";locus_tag=IOBJJNGC_05631";product=hypothetical protein	B36	Bacteria
EPJIHCHF_01165	-1.4801	0.0049438	EPJIHCHF_01165;eC_number=5.2.1.8";Name=prsA1";dbxref=COG:COG0760";gene=prsA1";inference=ab initio prediction:Prodigal:2.6,similar to AA sequence:UniProtKB:Q81U45";locus_tag=EPJIHCHF_01165";product=Foldase protein PrsA 1	B37	Bacteria
KKKHKLLA_01100	4.87391	0.00514072	KKKHKLLA_01100;inference=ab initio prediction:Prodigal:2.6";locus_tag=KKKHKLLA_01100";product=hypothetical protein	B41	Bacteria
JDPDKBHN_01615	13.3718	0.00537164	JDPDKBHN_01615;Name=atpC_1";dbxref=COG:COG0355";gene=atpC_1";inference=ab initio prediction:Prodigal:2.6,similar to AA sequence:UniProtKB:P37812";locus_tag=JDPDKBHN_01615";product=ATP synthase epsilon chain	B42	Bacteria;Proteobacteria;Deltaproteobacteria;Desulfuromonadales;Desulfuromonadaceae
BGPMCBJC_01550	2.38985	0.00517095	BGPMCBJC_01550;inference=ab initio prediction:Prodigal:2.6";locus_tag=BGPMCBJC_01550";product=hypothetical protein	B44	Bacteria
BGPMCBJC_03861	5.24617	0.00516831	BGPMCBJC_03861;Name=rip3_2";gene=rip3_2";inference=ab initio prediction:Prodigal:2.6,similar to AA sequence:UniProtKB:H8EUF2";locus_tag=BGPMCBJC_03861";product=Putative zinc metalloprotease Rip3	B44	Bacteria
HOIFKPIC_00530	5.8407	0.00520967	HOIFKPIC_00530;inference=ab initio prediction:Prodigal:2.6";locus_tag=HOIFKPIC_00530";product=hypothetical protein	B47	Bacteria;Proteobacteria;Deltaproteobacteria;Desulfuromonadales;Geobacteraceae
HOIFKPIC_00859	3.94973	0.00490528	HOIFKPIC_00859;Name=dnaJ_2";dbxref=COG:COG0484";gene=dnaJ_2";inference=ab initio prediction:Prodigal:2.6,similar to AA sequence:UniProtKB:P08622";locus_tag=HOIFKPIC_00859";product=Chaperone protein DnaJ	B47	Bacteria;Proteobacteria;Deltaproteobacteria;Desulfuromonadales;Geobacteraceae
HOIFKPIC_00880	4.98978	0.00533867	HOIFKPIC_00880;inference=ab initio prediction:Prodigal:2.6";locus_tag=HOIFKPIC_00880";product=hypothetical protein	B47	Bacteria;Proteobacteria;Deltaproteobacteria;Desulfuromonadales;Geobacteraceae
HOIFKPIC_01032	5.30974	0.00522797	HOIFKPIC_01032;Name=yqaA";dbxref=COG:COG1238";gene=yqaA";inference=ab initio prediction:Prodigal:2.6,similar to AA sequence:UniProtKB:P0ADR0";locus_tag=HOIFKPIC_01032";product=Inner membrane protein YqaA	B47	Bacteria;Proteobacteria;Deltaproteobacteria;Desulfuromonadales;Geobacteraceae
HOIFKPIC_01269	2.35186	0.00517727	HOIFKPIC_01269;Name=fliA";dbxref=COG:COG1191";gene=fliA";inference=ab initio prediction:Prodigal:2.6,similar to AA sequence:UniProtKB:P0AEM6";locus_tag=HOIFKPIC_01269";product=RNA polymerase sigma factor FliA	B47	Bacteria;Proteobacteria;Deltaproteobacteria;Desulfuromonadales;Geobacteraceae
HOIFKPIC_02649	5.58147	0.00530686	HOIFKPIC_02649;inference=ab initio prediction:Prodigal:2.6";locus_tag=HOIFKPIC_02649";product=hypothetical protein	B47	Bacteria;Proteobacteria;Deltaproteobacteria;Desulfuromonadales;Geobacteraceae
HNPIFHAE_00731	-2.27777	0.00531924	HNPIFHAE_00731;inference=ab initio prediction:Prodigal:2.6";locus_tag=HNPIFHAE_00731";product=hypothetical protein	B4	Bacteria
PMFBGOMJ_00754	-5.48143	0.00505821	PMFBGOMJ_00754;Name=groL";dbxref=COG:COG0459";gene=groL";inference=ab initio prediction:Prodigal:2.6,similar to AA sequence:UniProtKB:P42385";locus_tag=PMFBGOMJ_00754";product=60 kDa chaperonin	B5	Bacteria;Proteobacteria;Betaproteobacteria
GMFAOAFM_00651	0.659464	0.00527484	GMFAOAFM_00651;inference=ab initio prediction:Prodigal:2.6";locus_tag=GMFAOAFM_00651";product=hypothetical protein	B6	Bacteria;Firmicutes
KIDBHOEH_02967	1.55039	0.00535425	KIDBHOEH_02967;Name=dnaK";dbxref=COG:COG0443";gene=dnaK";inference=ab initio prediction:Prodigal:2.6,similar to AA sequence:UniProtKB:P30721";locus_tag=KIDBHOEH_02967";product=Chaperone protein DnaK	B9	Bacteria;Bacteroidetes
OOCAOONK_00864	-3.43721	0.00539002	OOCAOONK_00864;eC_number=2.3.1.179";Name=fabF_1";gene=fabF_1";inference=ab initio prediction:Prodigal:2.6,similar to AA sequence:UniProtKB:P73283";locus_tag=OOCAOONK_00864";product=3-oxoacyl-[acyl-carrier-protein] synthase 2	B10	Bacteria
NEPJAMCM_00087	-0.812728	0.00542473	NEPJAMCM_00087;Name=ccoP";gene=ccoP";inference=ab initio prediction:Prodigal:2.6,similar to AA sequence:UniProtKB:Q5GCA5";locus_tag=NEPJAMCM_00087";product=Cbb3-type cytochrome c oxidase subunit CcoP	A25	Bacteria
HOIFKPIC_01951	3.0042	0.00545734	HOIFKPIC_01951;eC_number=3.1.3.89";Name=yfbR";dbxref=COG:COG1896";gene=yfbR";inference=ab initio prediction:Prodigal:2.6,similar to AA sequence:UniProtKB:P76491";locus_tag=HOIFKPIC_01951";product=5'-deoxynucleotidase YfbR	B47	Bacteria;Proteobacteria;Deltaproteobacteria;Desulfuromonadales;Geobacteraceae
PHHGDFOP_00752	2.73285	0.00547119	PHHGDFOP_00752;inference=ab initio prediction:Prodigal:2.6";locus_tag=PHHGDFOP_00752";product=hypothetical protein	A33	Bacteria;Proteobacteria;Deltaproteobacteria;Desulfuromonadales;Geobacteraceae
IKJPCFEL_01121	1.75763	0.00547881	IKJPCFEL_01121;eC_number=3.6.3.31";Name=potA_1";gene=potA_1";inference=ab initio prediction:Prodigal:2.6,similar to AA sequence:UniProtKB:Q7A679";locus_tag=IKJPCFEL_01121";product=Spermidine/putrescine import ATP-binding protein PotA	A2	Bacteria;Firmicutes
CMECPNAK_00632	1.85866	0.00549626	CMECPNAK_00632;Name=nusA";dbxref=COG:COG0195";gene=nusA";inference=ab initio prediction:Prodigal:2.6,similar to AA sequence:UniProtKB:P32727";locus_tag=CMECPNAK_00632";product=Transcription termination/antitermination protein NusA	A15	Bacteria;Firmicutes
NEPJAMCM_03838	-1.29006	0.00552918	NEPJAMCM_03838;eC_number=1.4.1.13";Name=gltD";dbxref=COG:COG0493";gene=gltD";inference=ab initio prediction:Prodigal:2.6,similar to AA sequence:UniProtKB:P09832";locus_tag=NEPJAMCM_03838";product=Glutamate synthase [NADPH] small chain	A25	Bacteria
NEPJAMCM_04067	1.62964	0.00553653	NEPJAMCM_04067;inference=ab initio prediction:Prodigal:2.6";locus_tag=NEPJAMCM_04067";product=hypothetical protein	A25	Bacteria
NEPJAMCM_05709	3.21471	0.00551184	NEPJAMCM_05709;Name=mrpA";dbxref=COG:COG1009";gene=mrpA";inference=ab initio prediction:Prodigal:2.6,similar to AA sequence:UniProtKB:Q9K2S2";locus_tag=NEPJAMCM_05709";product=Na(+)/H(+) antiporter subunit A	A25	Bacteria
CGLMKKJK_01494	-4.23964	0.00551973	CGLMKKJK_01494;inference=ab initio prediction:Prodigal:2.6";locus_tag=CGLMKKJK_01494";product=hypothetical protein	B22	Bacteria
CGLMKKJK_01730	-4.2151	0.00553966	CGLMKKJK_01730;Name=rbr";dbxref=COG:COG1592";gene=rbr";inference=ab initio prediction:Prodigal:2.6,similar to AA sequence:UniProtKB:Q9AGG3";locus_tag=CGLMKKJK_01730";product=Rubrerythrin	B22	Bacteria
CGLMKKJK_02121	-6.30749	0.00552139	CGLMKKJK_02121;eC_number=6.1.1.20";Name=pheT";dbxref=COG:COG0072";gene=pheT";inference=ab initio prediction:Prodigal:2.6,similar to AA sequence:UniProtKB:Q5LC76";locus_tag=CGLMKKJK_02121";product=Phenylalanine--tRNA ligase beta subunit	B22	Bacteria
LAFEMMGJ_00459	3.30677	0.00552869	LAFEMMGJ_00459;eC_number=5.4.99.2";Name=mutB";dbxref=COG:COG1884";gene=mutB";inference=ab initio prediction:Prodigal:2.6,similar to AA sequence:UniProtKB:P11653";locus_tag=LAFEMMGJ_00459";product=Methylmalonyl-CoA mutase large subunit	B40	Bacteria;Bacteroidetes
HOIFKPIC_00141	5.22513	0.00550769	HOIFKPIC_00141;eC_number=2.7.7.75";Name=mog";dbxref=COG:COG0521";gene=mog";inference=ab initio prediction:Prodigal:2.6,similar to AA sequence:UniProtKB:Q9ZL45";locus_tag=HOIFKPIC_00141";product=Molybdopterin adenylyltransferase	B47	Bacteria;Proteobacteria;Deltaproteobacteria;Desulfuromonadales;Geobacteraceae
PHHGDFOP_00905	4.56597	0.00555818	PHHGDFOP_00905;eC_number=2.7.7.12";Name=galT";dbxref=COG:COG1085";gene=galT";inference=ab initio prediction:Prodigal:2.6,similar to AA sequence:UniProtKB:P09148";locus_tag=PHHGDFOP_00905";product=Galactose-1-phosphate uridylyltransferase	A33	Bacteria;Proteobacteria;Deltaproteobacteria;Desulfuromonadales;Geobacteraceae
GHNPANGO_04433	-3.37273	0.00556991	GHNPANGO_04433;eC_number=1.1.1.370";Name=iolX_14";dbxref=COG:COG0673";gene=iolX_14";inference=ab initio prediction:Prodigal:2.6,similar to AA sequence:UniProtKB:P40332";locus_tag=GHNPANGO_04433";product=scyllo-inositol 2-dehydrogenase (NAD(+))	A8	Bacteria
NEPJAMCM_05940	-2.69502	0.00558469	NEPJAMCM_05940;inference=ab initio prediction:Prodigal:2.6";locus_tag=NEPJAMCM_05940";product=hypothetical protein	A25	Bacteria
CGLMKKJK_01140	-6.18333	0.0056098	CGLMKKJK_01140;eC_number=1.12.1.3";Name=hndD_1";dbxref=COG:COG3383";gene=hndD_1";inference=ab initio prediction:Prodigal:2.6,similar to AA sequence:UniProtKB:Q46508";locus_tag=CGLMKKJK_01140";product=NADP-reducing hydrogenase subunit HndD	B22	Bacteria
HOIFKPIC_00858	3.8595	0.00561116	HOIFKPIC_00858;Name=dnaK";dbxref=COG:COG0443";gene=dnaK";inference=ab initio prediction:Prodigal:2.6,similar to AA sequence:UniProtKB:P50019";locus_tag=HOIFKPIC_00858";product=Chaperone protein DnaK	B47	Bacteria;Proteobacteria;Deltaproteobacteria;Desulfuromonadales;Geobacteraceae
HOIFKPIC_00531	3.67265	0.00561839	HOIFKPIC_00531;inference=ab initio prediction:Prodigal:2.6";locus_tag=HOIFKPIC_00531";product=hypothetical protein	B47	Bacteria;Proteobacteria;Deltaproteobacteria;Desulfuromonadales;Geobacteraceae
CGLMKKJK_00365	-4.46093	0.00565187	CGLMKKJK_00365;eC_number=4.2.1.85";Name=dmdA";gene=dmdA";inference=ab initio prediction:Prodigal:2.6,similar to AA sequence:UniProtKB:Q0QLE2";locus_tag=CGLMKKJK_00365";product=2%2C3-dimethylmalate dehydratase large subunit	B22	Bacteria
NIEEALCC_01663	-2.22461	0.00566094	NIEEALCC_01663;Name=fhaB";dbxref=COG:COG3210";gene=fhaB";inference=ab initio prediction:Prodigal:2.6,similar to AA sequence:UniProtKB:P12255";locus_tag=NIEEALCC_01663";product=Filamentous hemagglutinin	B21	Bacteria;Bacteroidetes
DIDAGAJH_01358	-1.20021	0.00572393	DIDAGAJH_01358;eC_number=3.1.3.97";dbxref=COG:COG0613";inference=ab initio prediction:Prodigal:2.6,similar to AA sequence:UniProtKB:Q7NXD4";locus_tag=DIDAGAJH_01358";product=3'%2C5'-nucleoside bisphosphate phosphatase	A19	Bacteria
NEPJAMCM_01771	3.76972	0.0057221	NEPJAMCM_01771;eC_number=3.2.1.8";Name=xynZ_2";dbxref=COG:COG2382";gene=xynZ_2";inference=ab initio prediction:Prodigal:2.6,similar to AA sequence:UniProtKB:P10478";locus_tag=NEPJAMCM_01771";product=Endo-1%2C4-beta-xylanase Z	A25	Bacteria
DGOECHBH_02177	-4.77437	0.0056984	DGOECHBH_02177;eC_number=2.1.1.199";Name=rsmH";dbxref=COG:COG0275";gene=rsmH";inference=ab initio prediction:Prodigal:2.6,similar to AA sequence:UniProtKB:Q5SJD8";locus_tag=DGOECHBH_02177";product=Ribosomal RNA small subunit methyltransferase H	A36	Bacteria
GHNPANGO_02212	-2.2256	0.0057177	GHNPANGO_02212;inference=ab initio prediction:Prodigal:2.6";locus_tag=GHNPANGO_02212";product=hypothetical protein	A8	Bacteria
HMEJDMKA_00414	-1.67901	0.00573195	HMEJDMKA_00414;inference=ab initio prediction:Prodigal:2.6";locus_tag=HMEJDMKA_00414";product=hypothetical protein	B16	Bacteria;Bacteroidetes
HMEJDMKA_02228	-1.84866	0.00573187	HMEJDMKA_02228;eC_number=3.4.21.-";Name=sppA";dbxref=COG:COG0616";gene=sppA";inference=ab initio prediction:Prodigal:2.6,similar to AA sequence:UniProtKB:P45243";locus_tag=HMEJDMKA_02228";product=Protease 4	B16	Bacteria;Bacteroidetes
HHONGFGL_04663	-1.35954	0.00572397	HHONGFGL_04663;eC_number=4.2.1.9";Name=ilvD_2";dbxref=COG:COG0129";gene=ilvD_2";inference=ab initio prediction:Prodigal:2.6,similar to AA sequence:UniProtKB:P05791";locus_tag=HHONGFGL_04663";product=Dihydroxy-acid dehydratase	B2	Bacteria
IOBJJNGC_05611	-1.81942	0.00572115	IOBJJNGC_05611;eC_number=3.4.14.5";Name=dap4";gene=dap4";inference=ab initio prediction:Prodigal:2.6,similar to AA sequence:UniProtKB:Q6F3I7";locus_tag=IOBJJNGC_05611";product=Dipeptidyl aminopeptidase 4	B36	Bacteria
GMFAOAFM_00469	2.2015	0.00570407	GMFAOAFM_00469;eC_number=1.8.1.9";Name=trxB_1";dbxref=COG:COG0492";gene=trxB_1";inference=ab initio prediction:Prodigal:2.6,similar to AA sequence:UniProtKB:P80880";locus_tag=GMFAOAFM_00469";product=Thioredoxin reductase	B6	Bacteria;Firmicutes
PHHGDFOP_00073	3.64954	0.00574783	PHHGDFOP_00073;inference=ab initio prediction:Prodigal:2.6";locus_tag=PHHGDFOP_00073";product=hypothetical protein	A33	Bacteria;Proteobacteria;Deltaproteobacteria;Desulfuromonadales;Geobacteraceae
NIEEALCC_01525	-1.94274	0.00574816	NIEEALCC_01525;inference=ab initio prediction:Prodigal:2.6";locus_tag=NIEEALCC_01525";product=hypothetical protein	B21	Bacteria;Bacteroidetes
IOIKFDHD_02213	-2.3396	0.00575659	IOIKFDHD_02213;inference=ab initio prediction:Prodigal:2.6";locus_tag=IOIKFDHD_02213";product=hypothetical protein	B43	Bacteria
MOBOKJGO_00991	4.56266	0.00577008	MOBOKJGO_00991;inference=ab initio prediction:Prodigal:2.6";locus_tag=MOBOKJGO_00991";product=hypothetical protein	A21	Bacteria
HLKGEMOI_00104	-2.20486	0.00576385	HLKGEMOI_00104;Name=tolB_1";gene=tolB_1";inference=ab initio prediction:Prodigal:2.6,protein motif:HAMAP:MF_00671";locus_tag=HLKGEMOI_00104";product=Protein TolB	A4	Bacteria
HLKGEMOI_00591	-2.89963	0.00578156	HLKGEMOI_00591;eC_number=1.12.1.2";Name=hoxF";gene=hoxF";inference=ab initio prediction:Prodigal:2.6,similar to AA sequence:UniProtKB:P22317";locus_tag=HLKGEMOI_00591";product=NAD-reducing hydrogenase HoxS subunit alpha	A4	Bacteria
GCOABLIP_03259	-2.08566	0.00577885	GCOABLIP_03259;dbxref=COG:COG0330";inference=ab initio prediction:Prodigal:2.6,similar to AA sequence:UniProtKB:P9WPR9";locus_tag=GCOABLIP_03259";product=putative protein	B1	Bacteria
HOIFKPIC_00767	2.97955	0.00580587	HOIFKPIC_00767;inference=ab initio prediction:Prodigal:2.6";locus_tag=HOIFKPIC_00767";product=hypothetical protein	B47	Bacteria;Proteobacteria;Deltaproteobacteria;Desulfuromonadales;Geobacteraceae
CMECPNAK_00361	2.59096	0.00584621	CMECPNAK_00361;Name=rsxA";dbxref=COG:COG4657";gene=rsxA";inference=ab initio prediction:Prodigal:2.6,similar to AA sequence:UniProtKB:P0A766";locus_tag=CMECPNAK_00361";product=Electron transport complex subunit RsxA	A15	Bacteria;Firmicutes
BJGNKILJ_00770	-3.1043	0.00586087	BJGNKILJ_00770;eC_number=1.6.5.8";Name=nqrF";dbxref=COG:COG2871";gene=nqrF";inference=ab initio prediction:Prodigal:2.6,similar to AA sequence:UniProtKB:A5F5Y4";locus_tag=BJGNKILJ_00770";product=Na(+)-translocating NADH-quinone reductase subunit F	A16	Bacteria;Bacteroidetes
JMDGKOJB_02312	4.4913	0.0058329	JMDGKOJB_02312;eC_number=3.4.21.53";Name=lon1_2";dbxref=COG:COG0466";gene=lon1_2";inference=ab initio prediction:Prodigal:2.6,similar to AA sequence:UniProtKB:P36773";locus_tag=JMDGKOJB_02312";product=Lon protease 1	A22	Bacteria;Proteobacteria;Deltaproteobacteria;Desulfovibrionales;Desulfovibrionaceae
NPLOMPKM_01315	1.41838	0.0058269	NPLOMPKM_01315;inference=ab initio prediction:Prodigal:2.6";locus_tag=NPLOMPKM_01315";product=hypothetical protein	A35	Bacteria;Proteobacteria;Gammaproteobacteria
HLKGEMOI_00347	-1.60943	0.00583902	HLKGEMOI_00347;inference=ab initio prediction:Prodigal:2.6";locus_tag=HLKGEMOI_00347";product=hypothetical protein	A4	Bacteria
HOIFKPIC_01567	3.72106	0.00585677	HOIFKPIC_01567;eC_number=2.7.13.3";Name=arcB_1";dbxref=COG:COG0642";gene=arcB_1";inference=ab initio prediction:Prodigal:2.6,similar to AA sequence:UniProtKB:P0AEC3";locus_tag=HOIFKPIC_01567";product=Aerobic respiration control sensor protein ArcB	B47	Bacteria;Proteobacteria;Deltaproteobacteria;Desulfuromonadales;Geobacteraceae
HOIFKPIC_02034	3.0384	0.00583444	HOIFKPIC_02034;eC_number=4.2.1.20";Name=trpA";dbxref=COG:COG0159";gene=trpA";inference=ab initio prediction:Prodigal:2.6,similar to AA sequence:UniProtKB:Q5ZVY3";locus_tag=HOIFKPIC_02034";product=Tryptophan synthase alpha chain	B47	Bacteria;Proteobacteria;Deltaproteobacteria;Desulfuromonadales;Geobacteraceae
HOIFKPIC_02850	6.39528	0.00585937	HOIFKPIC_02850;inference=ab initio prediction:Prodigal:2.6";locus_tag=HOIFKPIC_02850";product=hypothetical protein	B47	Bacteria;Proteobacteria;Deltaproteobacteria;Desulfuromonadales;Geobacteraceae
OGIFJLOE_01065	4.31434	0.00588637	OGIFJLOE_01065;eC_number=1.1.98.6";Name=nrdD";dbxref=COG:COG1328";gene=nrdD";inference=ab initio prediction:Prodigal:2.6,similar to AA sequence:UniProtKB:P28903";locus_tag=OGIFJLOE_01065";product=Anaerobic ribonucleoside-triphosphate reductase	B33	Bacteria
IOBJJNGC_02096	-0.428885	0.00587715	IOBJJNGC_02096;eC_number=4.2.1.85";Name=dmdA";gene=dmdA";inference=ab initio prediction:Prodigal:2.6,similar to AA sequence:UniProtKB:Q0QLE2";locus_tag=IOBJJNGC_02096";product=2%2C3-dimethylmalate dehydratase large subunit	B36	Bacteria
BGPMCBJC_00756	1.60178	0.00588818	BGPMCBJC_00756;inference=ab initio prediction:Prodigal:2.6";locus_tag=BGPMCBJC_00756";product=hypothetical protein	B44	Bacteria
HHONGFGL_02667	-1.08316	0.00590161	HHONGFGL_02667;Name=trxA";dbxref=COG:COG0526";gene=trxA";inference=ab initio prediction:Prodigal:2.6,similar to AA sequence:UniProtKB:P0AA27";locus_tag=HHONGFGL_02667";product=Thioredoxin 1	B2	Bacteria
AGPNACNE_02035	-2.94848	0.00593858	AGPNACNE_02035;inference=ab initio prediction:Prodigal:2.6";locus_tag=AGPNACNE_02035";product=hypothetical protein	A14	Bacteria;Proteobacteria;Alphaproteobacteria;Hyphomicrobiales
DGOECHBH_02552	-6.94826	0.00593876	DGOECHBH_02552;inference=ab initio prediction:Prodigal:2.6";locus_tag=DGOECHBH_02552";product=hypothetical protein	A36	Bacteria
HHONGFGL_03945	-7.07824	0.00593237	HHONGFGL_03945;inference=ab initio prediction:Prodigal:2.6";locus_tag=HHONGFGL_03945";product=hypothetical protein	B2	Bacteria
JMDGKOJB_00450	1.81833	0.00599503	JMDGKOJB_00450;Name=rplE";gene=rplE";inference=ab initio prediction:Prodigal:2.6,similar to AA sequence:UniProtKB:P08895";locus_tag=JMDGKOJB_00450";product=50S ribosomal protein L5	A22	Bacteria;Proteobacteria;Deltaproteobacteria;Desulfovibrionales;Desulfovibrionaceae
DGOECHBH_01473	-5.31585	0.00600121	DGOECHBH_01473;inference=ab initio prediction:Prodigal:2.6";locus_tag=DGOECHBH_01473";product=hypothetical protein	A36	Bacteria
GHNPANGO_01126	-2.58987	0.00600486	GHNPANGO_01126;Name=secG";dbxref=COG:COG1314";gene=secG";inference=ab initio prediction:Prodigal:2.6,similar to AA sequence:UniProtKB:P0AG99";locus_tag=GHNPANGO_01126";product=Protein-export membrane protein SecG	A8	Bacteria
NIEEALCC_02977	1.92362	0.00599532	NIEEALCC_02977;inference=ab initio prediction:Prodigal:2.6";locus_tag=NIEEALCC_02977";product=hypothetical protein	B21	Bacteria;Bacteroidetes
HHONGFGL_01825	-2.41282	0.00597259	HHONGFGL_01825;Name=narT";dbxref=COG:COG2223";gene=narT";inference=ab initio prediction:Prodigal:2.6,similar to AA sequence:UniProtKB:O33854";locus_tag=HHONGFGL_01825";product=putative nitrate transporter NarT	B2	Bacteria
JKNOHJKM_01344	-3.50937	0.00597509	JKNOHJKM_01344;eC_number=6.1.1.3";Name=thrS";dbxref=COG:COG0441";gene=thrS";inference=ab initio prediction:Prodigal:2.6,similar to AA sequence:UniProtKB:P0A8M3";locus_tag=JKNOHJKM_01344";product=Threonine--tRNA ligase	B30	Bacteria;Proteobacteria;Deltaproteobacteria;Desulfuromonadales;Geobacteraceae
LAFEMMGJ_01289	2.02501	0.00599611	LAFEMMGJ_01289;eC_number=2.4.1.281";dbxref=COG:COG2152";inference=ab initio prediction:Prodigal:2.6,similar to AA sequence:UniProtKB:Q5LH68";locus_tag=LAFEMMGJ_01289";product=4-O-beta-D-mannosyl-D-glucose phosphorylase	B40	Bacteria;Bacteroidetes
IOIKFDHD_01146	2.48698	0.00600285	IOIKFDHD_01146;Name=rpmI";dbxref=COG:COG0291";gene=rpmI";inference=ab initio prediction:Prodigal:2.6,similar to AA sequence:UniProtKB:P55874";locus_tag=IOIKFDHD_01146";product=50S ribosomal protein L35	B43	Bacteria
BGPMCBJC_01176	11.1981	0.00595077	BGPMCBJC_01176;Name=comM";dbxref=COG:COG0606";gene=comM";inference=ab initio prediction:Prodigal:2.6,similar to AA sequence:UniProtKB:P45049";locus_tag=BGPMCBJC_01176";product=Competence protein ComM	B44	Bacteria
HOIFKPIC_01448	3.02535	0.00598116	HOIFKPIC_01448;inference=ab initio prediction:Prodigal:2.6";locus_tag=HOIFKPIC_01448";product=hypothetical protein	B47	Bacteria;Proteobacteria;Deltaproteobacteria;Desulfuromonadales;Geobacteraceae
DIDAGAJH_01581	-1.28439	0.00602049	DIDAGAJH_01581;Name=scpA";dbxref=COG:COG1354";gene=scpA";inference=ab initio prediction:Prodigal:2.6,similar to AA sequence:UniProtKB:Q97NX5";locus_tag=DIDAGAJH_01581";product=Segregation and condensation protein A	A19	Bacteria
NGPGOLAC_00449	-2.01139	0.00602707	NGPGOLAC_00449;inference=ab initio prediction:Prodigal:2.6";locus_tag=NGPGOLAC_00449";product=hypothetical protein	B27	Bacteria
HNCACCKO_00437	1.63061	0.00602843	HNCACCKO_00437;eC_number=1.12.99.6";dbxref=COG:COG0374";inference=ab initio prediction:Prodigal:2.6,similar to AA sequence:UniProtKB:P13065";locus_tag=HNCACCKO_00437";product=Periplasmic [NiFeSe] hydrogenase large subunit	B45	Bacteria
JMDGKOJB_02479	2.90265	0.00603896	JMDGKOJB_02479;Name=pal_2";dbxref=COG:COG2885";gene=pal_2";inference=ab initio prediction:Prodigal:2.6,similar to AA sequence:UniProtKB:P10324";locus_tag=JMDGKOJB_02479";product=Outer membrane protein P6	A22	Bacteria;Proteobacteria;Deltaproteobacteria;Desulfovibrionales;Desulfovibrionaceae
OOCAOONK_00238	46.9384	0.00605558	OOCAOONK_00238;eC_number=3.6.3.-";Name=ctpF";gene=ctpF";inference=ab initio prediction:Prodigal:2.6,similar to AA sequence:UniProtKB:P9WPS8";locus_tag=OOCAOONK_00238";product=putative cation-transporting ATPase F	B10	Bacteria
IOIKFDHD_02836	1.99656	0.00605435	IOIKFDHD_02836;eC_number=2.1.3.1";dbxref=COG:COG0511";inference=ab initio prediction:Prodigal:2.6,similar to AA sequence:UniProtKB:P02904";locus_tag=IOIKFDHD_02836";product=Methylmalonyl-CoA carboxyltransferase 1.3S subunit	B43	Bacteria
PHHGDFOP_00288	3.091	0.0060809	PHHGDFOP_00288;inference=ab initio prediction:Prodigal:2.6";locus_tag=PHHGDFOP_00288";product=hypothetical protein	A33	Bacteria;Proteobacteria;Deltaproteobacteria;Desulfuromonadales;Geobacteraceae
HMEJDMKA_02111	-4.32723	0.00606502	HMEJDMKA_02111;eC_number=5.2.1.8";Name=prsA1_1";dbxref=COG:COG0760";gene=prsA1_1";inference=ab initio prediction:Prodigal:2.6,similar to AA sequence:UniProtKB:Q81U45";locus_tag=HMEJDMKA_02111";product=Foldase protein PrsA 1	B16	Bacteria;Bacteroidetes
HMEJDMKA_02857	-1.66088	0.00607557	HMEJDMKA_02857;Name=susC_41";gene=susC_41";inference=ab initio prediction:Prodigal:2.6,similar to AA sequence:UniProtKB:Q8A1G1";locus_tag=HMEJDMKA_02857";product=TonB-dependent receptor SusC	B16	Bacteria;Bacteroidetes
NIEEALCC_00803	-2.19525	0.00608198	NIEEALCC_00803;inference=ab initio prediction:Prodigal:2.6";locus_tag=NIEEALCC_00803";product=hypothetical protein	B21	Bacteria;Bacteroidetes
IOBJJNGC_04169	-2.65395	0.00608643	IOBJJNGC_04169;Name=yegT_1";gene=yegT_1";inference=ab initio prediction:Prodigal:2.6,similar to AA sequence:UniProtKB:P76417";locus_tag=IOBJJNGC_04169";product=Putative nucleoside transporter YegT	B36	Bacteria
MKKBNLDL_00580	-0.930788	0.00612592	MKKBNLDL_00580;eC_number=2.1.3.1";dbxref=COG:COG4799";inference=ab initio prediction:Prodigal:2.6,similar to AA sequence:UniProtKB:Q8GBW6";locus_tag=MKKBNLDL_00580";product=Methylmalonyl-CoA carboxyltransferase 12S subunit	A12	Bacteria
IKJPCFEL_01446	2.12315	0.00612463	IKJPCFEL_01446;eC_number=2.8.1.7";Name=sufS";dbxref=COG:COG0520";gene=sufS";inference=ab initio prediction:Prodigal:2.6,similar to AA sequence:UniProtKB:O32164";locus_tag=IKJPCFEL_01446";product=Cysteine desulfurase SufS	A2	Bacteria;Firmicutes
HHONGFGL_02754	-1.14852	0.0061348	HHONGFGL_02754;eC_number=1.11.1.10";Name=cpo";gene=cpo";inference=ab initio prediction:Prodigal:2.6,similar to AA sequence:UniProtKB:O31158";locus_tag=HHONGFGL_02754";product=Non-heme chloroperoxidase	B2	Bacteria
IOBJJNGC_04949	-0.567725	0.00613289	IOBJJNGC_04949;inference=ab initio prediction:Prodigal:2.6";locus_tag=IOBJJNGC_04949";product=hypothetical protein	B36	Bacteria
IOIKFDHD_03383	1.43824	0.00611376	IOIKFDHD_03383;eC_number=6.1.1.20";Name=pheS";dbxref=COG:COG0016";gene=pheS";inference=ab initio prediction:Prodigal:2.6,similar to AA sequence:UniProtKB:Q728R9";locus_tag=IOIKFDHD_03383";product=Phenylalanine--tRNA ligase alpha subunit	B43	Bacteria
HOIFKPIC_01284	2.0982	0.00614113	HOIFKPIC_01284;inference=ab initio prediction:Prodigal:2.6";locus_tag=HOIFKPIC_01284";product=hypothetical protein	B47	Bacteria;Proteobacteria;Deltaproteobacteria;Desulfuromonadales;Geobacteraceae
HOIFKPIC_01434	5.87278	0.00614513	HOIFKPIC_01434;Name=atoC_6";dbxref=COG:COG2204";gene=atoC_6";inference=ab initio prediction:Prodigal:2.6,similar to AA sequence:UniProtKB:Q06065";locus_tag=HOIFKPIC_01434";product=Regulatory protein AtoC	B47	Bacteria;Proteobacteria;Deltaproteobacteria;Desulfuromonadales;Geobacteraceae
HNPIFHAE_02160	3.14379	0.00614923	HNPIFHAE_02160;Name=rpsP";dbxref=COG:COG0228";gene=rpsP";inference=ab initio prediction:Prodigal:2.6,similar to AA sequence:UniProtKB:P21474";locus_tag=HNPIFHAE_02160";product=30S ribosomal protein S16	B4	Bacteria
PMFBGOMJ_00755	-6.0324	0.00616088	PMFBGOMJ_00755;Name=groS";dbxref=COG:COG0234";gene=groS";inference=ab initio prediction:Prodigal:2.6,similar to AA sequence:UniProtKB:P31295";locus_tag=PMFBGOMJ_00755";product=10 kDa chaperonin	B5	Bacteria;Proteobacteria;Betaproteobacteria
HNPIFHAE_01285	2.38729	0.00617309	HNPIFHAE_01285;Name=ydfK_2";dbxref=COG:COG1811";gene=ydfK_2";inference=ab initio prediction:Prodigal:2.6,similar to AA sequence:UniProtKB:P96689";locus_tag=HNPIFHAE_01285";product=putative membrane protein YdfK	B4	Bacteria
HLKGEMOI_00117	-1.5042	0.00618095	HLKGEMOI_00117;eC_number=2.3.1.180";Name=fabH_1";dbxref=COG:COG0332";gene=fabH_1";inference=ab initio prediction:Prodigal:2.6,similar to AA sequence:UniProtKB:O67185";locus_tag=HLKGEMOI_00117";product=3-oxoacyl-[acyl-carrier-protein] synthase 3	A4	Bacteria
EPJIHCHF_02174	-3.01956	0.00619291	EPJIHCHF_02174;Name=maf";dbxref=COG:COG0424";gene=maf";inference=ab initio prediction:Prodigal:2.6,similar to AA sequence:UniProtKB:Q02169";locus_tag=EPJIHCHF_02174";product=Septum formation protein Maf	B37	Bacteria
KIDBHOEH_02179	-8.52176	0.00619584	KIDBHOEH_02179;eC_number=4.2.2.7";Name=hepB_3";gene=hepB_3";inference=ab initio prediction:Prodigal:2.6,similar to AA sequence:UniProtKB:C6XZB6";locus_tag=KIDBHOEH_02179";product=Heparin and heparin-sulfate lyase	B9	Bacteria;Bacteroidetes
MKKBNLDL_01566	-0.594055	0.00634725	MKKBNLDL_01566;dbxref=COG:COG0683";inference=ab initio prediction:Prodigal:2.6,similar to AA sequence:UniProtKB:Q8YEE8";locus_tag=MKKBNLDL_01566";product=Leu/Ile/Val-binding protein	A12	Bacteria
MKKBNLDL_02075	-3.1083	0.00639704	MKKBNLDL_02075;eC_number=2.7.1.16";Name=araB";dbxref=COG:COG1069";gene=araB";inference=ab initio prediction:Prodigal:2.6,similar to AA sequence:UniProtKB:P94524";locus_tag=MKKBNLDL_02075";product=Ribulokinase	A12	Bacteria
DIDAGAJH_00484	-1.73082	0.00647818	DIDAGAJH_00484;eC_number=2.7.13.3";Name=rcsC_1";gene=rcsC_1";inference=ab initio prediction:Prodigal:2.6,similar to AA sequence:UniProtKB:P0DMC5";locus_tag=DIDAGAJH_00484";product=Sensor histidine kinase RcsC	A19	Bacteria
JMDGKOJB_01146	3.47194	0.00646576	JMDGKOJB_01146;eC_number=1.12.99.6";dbxref=COG:COG1740";inference=ab initio prediction:Prodigal:2.6,similar to AA sequence:UniProtKB:P13063";locus_tag=JMDGKOJB_01146";product=Periplasmic [NiFeSe] hydrogenase small subunit	A22	Bacteria;Proteobacteria;Deltaproteobacteria;Desulfovibrionales;Desulfovibrionaceae
LLNDIANP_00124	3.20024	0.00634782	LLNDIANP_00124;Name=groL";dbxref=COG:COG0459";gene=groL";inference=ab initio prediction:Prodigal:2.6,similar to AA sequence:UniProtKB:P81284";locus_tag=LLNDIANP_00124";product=60 kDa chaperonin	A23	Bacteria;Bacteroidetes
LLNDIANP_00500	5.97297	0.00642663	LLNDIANP_00500;eC_number=6.3.5.5";Name=carB";gene=carB";inference=ab initio prediction:Prodigal:2.6,similar to AA sequence:UniProtKB:P63740";locus_tag=LLNDIANP_00500";product=Carbamoyl-phosphate synthase large chain	A23	Bacteria;Bacteroidetes
NEPJAMCM_00685	1.41145	0.00637069	NEPJAMCM_00685;inference=ab initio prediction:Prodigal:2.6";locus_tag=NEPJAMCM_00685";product=hypothetical protein	A25	Bacteria
NEPJAMCM_01745	-2.13834	0.00629649	NEPJAMCM_01745;Name=cckA_3";gene=cckA_3";inference=ab initio prediction:Prodigal:2.6,similar to AA sequence:UniProtKB:P0DOA0";locus_tag=NEPJAMCM_01745";product=Sensor kinase CckA	A25	Bacteria
NEPJAMCM_03987	-6.04851	0.00641304	NEPJAMCM_03987;eC_number=2.7.11.1";Name=pknD_5";gene=pknD_5";inference=ab initio prediction:Prodigal:2.6,similar to AA sequence:UniProtKB:P9WI78";locus_tag=NEPJAMCM_03987";product=Serine/threonine-protein kinase PknD	A25	Bacteria
EBGGMOPP_01437	-3.7088	0.00631767	EBGGMOPP_01437;eC_number=3.6.4.12";Name=dnaB";dbxref=COG:COG0305";gene=dnaB";inference=ab initio prediction:Prodigal:2.6,similar to AA sequence:UniProtKB:P9WMR3";locus_tag=EBGGMOPP_01437";product=Replicative DNA helicase	A27	Bacteria;Actinobacteria;Actinomycetia;Micrococcales
PHHGDFOP_00921	3.62435	0.00632368	PHHGDFOP_00921;eC_number=3.4.21.53";Name=lon1_2";dbxref=COG:COG0466";gene=lon1_2";inference=ab initio prediction:Prodigal:2.6,similar to AA sequence:UniProtKB:P37945";locus_tag=PHHGDFOP_00921";product=Lon protease 1	A33	Bacteria;Proteobacteria;Deltaproteobacteria;Desulfuromonadales;Geobacteraceae
PHHGDFOP_01110	3.54064	0.00629668	PHHGDFOP_01110;inference=ab initio prediction:Prodigal:2.6";locus_tag=PHHGDFOP_01110";product=hypothetical protein	A33	Bacteria;Proteobacteria;Deltaproteobacteria;Desulfuromonadales;Geobacteraceae
NPLOMPKM_00798	3.37583	0.00641972	NPLOMPKM_00798;Name=atpF";dbxref=COG:COG0711";gene=atpF";inference=ab initio prediction:Prodigal:2.6,similar to AA sequence:UniProtKB:P0ABA0";locus_tag=NPLOMPKM_00798";product=ATP synthase subunit b	A35	Bacteria;Proteobacteria;Gammaproteobacteria
NPLOMPKM_01056	4.63462	0.0063811	NPLOMPKM_01056;Name=fliF";dbxref=COG:COG1766";gene=fliF";inference=ab initio prediction:Prodigal:2.6,similar to AA sequence:UniProtKB:P25798";locus_tag=NPLOMPKM_01056";product=Flagellar M-ring protein	A35	Bacteria;Proteobacteria;Gammaproteobacteria
DGOECHBH_01710	-6.05945	0.00647042	DGOECHBH_01710;Name=pomA";dbxref=COG:COG1291";gene=pomA";inference=ab initio prediction:Prodigal:2.6,similar to AA sequence:UniProtKB:O06873";locus_tag=DGOECHBH_01710";product=Chemotaxis protein PomA	A36	Bacteria
DGOECHBH_01814	-5.48425	0.00648602	DGOECHBH_01814;inference=ab initio prediction:Prodigal:2.6";locus_tag=DGOECHBH_01814";product=hypothetical protein	A36	Bacteria
DGOECHBH_02340	-7.10248	0.00632834	DGOECHBH_02340;eC_number=3.4.-.-";Name=bepA_7";gene=bepA_7";inference=ab initio prediction:Prodigal:2.6,protein motif:HAMAP:MF_00997";locus_tag=DGOECHBH_02340";product=Beta-barrel assembly-enhancing protease	A36	Bacteria
HLKGEMOI_00563	-2.25668	0.00639168	HLKGEMOI_00563;Name=bamB_2";gene=bamB_2";inference=ab initio prediction:Prodigal:2.6,protein motif:HAMAP:MF_00923";locus_tag=HLKGEMOI_00563";product=Outer membrane protein assembly factor BamB	A4	Bacteria
HLKGEMOI_01438	-2.63534	0.00634314	HLKGEMOI_01438;inference=ab initio prediction:Prodigal:2.6";locus_tag=HLKGEMOI_01438";product=hypothetical protein	A4	Bacteria
HLKGEMOI_01815	-3.51422	0.00639613	HLKGEMOI_01815;Name=susC_16";gene=susC_16";inference=ab initio prediction:Prodigal:2.6,similar to AA sequence:UniProtKB:Q8A1G1";locus_tag=HLKGEMOI_01815";product=TonB-dependent receptor SusC	A4	Bacteria
HLKGEMOI_01948	-2.21429	0.006287	HLKGEMOI_01948;eC_number=3.5.1.-";Name=bshB1_1";dbxref=COG:COG2120";gene=bshB1_1";inference=ab initio prediction:Prodigal:2.6,similar to AA sequence:UniProtKB:Q81ST8";locus_tag=HLKGEMOI_01948";product=N-acetyl-alpha-D-glucosaminyl L-malate deacetylase 1	A4	Bacteria
HLKGEMOI_01990	-4.12996	0.00646848	HLKGEMOI_01990;eC_number=3.2.1.49";Name=nagA_4";gene=nagA_4";inference=ab initio prediction:Prodigal:2.6,similar to AA sequence:UniProtKB:A4Q8F7";locus_tag=HLKGEMOI_01990";product=Alpha-N-acetylgalactosaminidase	A4	Bacteria
HLKGEMOI_02894	1.859	0.00624243	HLKGEMOI_02894;inference=ab initio prediction:Prodigal:2.6";locus_tag=HLKGEMOI_02894";product=hypothetical protein	A4	Bacteria
HLKGEMOI_03194	-1.78693	0.00627192	HLKGEMOI_03194;eC_number=1.1.1.292";Name=afr_6";gene=afr_6";inference=ab initio prediction:Prodigal:2.6,similar to AA sequence:UniProtKB:Q2I8V6";locus_tag=HLKGEMOI_03194";product=1%2C5-anhydro-D-fructose reductase	A4	Bacteria
GHNPANGO_00270	-2.02005	0.00641918	GHNPANGO_00270;eC_number=2.1.1.171";Name=rsmD";dbxref=COG:COG0742";gene=rsmD";inference=ab initio prediction:Prodigal:2.6,similar to AA sequence:UniProtKB:P44869";locus_tag=GHNPANGO_00270";product=Ribosomal RNA small subunit methyltransferase D	A8	Bacteria
GHNPANGO_04358	-4.09434	0.00624976	GHNPANGO_04358;Name=oar_33";gene=oar_33";inference=ab initio prediction:Prodigal:2.6,similar to AA sequence:UniProtKB:P38370";locus_tag=GHNPANGO_04358";product=Protein oar	A8	Bacteria
OALJDEPD_00293	4.4797	0.00624847	OALJDEPD_00293;Name=susC_10";gene=susC_10";inference=ab initio prediction:Prodigal:2.6,similar to AA sequence:UniProtKB:Q8A1G1";locus_tag=OALJDEPD_00293";product=TonB-dependent receptor SusC	B13	Bacteria;Bacteroidetes
HMEJDMKA_02940	-1.97582	0.00637025	HMEJDMKA_02940;eC_number=2.4.1.21";Name=glgA";dbxref=COG:COG0297";gene=glgA";inference=ab initio prediction:Prodigal:2.6,similar to AA sequence:UniProtKB:P39125";locus_tag=HMEJDMKA_02940";product=Glycogen synthase	B16	Bacteria;Bacteroidetes
CGLMKKJK_00753	-4.26845	0.00643767	CGLMKKJK_00753;dbxref=COG:COG0664";inference=ab initio prediction:Prodigal:2.6,similar to AA sequence:UniProtKB:Q5SID7";locus_tag=CGLMKKJK_00753";product=Cyclic AMP receptor protein	B22	Bacteria
CGLMKKJK_01115	-3.40222	0.00635246	CGLMKKJK_01115;eC_number=2.5.1.78";Name=ribH";gene=ribH";inference=ab initio prediction:Prodigal:2.6,similar to AA sequence:UniProtKB:Q02SM0";locus_tag=CGLMKKJK_01115";product=6%2C7-dimethyl-8-ribityllumazine synthase	B22	Bacteria
CGLMKKJK_02101	-8.20835	0.0064646	CGLMKKJK_02101;Name=fliN";dbxref=COG:COG1886";gene=fliN";inference=ab initio prediction:Prodigal:2.6,similar to AA sequence:UniProtKB:P15070";locus_tag=CGLMKKJK_02101";product=Flagellar motor switch protein FliN	B22	Bacteria
CGLMKKJK_02508	-4.75533	0.00641404	CGLMKKJK_02508;Name=hupA_2";dbxref=COG:COG0776";gene=hupA_2";inference=ab initio prediction:Prodigal:2.6,similar to AA sequence:UniProtKB:P08821";locus_tag=CGLMKKJK_02508";product=DNA-binding protein HU 1	B22	Bacteria
CLJBGMNG_00559	-5.66444	0.0063208	CLJBGMNG_00559;inference=ab initio prediction:Prodigal:2.6";locus_tag=CLJBGMNG_00559";product=hypothetical protein	B25	Bacteria
HHONGFGL_02778	-2.08717	0.00628726	HHONGFGL_02778;inference=ab initio prediction:Prodigal:2.6";locus_tag=HHONGFGL_02778";product=hypothetical protein	B2	Bacteria
IOBJJNGC_01467	1.81805	0.00642373	IOBJJNGC_01467;eC_number=3.2.1.55";Name=xynD";gene=xynD";inference=ab initio prediction:Prodigal:2.6,similar to AA sequence:UniProtKB:P45796";locus_tag=IOBJJNGC_01467";product=Arabinoxylan arabinofuranohydrolase	B36	Bacteria
IOBJJNGC_02797	-3.19567	0.00643828	IOBJJNGC_02797;inference=ab initio prediction:Prodigal:2.6";locus_tag=IOBJJNGC_02797";product=hypothetical protein	B36	Bacteria
EPJIHCHF_02136	-2.27392	0.00647933	EPJIHCHF_02136;eC_number=5.4.99.-";dbxref=COG:COG0564";inference=ab initio prediction:Prodigal:2.6,similar to AA sequence:UniProtKB:P9WHQ3";locus_tag=EPJIHCHF_02136";product=putative RNA pseudouridine synthase	B37	Bacteria
IOIKFDHD_01182	3.68761	0.00641275	IOIKFDHD_01182;eC_number=1.18.1.2";Name=fpr_1";dbxref=COG:COG1018";gene=fpr_1";inference=ab initio prediction:Prodigal:2.6,similar to AA sequence:UniProtKB:P28861";locus_tag=IOIKFDHD_01182";product=Flavodoxin/ferredoxin--NADP reductase	B43	Bacteria
BGPMCBJC_00263	4.97602	0.00641335	BGPMCBJC_00263;inference=ab initio prediction:Prodigal:2.6";locus_tag=BGPMCBJC_00263";product=hypothetical protein	B44	Bacteria
BGPMCBJC_04115	6.01555	0.00641329	BGPMCBJC_04115;inference=ab initio prediction:Prodigal:2.6";locus_tag=BGPMCBJC_04115";product=hypothetical protein	B44	Bacteria
HOIFKPIC_00074	5.76199	0.00648513	HOIFKPIC_00074;eC_number=3.2.2.-";Name=mutY";gene=mutY";inference=ab initio prediction:Prodigal:2.6,similar to AA sequence:UniProtKB:P83847";locus_tag=HOIFKPIC_00074";product=Adenine DNA glycosylase	B47	Bacteria;Proteobacteria;Deltaproteobacteria;Desulfuromonadales;Geobacteraceae
HOIFKPIC_02525	3.07985	0.00642188	HOIFKPIC_02525;eC_number=2.5.1.78";Name=ribH";dbxref=COG:COG0054";gene=ribH";inference=ab initio prediction:Prodigal:2.6,similar to AA sequence:UniProtKB:Q81MB5";locus_tag=HOIFKPIC_02525";product=6%2C7-dimethyl-8-ribityllumazine synthase	B47	Bacteria;Proteobacteria;Deltaproteobacteria;Desulfuromonadales;Geobacteraceae
PMFBGOMJ_01564	3.11592	0.00645805	PMFBGOMJ_01564;Name=ccsA";gene=ccsA";inference=ab initio prediction:Prodigal:2.6,similar to AA sequence:UniProtKB:P72978";locus_tag=PMFBGOMJ_01564";product=Cytochrome c biogenesis protein CcsA	B5	Bacteria;Proteobacteria;Betaproteobacteria
PMFBGOMJ_01736	-1.40861	0.00638832	PMFBGOMJ_01736;Name=ftsK";dbxref=COG:COG1674";gene=ftsK";inference=ab initio prediction:Prodigal:2.6,similar to AA sequence:UniProtKB:Q9I0M3";locus_tag=PMFBGOMJ_01736";product=DNA translocase FtsK	B5	Bacteria;Proteobacteria;Betaproteobacteria
PMFBGOMJ_02057	-6.00863	0.00642032	PMFBGOMJ_02057;eC_number=2.2.1.1";Name=tktA";dbxref=COG:COG0021";gene=tktA";inference=ab initio prediction:Prodigal:2.6,similar to AA sequence:UniProtKB:P27302";locus_tag=PMFBGOMJ_02057";product=Transketolase 1	B5	Bacteria;Proteobacteria;Betaproteobacteria
CMECPNAK_00829	2.7348	0.00654483	CMECPNAK_00829;eC_number=3.6.3.-";Name=yknY";dbxref=COG:COG1136";gene=yknY";inference=ab initio prediction:Prodigal:2.6,similar to AA sequence:UniProtKB:O31711";locus_tag=CMECPNAK_00829";product=putative ABC transporter ATP-binding protein YknY	A15	Bacteria;Firmicutes
CMECPNAK_01071	2.94588	0.00663338	CMECPNAK_01071;inference=ab initio prediction:Prodigal:2.6";locus_tag=CMECPNAK_01071";product=hypothetical protein	A15	Bacteria;Firmicutes
BJGNKILJ_02122	-4.13655	0.00663486	BJGNKILJ_02122;inference=ab initio prediction:Prodigal:2.6";locus_tag=BJGNKILJ_02122";product=hypothetical protein	A16	Bacteria;Bacteroidetes
DIDAGAJH_03151	-2.30969	0.00660114	DIDAGAJH_03151;eC_number=1.-.-.-";Name=ydhV";dbxref=COG:COG2414";gene=ydhV";inference=ab initio prediction:Prodigal:2.6,similar to AA sequence:UniProtKB:P76192";locus_tag=DIDAGAJH_03151";product=putative oxidoreductase YdhV	A19	Bacteria
KAALPGPM_02337	-1.99288	0.00664007	KAALPGPM_02337;eC_number=3.1.13.1";Name=rnr";dbxref=COG:COG0557";gene=rnr";inference=ab initio prediction:Prodigal:2.6,similar to AA sequence:UniProtKB:O32231";locus_tag=KAALPGPM_02337";product=Ribonuclease R	A1	Bacteria;Bacteroidetes
KAALPGPM_02846	-2.30006	0.00661498	KAALPGPM_02846;eC_number=2.7.1.90";Name=pfp_1";dbxref=COG:COG0205";gene=pfp_1";inference=ab initio prediction:Prodigal:2.6,similar to AA sequence:UniProtKB:Q9WYC5";locus_tag=KAALPGPM_02846";product=Pyrophosphate--fructose 6-phosphate 1-phosphotransferase	A1	Bacteria;Bacteroidetes
JMDGKOJB_01364	4.00492	0.00655479	JMDGKOJB_01364;eC_number=1.2.1.70";Name=hemA";dbxref=COG:COG0373";gene=hemA";inference=ab initio prediction:Prodigal:2.6,similar to AA sequence:UniProtKB:P28462";locus_tag=JMDGKOJB_01364";product=Glutamyl-tRNA reductase	A22	Bacteria;Proteobacteria;Deltaproteobacteria;Desulfovibrionales;Desulfovibrionaceae
JMDGKOJB_01940	3.66279	0.00662157	JMDGKOJB_01940;Name=rpsB";dbxref=COG:COG0052";gene=rpsB";inference=ab initio prediction:Prodigal:2.6,similar to AA sequence:UniProtKB:P21464";locus_tag=JMDGKOJB_01940";product=30S ribosomal protein S2	A22	Bacteria;Proteobacteria;Deltaproteobacteria;Desulfovibrionales;Desulfovibrionaceae
NEPJAMCM_01543	-1.81608	0.00659624	NEPJAMCM_01543;Name=rpsT";dbxref=COG:COG0268";gene=rpsT";inference=ab initio prediction:Prodigal:2.6,similar to AA sequence:UniProtKB:A0R102";locus_tag=NEPJAMCM_01543";product=30S ribosomal protein S20	A25	Bacteria
NEPJAMCM_02109	-2.82828	0.00651318	NEPJAMCM_02109;inference=ab initio prediction:Prodigal:2.6";locus_tag=NEPJAMCM_02109";product=hypothetical protein	A25	Bacteria
NEPJAMCM_02626	-1.14971	0.0065651	NEPJAMCM_02626;inference=ab initio prediction:Prodigal:2.6";locus_tag=NEPJAMCM_02626";product=hypothetical protein	A25	Bacteria
HLKGEMOI_00989	-2.15224	0.00664291	HLKGEMOI_00989;Name=prfB";gene=prfB";inference=ab initio prediction:Prodigal:2.6,similar to AA sequence:UniProtKB:Q7A6R4";locus_tag=HLKGEMOI_00989";product=Peptide chain release factor 2	A4	Bacteria
DPBFBJBA_00389	-2.13825	0.00659068	DPBFBJBA_00389;eC_number=3.6.3.-";Name=yknY_1";dbxref=COG:COG1136";gene=yknY_1";inference=ab initio prediction:Prodigal:2.6,similar to AA sequence:UniProtKB:O31711";locus_tag=DPBFBJBA_00389";product=putative ABC transporter ATP-binding protein YknY	A9	Bacteria
DPBFBJBA_01726	-0.870443	0.00664263	DPBFBJBA_01726;inference=ab initio prediction:Prodigal:2.6";locus_tag=DPBFBJBA_01726";product=hypothetical protein	A9	Bacteria
HMEJDMKA_01554	-3.32324	0.00663838	HMEJDMKA_01554;eC_number=3.2.1.49";Name=nagA_3";gene=nagA_3";inference=ab initio prediction:Prodigal:2.6,similar to AA sequence:UniProtKB:A4Q8F7";locus_tag=HMEJDMKA_01554";product=Alpha-N-acetylgalactosaminidase	B16	Bacteria;Bacteroidetes
NIEEALCC_02859	-4.26396	0.00662927	NIEEALCC_02859;eC_number=3.4.21.89";Name=lepB";dbxref=COG:COG0681";gene=lepB";inference=ab initio prediction:Prodigal:2.6,similar to AA sequence:UniProtKB:P00803";locus_tag=NIEEALCC_02859";product=Signal peptidase I	B21	Bacteria;Bacteroidetes
CGLMKKJK_01168	-4.93935	0.00658073	CGLMKKJK_01168;eC_number=2.4.1.337";dbxref=COG:COG0438";inference=ab initio prediction:Prodigal:2.6,similar to AA sequence:UniProtKB:Q8CWR6";locus_tag=CGLMKKJK_01168";product=Alpha-monoglucosyldiacylglycerol synthase	B22	Bacteria
HHONGFGL_02550	-2.30115	0.00651725	HHONGFGL_02550;Name=ntrC";dbxref=COG:COG2204";gene=ntrC";inference=ab initio prediction:Prodigal:2.6,similar to AA sequence:UniProtKB:P10577";locus_tag=HHONGFGL_02550";product=DNA-binding transcriptional regulator NtrC	B2	Bacteria
IOBJJNGC_00001	-1.68091	0.00659646	IOBJJNGC_00001;inference=ab initio prediction:Prodigal:2.6";locus_tag=IOBJJNGC_00001";product=hypothetical protein	B36	Bacteria
IOIKFDHD_03777	-2.51377	0.00652892	IOIKFDHD_03777;eC_number=5.1.3.29";inference=ab initio prediction:Prodigal:2.6,similar to AA sequence:UniProtKB:Q8P3K1";locus_tag=IOIKFDHD_03777";product=L-fucose mutarotase	B43	Bacteria
BGPMCBJC_01083	-4.82921	0.00661627	BGPMCBJC_01083;eC_number=1.-.-.-";Name=ydhV_2";dbxref=COG:COG2414";gene=ydhV_2";inference=ab initio prediction:Prodigal:2.6,similar to AA sequence:UniProtKB:P76192";locus_tag=BGPMCBJC_01083";product=putative oxidoreductase YdhV	B44	Bacteria
HOIFKPIC_00148	3.08864	0.00661705	HOIFKPIC_00148;inference=ab initio prediction:Prodigal:2.6";locus_tag=HOIFKPIC_00148";product=hypothetical protein	B47	Bacteria;Proteobacteria;Deltaproteobacteria;Desulfuromonadales;Geobacteraceae
HOIFKPIC_00185	3.71634	0.00659441	HOIFKPIC_00185;eC_number=4.2.1.2";Name=fumC";dbxref=COG:COG0114";gene=fumC";inference=ab initio prediction:Prodigal:2.6,similar to AA sequence:UniProtKB:P05042";locus_tag=HOIFKPIC_00185";product=Fumarate hydratase class II	B47	Bacteria;Proteobacteria;Deltaproteobacteria;Desulfuromonadales;Geobacteraceae
BJGNKILJ_00811	-2.68297	0.00670823	BJGNKILJ_00811;inference=ab initio prediction:Prodigal:2.6";locus_tag=BJGNKILJ_00811";product=hypothetical protein	A16	Bacteria;Bacteroidetes
HLKGEMOI_02136	-1.3632	0.00670233	HLKGEMOI_02136;eC_number=2.6.1.102";Name=per_2";dbxref=COG:COG0399";gene=per_2";inference=ab initio prediction:Prodigal:2.6,similar to AA sequence:UniProtKB:Q9A9H3";locus_tag=HLKGEMOI_02136";product=GDP-perosamine synthase	A4	Bacteria
OFLLCJLC_03493	-17.9446	0.0066751	OFLLCJLC_03493;eC_number=6.2.1.1";Name=acsA";dbxref=COG:COG0365";gene=acsA";inference=ab initio prediction:Prodigal:2.6,similar to AA sequence:UniProtKB:Q89WV5";locus_tag=OFLLCJLC_03493";product=Acetyl-coenzyme A synthetase	B20	Bacteria;Proteobacteria;Deltaproteobacteria
CGLMKKJK_00158	-6.85707	0.0067053	CGLMKKJK_00158;Name=clpC";dbxref=COG:COG0542";gene=clpC";inference=ab initio prediction:Prodigal:2.6,similar to AA sequence:UniProtKB:P37571";locus_tag=CGLMKKJK_00158";product=Negative regulator of genetic competence ClpC/MecB	B22	Bacteria
GPJHLCPC_00972	-2.62518	0.00666281	GPJHLCPC_00972;Name=ygfK";dbxref=COG:COG0493";gene=ygfK";inference=ab initio prediction:Prodigal:2.6,similar to AA sequence:UniProtKB:Q46811";locus_tag=GPJHLCPC_00972";product=Putative oxidoreductase YgfK	B34	Bacteria
IOBJJNGC_01665	-1.08262	0.00668996	IOBJJNGC_01665;inference=ab initio prediction:Prodigal:2.6";locus_tag=IOBJJNGC_01665";product=hypothetical protein	B36	Bacteria
EPJIHCHF_01154	-1.21491	0.00670404	EPJIHCHF_01154;inference=ab initio prediction:Prodigal:2.6";locus_tag=EPJIHCHF_01154";product=hypothetical protein	B37	Bacteria
BGPMCBJC_01959	-4.72233	0.00668538	BGPMCBJC_01959;inference=ab initio prediction:Prodigal:2.6";locus_tag=BGPMCBJC_01959";product=hypothetical protein	B44	Bacteria
HOIFKPIC_01620	4.29235	0.00665346	HOIFKPIC_01620;Name=rpoN";dbxref=COG:COG1508";gene=rpoN";inference=ab initio prediction:Prodigal:2.6,similar to AA sequence:UniProtKB:P0A171";locus_tag=HOIFKPIC_01620";product=RNA polymerase sigma-54 factor	B47	Bacteria;Proteobacteria;Deltaproteobacteria;Desulfuromonadales;Geobacteraceae
HOIFKPIC_02970	3.95603	0.0066962	HOIFKPIC_02970;eC_number=2.4.1.-";Name=rgtE";dbxref=COG:COG0463";gene=rgtE";inference=ab initio prediction:Prodigal:2.6,similar to AA sequence:UniProtKB:Q1MJ95";locus_tag=HOIFKPIC_02970";product=Dodecaprenyl-phosphate galacturonate synthase	B47	Bacteria;Proteobacteria;Deltaproteobacteria;Desulfuromonadales;Geobacteraceae
JMDGKOJB_00109	4.31722	0.0067284	JMDGKOJB_00109;Name=hup_1";gene=hup_1";inference=ab initio prediction:Prodigal:2.6,similar to AA sequence:UniProtKB:P0A3H1";locus_tag=JMDGKOJB_00109";product=DNA-binding protein HU	A22	Bacteria;Proteobacteria;Deltaproteobacteria;Desulfovibrionales;Desulfovibrionaceae
PHHGDFOP_00250	4.23537	0.00675154	PHHGDFOP_00250;Name=nikB";dbxref=COG:COG0601";gene=nikB";inference=ab initio prediction:Prodigal:2.6,similar to AA sequence:UniProtKB:P33591";locus_tag=PHHGDFOP_00250";product=Nickel transport system permease protein NikB	A33	Bacteria;Proteobacteria;Deltaproteobacteria;Desulfuromonadales;Geobacteraceae
KKKHKLLA_00564	-1.89371	0.00676434	KKKHKLLA_00564;Name=fliC";gene=fliC";inference=ab initio prediction:Prodigal:2.6,similar to AA sequence:UniProtKB:P21184";locus_tag=KKKHKLLA_00564";product=A-type flagellin	B41	Bacteria
BGPMCBJC_01024	-1.37519	0.00676634	BGPMCBJC_01024;Name=rsfS";dbxref=COG:COG0799";gene=rsfS";inference=ab initio prediction:Prodigal:2.6,similar to AA sequence:UniProtKB:Q9KD89";locus_tag=BGPMCBJC_01024";product=Ribosomal silencing factor RsfS	B44	Bacteria
BGPMCBJC_04079	5.87842	0.00674583	BGPMCBJC_04079;inference=ab initio prediction:Prodigal:2.6";locus_tag=BGPMCBJC_04079";product=hypothetical protein	B44	Bacteria
HOIFKPIC_01702	4.40154	0.00675422	HOIFKPIC_01702;inference=ab initio prediction:Prodigal:2.6";locus_tag=HOIFKPIC_01702";product=hypothetical protein	B47	Bacteria;Proteobacteria;Deltaproteobacteria;Desulfuromonadales;Geobacteraceae
CGLMKKJK_01541	-4.70973	0.0067805	CGLMKKJK_01541;inference=ab initio prediction:Prodigal:2.6";locus_tag=CGLMKKJK_01541";product=hypothetical protein	B22	Bacteria
GHNPANGO_02264	-3.86364	0.00679392	GHNPANGO_02264;eC_number=6.3.4.5";Name=argG";dbxref=COG:COG0137";gene=argG";inference=ab initio prediction:Prodigal:2.6,similar to AA sequence:UniProtKB:Q7VTJ9";locus_tag=GHNPANGO_02264";product=Argininosuccinate synthase	A8	Bacteria
HGILCOCA_05100	-8.62873	0.00685425	HGILCOCA_05100;Name=rpmA";dbxref=COG:COG0211";gene=rpmA";inference=ab initio prediction:Prodigal:2.6,similar to AA sequence:UniProtKB:P0A7L8";locus_tag=HGILCOCA_05100";product=50S ribosomal protein L27	A13	Bacteria;Proteobacteria;Betaproteobacteria;Burkholderiales;Comamonadaceae
DIDAGAJH_00340	-0.683474	0.00692339	DIDAGAJH_00340;inference=ab initio prediction:Prodigal:2.6";locus_tag=DIDAGAJH_00340";product=hypothetical protein	A19	Bacteria
DIDAGAJH_02065	1.18216	0.00703082	DIDAGAJH_02065;inference=ab initio prediction:Prodigal:2.6";locus_tag=DIDAGAJH_02065";product=hypothetical protein	A19	Bacteria
KAALPGPM_01367	-2.9093	0.00686519	KAALPGPM_01367;eC_number=1.1.1.18";Name=iolG_9";gene=iolG_9";inference=ab initio prediction:Prodigal:2.6,protein motif:HAMAP:MF_01671";locus_tag=KAALPGPM_01367";product=Inositol 2-dehydrogenase/D-chiro-inositol 3-dehydrogenase	A1	Bacteria;Bacteroidetes
LLNDIANP_01329	2.15789	0.00685212	LLNDIANP_01329;Name=qmcA_1";dbxref=COG:COG0330";gene=qmcA_1";inference=ab initio prediction:Prodigal:2.6,similar to AA sequence:UniProtKB:P0AA53";locus_tag=LLNDIANP_01329";product=Protein QmcA	A23	Bacteria;Bacteroidetes
LLNDIANP_02179	0.291484	0.00702306	LLNDIANP_02179;eC_number=2.1.1.190";Name=rlmD";gene=rlmD";inference=ab initio prediction:Prodigal:2.6,protein motif:HAMAP:MF_01010";locus_tag=LLNDIANP_02179";product=23S rRNA (uracil(1939)-C(5))-methyltransferase RlmD	A23	Bacteria;Bacteroidetes
NEPJAMCM_02351	-3.15637	0.00681471	NEPJAMCM_02351;inference=ab initio prediction:Prodigal:2.6";locus_tag=NEPJAMCM_02351";product=hypothetical protein	A25	Bacteria
NEPJAMCM_03318	-2.26358	0.00693116	NEPJAMCM_03318;eC_number=6.3.2.4";Name=ddl_3";dbxref=COG:COG1181";gene=ddl_3";inference=ab initio prediction:Prodigal:2.6,similar to AA sequence:UniProtKB:Q13TZ4";locus_tag=NEPJAMCM_03318";product=D-alanine--D-alanine ligase	A25	Bacteria
NEPJAMCM_03491	-1.33179	0.00690694	NEPJAMCM_03491;eC_number=1.1.1.18";Name=iolG_40";dbxref=COG:COG0673";gene=iolG_40";inference=ab initio prediction:Prodigal:2.6,similar to AA sequence:UniProtKB:Q8ZK57";locus_tag=NEPJAMCM_03491";product=Inositol 2-dehydrogenase	A25	Bacteria
NEPJAMCM_05491	-2.54256	0.00688625	NEPJAMCM_05491;eC_number=3.1.6.1";Name=atsA_7";dbxref=COG:COG3119";gene=atsA_7";inference=ab initio prediction:Prodigal:2.6,similar to AA sequence:UniProtKB:P51691";locus_tag=NEPJAMCM_05491";product=Arylsulfatase	A25	Bacteria
NEPJAMCM_05642	-4.4995	0.00698506	NEPJAMCM_05642;Name=atoC_11";dbxref=COG:COG2204";gene=atoC_11";inference=ab initio prediction:Prodigal:2.6,similar to AA sequence:UniProtKB:Q06065";locus_tag=NEPJAMCM_05642";product=Regulatory protein AtoC	A25	Bacteria
PHHGDFOP_00535	4.40634	0.00697936	PHHGDFOP_00535;inference=ab initio prediction:Prodigal:2.6";locus_tag=PHHGDFOP_00535";product=hypothetical protein	A33	Bacteria;Proteobacteria;Deltaproteobacteria;Desulfuromonadales;Geobacteraceae
PHHGDFOP_01503	3.60743	0.00693774	PHHGDFOP_01503;Name=envC";dbxref=COG:COG4942";gene=envC";inference=ab initio prediction:Prodigal:2.6,similar to AA sequence:UniProtKB:P37690";locus_tag=PHHGDFOP_01503";product=Murein hydrolase activator EnvC	A33	Bacteria;Proteobacteria;Deltaproteobacteria;Desulfuromonadales;Geobacteraceae
NPLOMPKM_00477	-0.709482	0.00690893	NPLOMPKM_00477;eC_number=1.10.2.2";Name=petA";dbxref=COG:COG0723";gene=petA";inference=ab initio prediction:Prodigal:2.6,similar to AA sequence:UniProtKB:P23136";locus_tag=NPLOMPKM_00477";product=Ubiquinol-cytochrome c reductase iron-sulfur subunit	A35	Bacteria;Proteobacteria;Gammaproteobacteria
DGOECHBH_01475	-3.51076	0.0070207	DGOECHBH_01475;eC_number=2.7.13.3";Name=phoR_3";dbxref=COG:COG0642";gene=phoR_3";inference=ab initio prediction:Prodigal:2.6,similar to AA sequence:UniProtKB:P23545";locus_tag=DGOECHBH_01475";product=Alkaline phosphatase synthesis sensor protein PhoR	A36	Bacteria
DGOECHBH_02549	-4.60447	0.0068418	DGOECHBH_02549;inference=ab initio prediction:Prodigal:2.6";locus_tag=DGOECHBH_02549";product=hypothetical protein	A36	Bacteria
HLKGEMOI_02691	-4.69271	0.00698288	HLKGEMOI_02691;inference=ab initio prediction:Prodigal:2.6";locus_tag=HLKGEMOI_02691";product=hypothetical protein	A4	Bacteria
HLKGEMOI_03477	-2.18428	0.00691757	HLKGEMOI_03477;Name=prfA";dbxref=COG:COG0216";gene=prfA";inference=ab initio prediction:Prodigal:2.6,similar to AA sequence:UniProtKB:P0A7I0";locus_tag=HLKGEMOI_03477";product=Peptide chain release factor RF1	A4	Bacteria
OOCAOONK_03764	-4.79418	0.00694548	OOCAOONK_03764;eC_number=4.3.3.7";Name=dapA";dbxref=COG:COG0329";gene=dapA";inference=ab initio prediction:Prodigal:2.6,similar to AA sequence:UniProtKB:Q8ZN71";locus_tag=OOCAOONK_03764";product=4-hydroxy-tetrahydrodipicolinate synthase	B10	Bacteria
LPMJHBIJ_00141	6.21525	0.00696072	LPMJHBIJ_00141;eC_number=4.1.1.32";Name=pckG_1";dbxref=COG:COG1274";gene=pckG_1";inference=ab initio prediction:Prodigal:2.6,similar to AA sequence:UniProtKB:A0QP32";locus_tag=LPMJHBIJ_00141";product=Phosphoenolpyruvate carboxykinase [GTP]	B18	Bacteria
OFLLCJLC_02597	4.7427	0.00697763	OFLLCJLC_02597;inference=ab initio prediction:Prodigal:2.6";locus_tag=OFLLCJLC_02597";product=hypothetical protein	B20	Bacteria;Proteobacteria;Deltaproteobacteria
NIEEALCC_00422	-1.1308	0.00702279	NIEEALCC_00422;eC_number=1.1.1.-";Name=iolS_1";dbxref=COG:COG0667";gene=iolS_1";inference=ab initio prediction:Prodigal:2.6,similar to AA sequence:UniProtKB:P46336";locus_tag=NIEEALCC_00422";product=Aldo-keto reductase IolS	B21	Bacteria;Bacteroidetes
NIEEALCC_01905	-1.36478	0.00695387	NIEEALCC_01905;Name=rpsB";dbxref=COG:COG0052";gene=rpsB";inference=ab initio prediction:Prodigal:2.6,similar to AA sequence:UniProtKB:A0QVB8";locus_tag=NIEEALCC_01905";product=30S ribosomal protein S2	B21	Bacteria;Bacteroidetes
MHAKNGPF_02487	9.19467	0.00702652	MHAKNGPF_02487;eC_number=2.7.1.51";Name=fucK_2";dbxref=COG:COG1070";gene=fucK_2";inference=ab initio prediction:Prodigal:2.6,similar to AA sequence:UniProtKB:P11553";locus_tag=MHAKNGPF_02487";product=L-fuculokinase	B28	Bacteria
HHONGFGL_00137	-4.02262	0.00697373	HHONGFGL_00137;inference=ab initio prediction:Prodigal:2.6";locus_tag=HHONGFGL_00137";product=hypothetical protein	B2	Bacteria
HHONGFGL_01556	-2.49531	0.0069878	HHONGFGL_01556;inference=ab initio prediction:Prodigal:2.6";locus_tag=HHONGFGL_01556";product=hypothetical protein	B2	Bacteria
GPJHLCPC_01151	3.58343	0.00699918	GPJHLCPC_01151;eC_number=3.6.3.-";Name=lolD_2";dbxref=COG:COG1136";gene=lolD_2";inference=ab initio prediction:Prodigal:2.6,similar to AA sequence:UniProtKB:O66646";locus_tag=GPJHLCPC_01151";product=Lipoprotein-releasing system ATP-binding protein LolD	B34	Bacteria
GPJHLCPC_03319	1.53199	0.00697965	GPJHLCPC_03319;Name=hflC";dbxref=COG:COG0330";gene=hflC";inference=ab initio prediction:Prodigal:2.6,similar to AA sequence:UniProtKB:P0ABC3";locus_tag=GPJHLCPC_03319";product=Modulator of FtsH protease HflC	B34	Bacteria
IOBJJNGC_02471	-1.32054	0.00695215	IOBJJNGC_02471;inference=ab initio prediction:Prodigal:2.6";locus_tag=IOBJJNGC_02471";product=hypothetical protein	B36	Bacteria
IOBJJNGC_02770	-3.80226	0.00683678	IOBJJNGC_02770;eC_number=2.4.1.250";Name=mshA_4";gene=mshA_4";inference=ab initio prediction:Prodigal:2.6,protein motif:HAMAP:MF_01695";locus_tag=IOBJJNGC_02770";product=D-inositol-3-phosphate glycosyltransferase	B36	Bacteria
IOBJJNGC_04891	-0.667095	0.00690838	IOBJJNGC_04891;inference=ab initio prediction:Prodigal:2.6";locus_tag=IOBJJNGC_04891";product=hypothetical protein	B36	Bacteria
KKKHKLLA_00096	-3.52907	0.00699831	KKKHKLLA_00096;inference=ab initio prediction:Prodigal:2.6";locus_tag=KKKHKLLA_00096";product=hypothetical protein	B41	Bacteria
IOIKFDHD_00946	2.85855	0.00701967	IOIKFDHD_00946;eC_number=1.6.5.8";Name=nqrC";dbxref=COG:COG2869";gene=nqrC";inference=ab initio prediction:Prodigal:2.6,similar to AA sequence:UniProtKB:A5F5Y7";locus_tag=IOIKFDHD_00946";product=Na(+)-translocating NADH-quinone reductase subunit C	B43	Bacteria
IOIKFDHD_00963	-1.2694	0.00699648	IOIKFDHD_00963;Name=xylE";gene=xylE";inference=ab initio prediction:Prodigal:2.6,similar to AA sequence:UniProtKB:P0AGF4";locus_tag=IOIKFDHD_00963";product=D-xylose-proton symporter	B43	Bacteria
IOIKFDHD_01244	1.61215	0.00689163	IOIKFDHD_01244;Name=mrcA_2";dbxref=COG:COG5009";gene=mrcA_2";inference=ab initio prediction:Prodigal:2.6,similar to AA sequence:UniProtKB:O66874";locus_tag=IOIKFDHD_01244";product=Penicillin-binding protein 1A	B43	Bacteria
BGPMCBJC_01001	3.19865	0.0069785	BGPMCBJC_01001;inference=ab initio prediction:Prodigal:2.6";locus_tag=BGPMCBJC_01001";product=hypothetical protein	B44	Bacteria
HOIFKPIC_00762	2.9496	0.00698057	HOIFKPIC_00762;Name=trxA_1";dbxref=COG:COG0526";gene=trxA_1";inference=ab initio prediction:Prodigal:2.6,similar to AA sequence:UniProtKB:P0AA27";locus_tag=HOIFKPIC_00762";product=Thioredoxin 1	B47	Bacteria;Proteobacteria;Deltaproteobacteria;Desulfuromonadales;Geobacteraceae
HOIFKPIC_00835	5.72869	0.00698731	HOIFKPIC_00835;Name=hspA_2";dbxref=COG:COG0071";gene=hspA_2";inference=ab initio prediction:Prodigal:2.6,similar to AA sequence:UniProtKB:Q06823";locus_tag=HOIFKPIC_00835";product=Spore protein SP21	B47	Bacteria;Proteobacteria;Deltaproteobacteria;Desulfuromonadales;Geobacteraceae
ICKIEHJA_03029	-5.60715	0.00703617	ICKIEHJA_03029;inference=ab initio prediction:Prodigal:2.6";locus_tag=ICKIEHJA_03029";product=hypothetical protein	B8	Bacteria;Proteobacteria;Betaproteobacteria;Rhodocyclales;Azonexaceae;Dechloromonas;Dechloromonas sp. HYN0024
CMECPNAK_00167	-1.40646	0.00709218	CMECPNAK_00167;eC_number=5.1.3.9";Name=nanE_1";dbxref=COG:COG3010";gene=nanE_1";inference=ab initio prediction:Prodigal:2.6,similar to AA sequence:UniProtKB:P65522";locus_tag=CMECPNAK_00167";product=Putative N-acetylmannosamine-6-phosphate 2-epimerase	A15	Bacteria;Firmicutes
CMECPNAK_00896	1.00344	0.00706997	CMECPNAK_00896;inference=ab initio prediction:Prodigal:2.6";locus_tag=CMECPNAK_00896";product=hypothetical protein	A15	Bacteria;Firmicutes
KAALPGPM_00875	-1.54901	0.00709483	KAALPGPM_00875;inference=ab initio prediction:Prodigal:2.6";locus_tag=KAALPGPM_00875";product=hypothetical protein	A1	Bacteria;Bacteroidetes
EBGGMOPP_02948	-3.45743	0.00708859	EBGGMOPP_02948;eC_number=3.6.3.20";Name=ugpC";dbxref=COG:COG3839";gene=ugpC";inference=ab initio prediction:Prodigal:2.6,similar to AA sequence:UniProtKB:Q8ZLF4";locus_tag=EBGGMOPP_02948";product=sn-glycerol-3-phosphate import ATP-binding protein UgpC	A27	Bacteria;Actinobacteria;Actinomycetia;Micrococcales
HCMDEDNN_03377	0.645561	0.00711908	HCMDEDNN_03377;Name=secA_2";dbxref=COG:COG0653";gene=secA_2";inference=ab initio prediction:Prodigal:2.6,similar to AA sequence:UniProtKB:P10408";locus_tag=HCMDEDNN_03377";product=Protein translocase subunit SecA	A31	Bacteria;Proteobacteria;Betaproteobacteria;Burkholderiales;Comamonadaceae
PHHGDFOP_02128	3.31685	0.00711502	PHHGDFOP_02128;Name=htpG";dbxref=COG:COG0326";gene=htpG";inference=ab initio prediction:Prodigal:2.6,similar to AA sequence:UniProtKB:P9WMJ7";locus_tag=PHHGDFOP_02128";product=Chaperone protein HtpG	A33	Bacteria;Proteobacteria;Deltaproteobacteria;Desulfuromonadales;Geobacteraceae
GOHHEIDF_03908	-2.91097	0.00707672	GOHHEIDF_03908;Name=secY";dbxref=COG:COG0201";gene=secY";inference=ab initio prediction:Prodigal:2.6,similar to AA sequence:UniProtKB:Q9X1I9";locus_tag=GOHHEIDF_03908";product=Protein translocase subunit SecY	A37	Bacteria;Bacteroidetes
EGNNAHDB_00273	1.52383	0.00705725	EGNNAHDB_00273;Name=znuB";dbxref=COG:COG1108";gene=znuB";inference=ab initio prediction:Prodigal:2.6,similar to AA sequence:UniProtKB:O34610";locus_tag=EGNNAHDB_00273";product=High-affinity zinc uptake system membrane protein ZnuB	A5	Bacteria
OALJDEPD_01927	-4.15882	0.00708958	OALJDEPD_01927;eC_number=3.2.1.23";Name=ebgA_3";dbxref=COG:COG3250";gene=ebgA_3";inference=ab initio prediction:Prodigal:2.6,similar to AA sequence:UniProtKB:P06864";locus_tag=OALJDEPD_01927";product=Evolved beta-galactosidase subunit alpha	B13	Bacteria;Bacteroidetes
HMEJDMKA_00355	-2.96459	0.00707652	HMEJDMKA_00355;Name=susC_4";gene=susC_4";inference=ab initio prediction:Prodigal:2.6,similar to AA sequence:UniProtKB:Q8A1G1";locus_tag=HMEJDMKA_00355";product=TonB-dependent receptor SusC	B16	Bacteria;Bacteroidetes
BGPMCBJC_00818	-5.69259	0.00711506	BGPMCBJC_00818;dbxref=COG:COG1653";inference=ab initio prediction:Prodigal:2.6,similar to AA sequence:UniProtKB:Q9RUE8";locus_tag=BGPMCBJC_00818";product=putative ABC transporter-binding protein	B44	Bacteria
HNCACCKO_00359	-5.48109	0.0071193	HNCACCKO_00359;Name=rbsB_2";dbxref=COG:COG1879";gene=rbsB_2";inference=ab initio prediction:Prodigal:2.6,similar to AA sequence:UniProtKB:P02925";locus_tag=HNCACCKO_00359";product=Ribose import binding protein RbsB	B45	Bacteria
KIDBHOEH_02440	-3.48665	0.00711083	KIDBHOEH_02440;Name=secY";dbxref=COG:COG0201";gene=secY";inference=ab initio prediction:Prodigal:2.6,similar to AA sequence:UniProtKB:Q9X1I9";locus_tag=KIDBHOEH_02440";product=Protein translocase subunit SecY	B9	Bacteria;Bacteroidetes
LAFEMMGJ_00617	-1.24013	0.00712824	LAFEMMGJ_00617;eC_number=1.2.4.1";Name=pdhB";dbxref=COG:COG0022";gene=pdhB";inference=ab initio prediction:Prodigal:2.6,similar to AA sequence:UniProtKB:P35488";locus_tag=LAFEMMGJ_00617";product=Pyruvate dehydrogenase E1 component subunit beta	B40	Bacteria;Bacteroidetes
PHHGDFOP_01735	3.22251	0.00714007	PHHGDFOP_01735;Name=acrB";dbxref=COG:COG0841";gene=acrB";inference=ab initio prediction:Prodigal:2.6,similar to AA sequence:UniProtKB:P31224";locus_tag=PHHGDFOP_01735";product=Multidrug efflux pump subunit AcrB	A33	Bacteria;Proteobacteria;Deltaproteobacteria;Desulfuromonadales;Geobacteraceae
FPFLIFPG_00557	-1.85313	0.00718485	FPFLIFPG_00557;Name=tuf";dbxref=COG:COG0050";gene=tuf";inference=ab initio prediction:Prodigal:2.6,similar to AA sequence:UniProtKB:P33166";locus_tag=FPFLIFPG_00557";product=Elongation factor Tu	A26	Bacteria
HOIFKPIC_02298	2.20014	0.00718638	HOIFKPIC_02298;eC_number=3.4.-.-";Name=bepA_5";gene=bepA_5";inference=ab initio prediction:Prodigal:2.6,protein motif:HAMAP:MF_00997";locus_tag=HOIFKPIC_02298";product=Beta-barrel assembly-enhancing protease	B47	Bacteria;Proteobacteria;Deltaproteobacteria;Desulfuromonadales;Geobacteraceae
JMDGKOJB_01387	2.44429	0.00721526	JMDGKOJB_01387;inference=ab initio prediction:Prodigal:2.6";locus_tag=JMDGKOJB_01387";product=hypothetical protein	A22	Bacteria;Proteobacteria;Deltaproteobacteria;Desulfovibrionales;Desulfovibrionaceae
HLKGEMOI_02822	-1.8599	0.00721651	HLKGEMOI_02822;eC_number=2.3.1.179";Name=fabF";dbxref=COG:COG0304";gene=fabF";inference=ab initio prediction:Prodigal:2.6,similar to AA sequence:UniProtKB:O34340";locus_tag=HLKGEMOI_02822";product=3-oxoacyl-[acyl-carrier-protein] synthase 2	A4	Bacteria
GHNPANGO_01785	-1.26932	0.0072134	GHNPANGO_01785;Name=dmsB";dbxref=COG:COG0437";gene=dmsB";inference=ab initio prediction:Prodigal:2.6,similar to AA sequence:UniProtKB:P18776";locus_tag=GHNPANGO_01785";product=Anaerobic dimethyl sulfoxide reductase chain B	A8	Bacteria
HOIFKPIC_00679	3.94707	0.00721391	HOIFKPIC_00679;Name=hspA_1";dbxref=COG:COG0071";gene=hspA_1";inference=ab initio prediction:Prodigal:2.6,similar to AA sequence:UniProtKB:Q06823";locus_tag=HOIFKPIC_00679";product=Spore protein SP21	B47	Bacteria;Proteobacteria;Deltaproteobacteria;Desulfuromonadales;Geobacteraceae
CMECPNAK_01018	2.68373	0.00723915	CMECPNAK_01018;eC_number=6.1.1.17";Name=gltX2";dbxref=COG:COG0008";gene=gltX2";inference=ab initio prediction:Prodigal:2.6,similar to AA sequence:UniProtKB:Q9X2I8";locus_tag=CMECPNAK_01018";product=Glutamate--tRNA ligase 2	A15	Bacteria;Firmicutes
DGOECHBH_00127	-5.87615	0.00723923	DGOECHBH_00127;eC_number=1.4.1.3";Name=gdhA";gene=gdhA";inference=ab initio prediction:Prodigal:2.6,similar to AA sequence:UniProtKB:P95544";locus_tag=DGOECHBH_00127";product=NAD(P)-specific glutamate dehydrogenase	A36	Bacteria
EGNNAHDB_00877	-1.5069	0.00725809	EGNNAHDB_00877;eC_number=2.4.1.129";Name=rodA";dbxref=COG:COG0772";gene=rodA";inference=ab initio prediction:Prodigal:2.6,similar to AA sequence:UniProtKB:P39604";locus_tag=EGNNAHDB_00877";product=Peptidoglycan glycosyltransferase RodA	A5	Bacteria
FEHMIFJH_01411	-2.59629	0.0072651	FEHMIFJH_01411;eC_number=5.99.1.3";Name=gyrA";dbxref=COG:COG0188";gene=gyrA";inference=ab initio prediction:Prodigal:2.6,similar to AA sequence:UniProtKB:P37411";locus_tag=FEHMIFJH_01411";product=DNA gyrase subunit A	B12	Bacteria;Proteobacteria;Deltaproteobacteria;Desulfuromonadales;Geobacteraceae
HMEJDMKA_00635	-2.04968	0.00727938	HMEJDMKA_00635;eC_number=2.1.1.190";Name=rlmD";gene=rlmD";inference=ab initio prediction:Prodigal:2.6,protein motif:HAMAP:MF_01010";locus_tag=HMEJDMKA_00635";product=23S rRNA (uracil(1939)-C(5))-methyltransferase RlmD	B16	Bacteria;Bacteroidetes
IOBJJNGC_01071	-1.92607	0.00727748	IOBJJNGC_01071;eC_number=6.2.1.1";Name=acsA_1";dbxref=COG:COG0365";gene=acsA_1";inference=ab initio prediction:Prodigal:2.6,similar to AA sequence:UniProtKB:Q89WV5";locus_tag=IOBJJNGC_01071";product=Acetyl-coenzyme A synthetase	B36	Bacteria
IOBJJNGC_04944	-2.61625	0.00726985	IOBJJNGC_04944;inference=ab initio prediction:Prodigal:2.6";locus_tag=IOBJJNGC_04944";product=hypothetical protein	B36	Bacteria
HOIFKPIC_01517	3.65654	0.00727604	HOIFKPIC_01517;eC_number=3.-.-.-";Name=yycJ";dbxref=COG:COG1235";gene=yycJ";inference=ab initio prediction:Prodigal:2.6,similar to AA sequence:UniProtKB:C0SP91";locus_tag=HOIFKPIC_01517";product=Putative metallo-hydrolase YycJ	B47	Bacteria;Proteobacteria;Deltaproteobacteria;Desulfuromonadales;Geobacteraceae
HHONGFGL_02949	-1.42128	0.00728426	HHONGFGL_02949;Name=resA_10";gene=resA_10";inference=ab initio prediction:Prodigal:2.6,protein motif:HAMAP:MF_01319";locus_tag=HHONGFGL_02949";product=Thiol-disulfide oxidoreductase ResA	B2	Bacteria
BJGNKILJ_00636	-1.75789	0.00730615	BJGNKILJ_00636;inference=ab initio prediction:Prodigal:2.6";locus_tag=BJGNKILJ_00636";product=hypothetical protein	A16	Bacteria;Bacteroidetes
KAALPGPM_01928	-4.28144	0.00731199	KAALPGPM_01928;Name=susC_20";gene=susC_20";inference=ab initio prediction:Prodigal:2.6,similar to AA sequence:UniProtKB:Q8A1G1";locus_tag=KAALPGPM_01928";product=TonB-dependent receptor SusC	A1	Bacteria;Bacteroidetes
BGPMCBJC_00099	-1.66864	0.00731354	BGPMCBJC_00099;inference=ab initio prediction:Prodigal:2.6";locus_tag=BGPMCBJC_00099";product=hypothetical protein	B44	Bacteria
FLLAPKKP_02527	-9.47166	0.00733936	FLLAPKKP_02527;eC_number=6.2.1.-";dbxref=COG:COG0318";inference=ab initio prediction:Prodigal:2.6,similar to AA sequence:UniProtKB:O05598";locus_tag=FLLAPKKP_02527";product=Putative ligase	A17	Bacteria;Chloroflexi;Anaerolineae;Anaerolineales;Anaerolineaceae
NEPJAMCM_06267	-1.31394	0.00733836	NEPJAMCM_06267;Name=spoIIIE";dbxref=COG:COG1674";gene=spoIIIE";inference=ab initio prediction:Prodigal:2.6,similar to AA sequence:UniProtKB:P21458";locus_tag=NEPJAMCM_06267";product=DNA translocase SpoIIIE	A25	Bacteria
HMEJDMKA_03423	-1.69985	0.00733817	HMEJDMKA_03423;inference=ab initio prediction:Prodigal:2.6";locus_tag=HMEJDMKA_03423";product=hypothetical protein	B16	Bacteria;Bacteroidetes
PHHGDFOP_00811	3.42542	0.007355	PHHGDFOP_00811;Name=rpmC";gene=rpmC";inference=ab initio prediction:Prodigal:2.6,similar to AA sequence:UniProtKB:P04457";locus_tag=PHHGDFOP_00811";product=50S ribosomal protein L29	A33	Bacteria;Proteobacteria;Deltaproteobacteria;Desulfuromonadales;Geobacteraceae
IOIKFDHD_01003	1.57593	0.00735602	IOIKFDHD_01003;eC_number=2.1.1.137";Name=arsM_1";gene=arsM_1";inference=ab initio prediction:Prodigal:2.6,similar to AA sequence:UniProtKB:A0A0D3MJQ5";locus_tag=IOIKFDHD_01003";product=Arsenite methyltransferase	B43	Bacteria
HOIFKPIC_02367	3.97149	0.0073549	HOIFKPIC_02367;inference=ab initio prediction:Prodigal:2.6";locus_tag=HOIFKPIC_02367";product=hypothetical protein	B47	Bacteria;Proteobacteria;Deltaproteobacteria;Desulfuromonadales;Geobacteraceae
FLLAPKKP_00207	-3.33307	0.00746918	FLLAPKKP_00207;eC_number=5.1.3.2";Name=galE";dbxref=COG:COG1087";gene=galE";inference=ab initio prediction:Prodigal:2.6,similar to AA sequence:UniProtKB:P09147";locus_tag=FLLAPKKP_00207";product=UDP-glucose 4-epimerase	A17	Bacteria;Chloroflexi;Anaerolineae;Anaerolineales;Anaerolineaceae
DIDAGAJH_01544	-1.08263	0.00748239	DIDAGAJH_01544;Name=rpsB";dbxref=COG:COG0052";gene=rpsB";inference=ab initio prediction:Prodigal:2.6,similar to AA sequence:UniProtKB:P9WH39";locus_tag=DIDAGAJH_01544";product=30S ribosomal protein S2	A19	Bacteria
KAALPGPM_00141	-4.09651	0.00742271	KAALPGPM_00141;Name=susC_2";gene=susC_2";inference=ab initio prediction:Prodigal:2.6,similar to AA sequence:UniProtKB:Q8A1G1";locus_tag=KAALPGPM_00141";product=TonB-dependent receptor SusC	A1	Bacteria;Bacteroidetes
KAALPGPM_03161	-3.84598	0.0074369	KAALPGPM_03161;Name=rplJ";gene=rplJ";inference=ab initio prediction:Prodigal:2.6,similar to AA sequence:UniProtKB:Q5XCB5";locus_tag=KAALPGPM_03161";product=50S ribosomal protein L10	A1	Bacteria;Bacteroidetes
NEPJAMCM_00138	-1.8542	0.00747605	NEPJAMCM_00138;Name=mlaE_2";dbxref=COG:COG0767";gene=mlaE_2";inference=ab initio prediction:Prodigal:2.6,similar to AA sequence:UniProtKB:P64606";locus_tag=NEPJAMCM_00138";product=putative phospholipid ABC transporter permease protein MlaE	A25	Bacteria
NEPJAMCM_05439	-1.91869	0.00747989	NEPJAMCM_05439;inference=ab initio prediction:Prodigal:2.6";locus_tag=NEPJAMCM_05439";product=hypothetical protein	A25	Bacteria
PHHGDFOP_01507	3.88333	0.00739762	PHHGDFOP_01507;inference=ab initio prediction:Prodigal:2.6";locus_tag=PHHGDFOP_01507";product=hypothetical protein	A33	Bacteria;Proteobacteria;Deltaproteobacteria;Desulfuromonadales;Geobacteraceae
GHNPANGO_02319	-3.32027	0.00739424	GHNPANGO_02319;eC_number=2.2.1.5";Name=kgd";dbxref=COG:COG0508";gene=kgd";inference=ab initio prediction:Prodigal:2.6,similar to AA sequence:UniProtKB:A0R2B1";locus_tag=GHNPANGO_02319";product=Multifunctional 2-oxoglutarate metabolism enzyme	A8	Bacteria
GHNPANGO_03135	-3.27951	0.00741674	GHNPANGO_03135;Name=oar_16";gene=oar_16";inference=ab initio prediction:Prodigal:2.6,similar to AA sequence:UniProtKB:P38370";locus_tag=GHNPANGO_03135";product=Protein oar	A8	Bacteria
HMEJDMKA_00484	-1.26321	0.00748556	HMEJDMKA_00484;Name=fusA_2";dbxref=COG:COG0480";gene=fusA_2";inference=ab initio prediction:Prodigal:2.6,similar to AA sequence:UniProtKB:Q5ZYP6";locus_tag=HMEJDMKA_00484";product=Elongation factor G	B16	Bacteria;Bacteroidetes
HMEJDMKA_01463	-1.79397	0.0074139	HMEJDMKA_01463;inference=ab initio prediction:Prodigal:2.6";locus_tag=HMEJDMKA_01463";product=hypothetical protein	B16	Bacteria;Bacteroidetes
HMEJDMKA_02824	-1.7823	0.00747205	HMEJDMKA_02824;inference=ab initio prediction:Prodigal:2.6";locus_tag=HMEJDMKA_02824";product=hypothetical protein	B16	Bacteria;Bacteroidetes
NIEEALCC_00602	-2.8457	0.00741267	NIEEALCC_00602;eC_number=2.3.1.179";Name=fabF";dbxref=COG:COG0304";gene=fabF";inference=ab initio prediction:Prodigal:2.6,similar to AA sequence:UniProtKB:O34340";locus_tag=NIEEALCC_00602";product=3-oxoacyl-[acyl-carrier-protein] synthase 2	B21	Bacteria;Bacteroidetes
NIEEALCC_01073	-2.37409	0.00739894	NIEEALCC_01073;eC_number=1.-.-.-";inference=ab initio prediction:Prodigal:2.6,similar to AA sequence:UniProtKB:Q5XCB9";locus_tag=NIEEALCC_01073";product=Putative NAD(P)H nitroreductase	B21	Bacteria;Bacteroidetes
CGLMKKJK_00573	-4.69629	0.00742422	CGLMKKJK_00573;eC_number=2.3.1.-";Name=lpxD";dbxref=COG:COG1044";gene=lpxD";inference=ab initio prediction:Prodigal:2.6,similar to AA sequence:UniProtKB:Q9HXY6";locus_tag=CGLMKKJK_00573";product=UDP-3-O-acylglucosamine N-acyltransferase	B22	Bacteria
PBIAFCBP_02008	11.8923	0.00748107	PBIAFCBP_02008;inference=ab initio prediction:Prodigal:2.6";locus_tag=PBIAFCBP_02008";product=hypothetical protein	B29	Bacteria
JKNOHJKM_00070	-2.37717	0.00736788	JKNOHJKM_00070;eC_number=2.1.1.80";Name=cheR_1";gene=cheR_1";inference=ab initio prediction:Prodigal:2.6,similar to AA sequence:UniProtKB:P31105";locus_tag=JKNOHJKM_00070";product=Chemotaxis protein methyltransferase	B30	Bacteria;Proteobacteria;Deltaproteobacteria;Desulfuromonadales;Geobacteraceae
IOBJJNGC_00362	-1.10748	0.0074691	IOBJJNGC_00362;inference=ab initio prediction:Prodigal:2.6";locus_tag=IOBJJNGC_00362";product=hypothetical protein	B36	Bacteria
IOIKFDHD_02296	2.16724	0.00743466	IOIKFDHD_02296;Name=rplS";dbxref=COG:COG0335";gene=rplS";inference=ab initio prediction:Prodigal:2.6,similar to AA sequence:UniProtKB:A2RLS5";locus_tag=IOIKFDHD_02296";product=50S ribosomal protein L19	B43	Bacteria
IOIKFDHD_02823	1.60614	0.00746861	IOIKFDHD_02823;eC_number=1.15.1.1";Name=sodA_2";gene=sodA_2";inference=ab initio prediction:Prodigal:2.6,similar to AA sequence:UniProtKB:P00449";locus_tag=IOIKFDHD_02823";product=Superoxide dismutase [Mn]	B43	Bacteria
IOIKFDHD_03279	1.09385	0.00737645	IOIKFDHD_03279;Name=rhaR_6";gene=rhaR_6";inference=ab initio prediction:Prodigal:2.6,protein motif:HAMAP:MF_01533";locus_tag=IOIKFDHD_03279";product=HTH-type transcriptional activator RhaR	B43	Bacteria
HOIFKPIC_00657	5.78087	0.00748279	HOIFKPIC_00657;inference=ab initio prediction:Prodigal:2.6,similar to AA sequence:UniProtKB:Q02170";locus_tag=HOIFKPIC_00657";note=UPF0758 protein YsxA";product=hypothetical protein	B47	Bacteria;Proteobacteria;Deltaproteobacteria;Desulfuromonadales;Geobacteraceae
HOIFKPIC_01654	3.01404	0.00737893	HOIFKPIC_01654;Name=znuB";dbxref=COG:COG1108";gene=znuB";inference=ab initio prediction:Prodigal:2.6,similar to AA sequence:UniProtKB:P39832";locus_tag=HOIFKPIC_01654";product=High-affinity zinc uptake system membrane protein ZnuB	B47	Bacteria;Proteobacteria;Deltaproteobacteria;Desulfuromonadales;Geobacteraceae
BJGNKILJ_00100	-4.34597	0.00751925	BJGNKILJ_00100;eC_number=2.4.1.1";Name=glgP";dbxref=COG:COG0058";gene=glgP";inference=ab initio prediction:Prodigal:2.6,similar to AA sequence:UniProtKB:P9WMW1";locus_tag=BJGNKILJ_00100";product=Glycogen phosphorylase	A16	Bacteria;Bacteroidetes
EBGGMOPP_00753	-4.54405	0.00752188	EBGGMOPP_00753;eC_number=1.8.5.4";dbxref=COG:COG0446";inference=ab initio prediction:Prodigal:2.6,similar to AA sequence:UniProtKB:B7JBP8";locus_tag=EBGGMOPP_00753";product=Sulfide-quinone reductase	A27	Bacteria;Actinobacteria;Actinomycetia;Micrococcales
CMCALBDD_02121	-6.06015	0.00751865	CMCALBDD_02121;eC_number=3.6.3.17";Name=rbsA_10";dbxref=COG:COG1129";gene=rbsA_10";inference=ab initio prediction:Prodigal:2.6,similar to AA sequence:UniProtKB:P04983";locus_tag=CMCALBDD_02121";product=Ribose import ATP-binding protein RbsA	A32	Bacteria
HLKGEMOI_01352	-2.4079	0.00750902	HLKGEMOI_01352;eC_number=1.17.2.1";Name=nicB";dbxref=COG:COG1529";gene=nicB";inference=ab initio prediction:Prodigal:2.6,similar to AA sequence:UniProtKB:Q88FX8";locus_tag=HLKGEMOI_01352";product=Nicotinate dehydrogenase subunit B	A4	Bacteria
HOIFKPIC_03249	5.37709	0.00755136	HOIFKPIC_03249;eC_number=2.7.13.3";Name=phoR_3";dbxref=COG:COG0642";gene=phoR_3";inference=ab initio prediction:Prodigal:2.6,similar to AA sequence:UniProtKB:P23545";locus_tag=HOIFKPIC_03249";product=Alkaline phosphatase synthesis sensor protein PhoR	B47	Bacteria;Proteobacteria;Deltaproteobacteria;Desulfuromonadales;Geobacteraceae
LDFLFJEJ_02458	-1.96347	0.00756959	LDFLFJEJ_02458;Name=ponA";dbxref=COG:COG0744";gene=ponA";inference=ab initio prediction:Prodigal:2.6,similar to AA sequence:UniProtKB:P39793";locus_tag=LDFLFJEJ_02458";product=Penicillin-binding protein 1A/1B	A3	Bacteria;Actinobacteria;Actinomycetia;Micrococcales
GPJHLCPC_00147	-0.941868	0.0075771	GPJHLCPC_00147;Name=flaB3";gene=flaB3";inference=ab initio prediction:Prodigal:2.6,similar to AA sequence:UniProtKB:Q9KWW9";locus_tag=GPJHLCPC_00147";product=Flagellar filament 30.7 kDa core protein	B34	Bacteria
HHONGFGL_00712	-0.743247	0.007588	HHONGFGL_00712;inference=ab initio prediction:Prodigal:2.6";locus_tag=HHONGFGL_00712";product=hypothetical protein	B2	Bacteria
NEPJAMCM_04167	-1.60834	0.00766648	NEPJAMCM_04167;eC_number=3.1.1.72";Name=axeA1_3";dbxref=COG:COG0657";gene=axeA1_3";inference=ab initio prediction:Prodigal:2.6,similar to AA sequence:UniProtKB:D5EV35";locus_tag=NEPJAMCM_04167";product=Acetylxylan esterase	A25	Bacteria
NEPJAMCM_04305	-2.07316	0.00765788	NEPJAMCM_04305;eC_number=4.2.1.9";Name=ilvD_2";dbxref=COG:COG0129";gene=ilvD_2";inference=ab initio prediction:Prodigal:2.6,similar to AA sequence:UniProtKB:P9WKJ5";locus_tag=NEPJAMCM_04305";product=Dihydroxy-acid dehydratase	A25	Bacteria
DGOECHBH_02242	-6.44949	0.00761967	DGOECHBH_02242;eC_number=3.2.1.4";Name=celCCC_2";gene=celCCC_2";inference=ab initio prediction:Prodigal:2.6,similar to AA sequence:UniProtKB:P37699";locus_tag=DGOECHBH_02242";product=Endoglucanase C	A36	Bacteria
DGOECHBH_02393	-6.0707	0.00761101	DGOECHBH_02393;Name=epsE_3";dbxref=COG:COG2804";gene=epsE_3";inference=ab initio prediction:Prodigal:2.6,similar to AA sequence:UniProtKB:P37093";locus_tag=DGOECHBH_02393";product=Type II secretion system protein E	A36	Bacteria
IOBJJNGC_00568	-0.680895	0.00765704	IOBJJNGC_00568;Name=trxA_1";dbxref=COG:COG0526";gene=trxA_1";inference=ab initio prediction:Prodigal:2.6,similar to AA sequence:UniProtKB:P0AA27";locus_tag=IOBJJNGC_00568";product=Thioredoxin 1	B36	Bacteria
EPJIHCHF_01911	-1.27019	0.0076666	EPJIHCHF_01911;Name=pilE_2";gene=pilE_2";inference=ab initio prediction:Prodigal:2.6,similar to AA sequence:UniProtKB:P57039";locus_tag=EPJIHCHF_01911";product=Fimbrial protein	B37	Bacteria
IOIKFDHD_03905	2.60659	0.00766407	IOIKFDHD_03905;inference=ab initio prediction:Prodigal:2.6,similar to AA sequence:UniProtKB:P9WFJ7";locus_tag=IOIKFDHD_03905";note=UPF0353 protein Rv1481";product=hypothetical protein	B43	Bacteria
BGPMCBJC_01155	-7.11827	0.00762636	BGPMCBJC_01155;eC_number=2.6.1.102";Name=per";dbxref=COG:COG0399";gene=per";inference=ab initio prediction:Prodigal:2.6,similar to AA sequence:UniProtKB:Q9A9H3";locus_tag=BGPMCBJC_01155";product=GDP-perosamine synthase	B44	Bacteria
BGPMCBJC_02332	-2.04653	0.00760029	BGPMCBJC_02332;eC_number=4.1.3.16";Name=proA_4";gene=proA_4";inference=ab initio prediction:Prodigal:2.6,similar to AA sequence:UniProtKB:Q9AQI0";locus_tag=BGPMCBJC_02332";product=4-hydroxy-4-methyl-2-oxoglutarate aldolase/4-carboxy-4-hydroxy-2-oxoadipate aldolase	B44	Bacteria
HOIFKPIC_01178	5.64397	0.00761225	HOIFKPIC_01178;Name=comEC";dbxref=COG:COG0658";gene=comEC";inference=ab initio prediction:Prodigal:2.6,similar to AA sequence:UniProtKB:P39695";locus_tag=HOIFKPIC_01178";product=ComE operon protein 3	B47	Bacteria;Proteobacteria;Deltaproteobacteria;Desulfuromonadales;Geobacteraceae
HOIFKPIC_02239	3.70772	0.00763264	HOIFKPIC_02239;eC_number=2.1.1.191";Name=rlmI";dbxref=COG:COG1092";gene=rlmI";inference=ab initio prediction:Prodigal:2.6,similar to AA sequence:UniProtKB:P75876";locus_tag=HOIFKPIC_02239";product=Ribosomal RNA large subunit methyltransferase I	B47	Bacteria;Proteobacteria;Deltaproteobacteria;Desulfuromonadales;Geobacteraceae
HNPIFHAE_00099	4.9073	0.00763604	HNPIFHAE_00099;Name=yeeO_1";dbxref=COG:COG0534";gene=yeeO_1";inference=ab initio prediction:Prodigal:2.6,similar to AA sequence:UniProtKB:P76352";locus_tag=HNPIFHAE_00099";product=putative FMN/FAD exporter YeeO	B4	Bacteria
NPLOMPKM_00645	7.95269	0.00767715	NPLOMPKM_00645;eC_number=3.1.11.5";Name=recB";dbxref=COG:COG1074";gene=recB";inference=ab initio prediction:Prodigal:2.6,similar to AA sequence:UniProtKB:P08394";locus_tag=NPLOMPKM_00645";product=RecBCD enzyme subunit RecB	A35	Bacteria;Proteobacteria;Gammaproteobacteria
HMEJDMKA_02222	-3.15009	0.00770624	HMEJDMKA_02222;inference=ab initio prediction:Prodigal:2.6,similar to AA sequence:UniProtKB:A7LXT5";locus_tag=HMEJDMKA_02222";product=SusD-like protein	B16	Bacteria;Bacteroidetes
HHONGFGL_03549	-3.26133	0.00770201	HHONGFGL_03549;eC_number=1.6.5.11";Name=nuoB";dbxref=COG:COG0377";gene=nuoB";inference=ab initio prediction:Prodigal:2.6,similar to AA sequence:UniProtKB:P9WJH1";locus_tag=HHONGFGL_03549";product=NADH-quinone oxidoreductase subunit B	B2	Bacteria
CMECPNAK_00460	3.46758	0.00771373	CMECPNAK_00460;dbxref=COG:COG1145";inference=ab initio prediction:Prodigal:2.6,similar to AA sequence:UniProtKB:P80168";locus_tag=CMECPNAK_00460";product=Ferredoxin	A15	Bacteria;Firmicutes
EBGGMOPP_02785	-2.53009	0.00772917	EBGGMOPP_02785;eC_number=2.7.2.4";Name=ask";dbxref=COG:COG0527";gene=ask";inference=ab initio prediction:Prodigal:2.6,similar to AA sequence:UniProtKB:P9WPX3";locus_tag=EBGGMOPP_02785";product=Aspartokinase	A27	Bacteria;Actinobacteria;Actinomycetia;Micrococcales
CGLMKKJK_02643	-7.42603	0.00772839	CGLMKKJK_02643;eC_number=3.2.1.4";Name=cel-3_2";dbxref=COG:COG2730";gene=cel-3_2";inference=ab initio prediction:Prodigal:2.6,similar to AA sequence:UniProtKB:P14250";locus_tag=CGLMKKJK_02643";product=Endoglucanase 3	B22	Bacteria
NEPJAMCM_01971	1.91492	0.00774511	NEPJAMCM_01971;Name=fdnH";dbxref=COG:COG0437";gene=fdnH";inference=ab initio prediction:Prodigal:2.6,similar to AA sequence:UniProtKB:P0AAJ3";locus_tag=NEPJAMCM_01971";product=Formate dehydrogenase%2C nitrate-inducible%2C iron-sulfur subunit	A25	Bacteria
NEPJAMCM_00812	0.692232	0.00776997	NEPJAMCM_00812;inference=ab initio prediction:Prodigal:2.6";locus_tag=NEPJAMCM_00812";product=hypothetical protein	A25	Bacteria
HLKGEMOI_02668	-1.97784	0.00777696	HLKGEMOI_02668;Name=susC_29";gene=susC_29";inference=ab initio prediction:Prodigal:2.6,similar to AA sequence:UniProtKB:Q8A1G1";locus_tag=HLKGEMOI_02668";product=TonB-dependent receptor SusC	A4	Bacteria
NEPJAMCM_01344	-1.81322	0.00782448	NEPJAMCM_01344;Name=rpsP";dbxref=COG:COG0228";gene=rpsP";inference=ab initio prediction:Prodigal:2.6,similar to AA sequence:UniProtKB:A2RJS1";locus_tag=NEPJAMCM_01344";product=30S ribosomal protein S16	A25	Bacteria
NEPJAMCM_01998	-1.08958	0.00779075	NEPJAMCM_01998;inference=ab initio prediction:Prodigal:2.6";locus_tag=NEPJAMCM_01998";product=hypothetical protein	A25	Bacteria
GHNPANGO_02354	-1.84612	0.00781408	GHNPANGO_02354;Name=oar_12";gene=oar_12";inference=ab initio prediction:Prodigal:2.6,similar to AA sequence:UniProtKB:P38370";locus_tag=GHNPANGO_02354";product=Protein oar	A8	Bacteria
EPJIHCHF_02142	-2.71349	0.00780657	EPJIHCHF_02142;eC_number=5.4.2.2";Name=pgm_1";dbxref=COG:COG0033";gene=pgm_1";inference=ab initio prediction:Prodigal:2.6,similar to AA sequence:UniProtKB:P36938";locus_tag=EPJIHCHF_02142";product=Phosphoglucomutase	B37	Bacteria
LAFEMMGJ_01021	1.65759	0.00779498	LAFEMMGJ_01021;eC_number=4.1.1.49";Name=pckA";dbxref=COG:COG1866";gene=pckA";inference=ab initio prediction:Prodigal:2.6,similar to AA sequence:UniProtKB:P22259";locus_tag=LAFEMMGJ_01021";product=Phosphoenolpyruvate carboxykinase (ATP)	B40	Bacteria;Bacteroidetes
LAFEMMGJ_02766	0.597836	0.00782215	LAFEMMGJ_02766;inference=ab initio prediction:Prodigal:2.6";locus_tag=LAFEMMGJ_02766";product=hypothetical protein	B40	Bacteria;Bacteroidetes
HOIFKPIC_00865	4.05005	0.00780463	HOIFKPIC_00865;eC_number=1.-.-.-";Name=mhqP";dbxref=COG:COG2259";gene=mhqP";inference=ab initio prediction:Prodigal:2.6,similar to AA sequence:UniProtKB:P96694";locus_tag=HOIFKPIC_00865";product=Putative oxidoreductase MhqP	B47	Bacteria;Proteobacteria;Deltaproteobacteria;Desulfuromonadales;Geobacteraceae
PHHGDFOP_00661	2.97401	0.00784923	PHHGDFOP_00661;Name=flgE";dbxref=COG:COG1749";gene=flgE";inference=ab initio prediction:Prodigal:2.6,similar to AA sequence:UniProtKB:P0A1J1";locus_tag=PHHGDFOP_00661";product=Flagellar hook protein FlgE	A33	Bacteria;Proteobacteria;Deltaproteobacteria;Desulfuromonadales;Geobacteraceae
HMEJDMKA_02053	-2.62884	0.00784974	HMEJDMKA_02053;inference=ab initio prediction:Prodigal:2.6";locus_tag=HMEJDMKA_02053";product=hypothetical protein	B16	Bacteria;Bacteroidetes
HHONGFGL_01528	-0.72592	0.00784773	HHONGFGL_01528;eC_number=3.4.-.-";Name=tldD_2";dbxref=COG:COG0312";gene=tldD_2";inference=ab initio prediction:Prodigal:2.6,similar to AA sequence:UniProtKB:P0AGG8";locus_tag=HHONGFGL_01528";product=Metalloprotease TldD	B2	Bacteria
PMFBGOMJ_01042	7.98946	0.00783762	PMFBGOMJ_01042;Name=atoC_2";dbxref=COG:COG2204";gene=atoC_2";inference=ab initio prediction:Prodigal:2.6,similar to AA sequence:UniProtKB:Q06065";locus_tag=PMFBGOMJ_01042";product=Regulatory protein AtoC	B5	Bacteria;Proteobacteria;Betaproteobacteria
PMFBGOMJ_01277	2.4768	0.00785682	PMFBGOMJ_01277;inference=ab initio prediction:Prodigal:2.6";locus_tag=PMFBGOMJ_01277";product=hypothetical protein	B5	Bacteria;Proteobacteria;Betaproteobacteria
HHONGFGL_03123	-2.57214	0.0078711	HHONGFGL_03123;inference=ab initio prediction:Prodigal:2.6";locus_tag=HHONGFGL_03123";product=hypothetical protein	B2	Bacteria
CGLMKKJK_02129	-7.28496	0.00788051	CGLMKKJK_02129;inference=ab initio prediction:Prodigal:2.6";locus_tag=CGLMKKJK_02129";product=hypothetical protein	B22	Bacteria
IOBJJNGC_04800	-1.57944	0.00788635	IOBJJNGC_04800;inference=ab initio prediction:Prodigal:2.6";locus_tag=IOBJJNGC_04800";product=hypothetical protein	B36	Bacteria
IOIKFDHD_02079	2.43593	0.00788895	IOIKFDHD_02079;Name=tsf";dbxref=COG:COG0264";gene=tsf";inference=ab initio prediction:Prodigal:2.6,similar to AA sequence:UniProtKB:A0QVB9";locus_tag=IOIKFDHD_02079";product=Elongation factor Ts	B43	Bacteria
BKGNLCHP_00569	5.10649	0.00790373	BKGNLCHP_00569;Name=recA";dbxref=COG:COG0468";gene=recA";inference=ab initio prediction:Prodigal:2.6,similar to AA sequence:UniProtKB:Q59560";locus_tag=BKGNLCHP_00569";product=Protein RecA	B26	Bacteria
NIEEALCC_03389	-2.41144	0.00793812	NIEEALCC_03389;Name=atpB";dbxref=COG:COG0356";gene=atpB";inference=ab initio prediction:Prodigal:2.6,similar to AA sequence:UniProtKB:O05330";locus_tag=NIEEALCC_03389";product=ATP synthase subunit a	B21	Bacteria;Bacteroidetes
LHNHJDGH_03559	10.4919	0.00794115	LHNHJDGH_03559;eC_number=1.-.-.-";Name=ydhV_9";dbxref=COG:COG2414";gene=ydhV_9";inference=ab initio prediction:Prodigal:2.6,similar to AA sequence:UniProtKB:P76192";locus_tag=LHNHJDGH_03559";product=putative oxidoreductase YdhV	B23	Bacteria;Proteobacteria;Deltaproteobacteria;Desulfobacterales;Desulfobacteraceae
IOBJJNGC_05691	2.03779	0.00793623	IOBJJNGC_05691;Name=bamB_21";gene=bamB_21";inference=ab initio prediction:Prodigal:2.6,protein motif:HAMAP:MF_00923";locus_tag=IOBJJNGC_05691";product=Outer membrane protein assembly factor BamB	B36	Bacteria
HOIFKPIC_00899	5.73263	0.00794442	HOIFKPIC_00899;inference=ab initio prediction:Prodigal:2.6";locus_tag=HOIFKPIC_00899";product=hypothetical protein	B47	Bacteria;Proteobacteria;Deltaproteobacteria;Desulfuromonadales;Geobacteraceae
HOIFKPIC_01824	4.05491	0.00794737	HOIFKPIC_01824;eC_number=2.1.1.177";Name=rlmH";dbxref=COG:COG1576";gene=rlmH";inference=ab initio prediction:Prodigal:2.6,similar to AA sequence:UniProtKB:P0C1V0";locus_tag=HOIFKPIC_01824";product=Ribosomal RNA large subunit methyltransferase H	B47	Bacteria;Proteobacteria;Deltaproteobacteria;Desulfuromonadales;Geobacteraceae
EBGGMOPP_01423	4.45281	0.00796335	EBGGMOPP_01423;inference=ab initio prediction:Prodigal:2.6";locus_tag=EBGGMOPP_01423";product=hypothetical protein	A27	Bacteria;Actinobacteria;Actinomycetia;Micrococcales
GMFAOAFM_00391	-2.28577	0.0079617	GMFAOAFM_00391;eC_number=2.7.7.6";Name=rpoC";dbxref=COG:COG0086";gene=rpoC";inference=ab initio prediction:Prodigal:2.6,similar to AA sequence:UniProtKB:P37871";locus_tag=GMFAOAFM_00391";product=DNA-directed RNA polymerase subunit beta'	B6	Bacteria;Firmicutes
PHHGDFOP_00740	4.39687	0.00797965	PHHGDFOP_00740;Name=rpoN";dbxref=COG:COG1508";gene=rpoN";inference=ab initio prediction:Prodigal:2.6,similar to AA sequence:UniProtKB:P0A171";locus_tag=PHHGDFOP_00740";product=RNA polymerase sigma-54 factor	A33	Bacteria;Proteobacteria;Deltaproteobacteria;Desulfuromonadales;Geobacteraceae
CGLMKKJK_00163	-4.83996	0.00797749	CGLMKKJK_00163;Name=inaZ_1";gene=inaZ_1";inference=ab initio prediction:Prodigal:2.6,similar to AA sequence:UniProtKB:P06620";locus_tag=CGLMKKJK_00163";product=Ice nucleation protein	B22	Bacteria
HLKGEMOI_02372	-3.7211	0.00798937	HLKGEMOI_02372;inference=ab initio prediction:Prodigal:2.6";locus_tag=HLKGEMOI_02372";product=hypothetical protein	A4	Bacteria
DGOECHBH_00152	-5.7855	0.00801129	DGOECHBH_00152;eC_number=1.12.1.3";Name=hndD_2";dbxref=COG:COG3383";gene=hndD_2";inference=ab initio prediction:Prodigal:2.6,similar to AA sequence:UniProtKB:Q46508";locus_tag=DGOECHBH_00152";product=NADP-reducing hydrogenase subunit HndD	A36	Bacteria
DICBGPOC_00218	13.0134	0.00802787	DICBGPOC_00218;inference=ab initio prediction:Prodigal:2.6";locus_tag=DICBGPOC_00218";product=hypothetical protein	A40	Bacteria
HMEJDMKA_02055	-1.76079	0.00802177	HMEJDMKA_02055;inference=ab initio prediction:Prodigal:2.6";locus_tag=HMEJDMKA_02055";product=hypothetical protein	B16	Bacteria;Bacteroidetes
HMEJDMKA_02597	-3.58296	0.00803675	HMEJDMKA_02597;eC_number=3.4.24.-";Name=prtV";dbxref=COG:COG3291";gene=prtV";inference=ab initio prediction:Prodigal:2.6,similar to AA sequence:UniProtKB:Q9KMU6";locus_tag=HMEJDMKA_02597";product=Pre-pro-metalloprotease PrtV	B16	Bacteria;Bacteroidetes
CGLMKKJK_00663	-3.01849	0.00804049	CGLMKKJK_00663;Name=zraR_1";dbxref=COG:COG2204";gene=zraR_1";inference=ab initio prediction:Prodigal:2.6,similar to AA sequence:UniProtKB:P25852";locus_tag=CGLMKKJK_00663";product=Transcriptional regulatory protein ZraR	B22	Bacteria
CGLMKKJK_02641	-7.76916	0.00800812	CGLMKKJK_02641;inference=ab initio prediction:Prodigal:2.6";locus_tag=CGLMKKJK_02641";product=hypothetical protein	B22	Bacteria
IOIKFDHD_03116	-1.12568	0.00801439	IOIKFDHD_03116;eC_number=4.1.1.70";Name=gcdB_1";dbxref=COG:COG1883";gene=gcdB_1";inference=ab initio prediction:Prodigal:2.6,similar to AA sequence:UniProtKB:Q9ZAA6";locus_tag=IOIKFDHD_03116";product=Glutaconyl-CoA decarboxylase subunit beta	B43	Bacteria
HOIFKPIC_01417	4.91234	0.0080257	HOIFKPIC_01417;inference=ab initio prediction:Prodigal:2.6";locus_tag=HOIFKPIC_01417";product=hypothetical protein	B47	Bacteria;Proteobacteria;Deltaproteobacteria;Desulfuromonadales;Geobacteraceae
CMECPNAK_01147	1.75966	0.00810368	CMECPNAK_01147;inference=ab initio prediction:Prodigal:2.6";locus_tag=CMECPNAK_01147";product=hypothetical protein	A15	Bacteria;Firmicutes
CMECPNAK_01887	0.505099	0.00806432	CMECPNAK_01887;eC_number=3.6.1.55";Name=mutT";dbxref=COG:COG0494";gene=mutT";inference=ab initio prediction:Prodigal:2.6,similar to AA sequence:UniProtKB:P08337";locus_tag=CMECPNAK_01887";product=8-oxo-dGTP diphosphatase	A15	Bacteria;Firmicutes
KAALPGPM_03664	-1.67875	0.00813221	KAALPGPM_03664;eC_number=3.6.4.-";Name=rho";dbxref=COG:COG1158";gene=rho";inference=ab initio prediction:Prodigal:2.6,similar to AA sequence:UniProtKB:P0AG30";locus_tag=KAALPGPM_03664";product=Transcription termination factor Rho	A1	Bacteria;Bacteroidetes
NEPJAMCM_01666	-3.61608	0.00816375	NEPJAMCM_01666;Name=ydjF";dbxref=COG:COG1349";gene=ydjF";inference=ab initio prediction:Prodigal:2.6,similar to AA sequence:UniProtKB:P77721";locus_tag=NEPJAMCM_01666";product=putative HTH-type transcriptional regulator YdjF	A25	Bacteria
NEPJAMCM_01961	-2.79426	0.00813594	NEPJAMCM_01961;eC_number=4.1.1.19";Name=speA";dbxref=COG:COG1166";gene=speA";inference=ab initio prediction:Prodigal:2.6,similar to AA sequence:UniProtKB:P21170";locus_tag=NEPJAMCM_01961";product=Biosynthetic arginine decarboxylase	A25	Bacteria
NEPJAMCM_03645	-1.73515	0.00813872	NEPJAMCM_03645;inference=ab initio prediction:Prodigal:2.6";locus_tag=NEPJAMCM_03645";product=hypothetical protein	A25	Bacteria
IKJPCFEL_00759	-1.26526	0.00816728	IKJPCFEL_00759;Name=xylR";gene=xylR";inference=ab initio prediction:Prodigal:2.6,similar to AA sequence:UniProtKB:P0ACI3";locus_tag=IKJPCFEL_00759";product=Xylose operon regulatory protein	A2	Bacteria;Firmicutes
PHHGDFOP_01606	3.83542	0.00812235	PHHGDFOP_01606;eC_number=2.7.7.72";Name=cca_2";gene=cca_2";inference=ab initio prediction:Prodigal:2.6,similar to AA sequence:UniProtKB:Q7SIB1";locus_tag=PHHGDFOP_01606";product=CCA-adding enzyme	A33	Bacteria;Proteobacteria;Deltaproteobacteria;Desulfuromonadales;Geobacteraceae
DGOECHBH_01272	-4.06039	0.00812594	DGOECHBH_01272;inference=ab initio prediction:Prodigal:2.6";locus_tag=DGOECHBH_01272";product=hypothetical protein	A36	Bacteria
GOHHEIDF_04012	3.05888	0.00808368	GOHHEIDF_04012;inference=ab initio prediction:Prodigal:2.6";locus_tag=GOHHEIDF_04012";product=hypothetical protein	A37	Bacteria;Bacteroidetes
GHNPANGO_03195	-3.22655	0.0081005	GHNPANGO_03195;inference=ab initio prediction:Prodigal:2.6";locus_tag=GHNPANGO_03195";product=hypothetical protein	A8	Bacteria
DPBFBJBA_02653	-4.05327	0.00807624	DPBFBJBA_02653;Name=rplT";dbxref=COG:COG0292";gene=rplT";inference=ab initio prediction:Prodigal:2.6,similar to AA sequence:UniProtKB:Q2FXQ1";locus_tag=DPBFBJBA_02653";product=50S ribosomal protein L20	A9	Bacteria
OHLHJDFC_02224	2.16205	0.00810649	OHLHJDFC_02224;inference=ab initio prediction:Prodigal:2.6";locus_tag=OHLHJDFC_02224";product=hypothetical protein	B17	Bacteria
NIEEALCC_03275	2.11636	0.00816765	NIEEALCC_03275;inference=ab initio prediction:Prodigal:2.6";locus_tag=NIEEALCC_03275";product=hypothetical protein	B21	Bacteria;Bacteroidetes
HHONGFGL_03121	-2.11104	0.00816283	HHONGFGL_03121;inference=ab initio prediction:Prodigal:2.6";locus_tag=HHONGFGL_03121";product=hypothetical protein	B2	Bacteria
IOBJJNGC_03913	-3.27048	0.00809521	IOBJJNGC_03913;eC_number=1.6.5.11";Name=nuoN_2";dbxref=COG:COG1007";gene=nuoN_2";inference=ab initio prediction:Prodigal:2.6,similar to AA sequence:UniProtKB:P9WIW9";locus_tag=IOBJJNGC_03913";product=NADH-quinone oxidoreductase subunit N	B36	Bacteria
IOBJJNGC_04514	-0.755951	0.00816699	IOBJJNGC_04514;Name=pgk/tpi";dbxref=COG:COG0126";gene=pgk/tpi";inference=ab initio prediction:Prodigal:2.6,similar to AA sequence:UniProtKB:P36204";locus_tag=IOBJJNGC_04514";product=Bifunctional PGK/TIM	B36	Bacteria
HOIFKPIC_00817	3.37557	0.0081441	HOIFKPIC_00817;Name=ftsA_1";dbxref=COG:COG0849";gene=ftsA_1";inference=ab initio prediction:Prodigal:2.6,similar to AA sequence:UniProtKB:P0ABH0";locus_tag=HOIFKPIC_00817";product=Cell division protein FtsA	B47	Bacteria;Proteobacteria;Deltaproteobacteria;Desulfuromonadales;Geobacteraceae
GHNPANGO_03572	-1.9109	0.0081831	GHNPANGO_03572;inference=ab initio prediction:Prodigal:2.6";locus_tag=GHNPANGO_03572";product=hypothetical protein	A8	Bacteria
HLKGEMOI_03014	-1.72088	0.00819052	HLKGEMOI_03014;inference=ab initio prediction:Prodigal:2.6";locus_tag=HLKGEMOI_03014";product=hypothetical protein	A4	Bacteria
PHHGDFOP_01717	3.86867	0.00819464	PHHGDFOP_01717;Name=osmY_1";dbxref=COG:COG2823";gene=osmY_1";inference=ab initio prediction:Prodigal:2.6,similar to AA sequence:UniProtKB:P0AFH8";locus_tag=PHHGDFOP_01717";product=Osmotically-inducible protein Y	A33	Bacteria;Proteobacteria;Deltaproteobacteria;Desulfuromonadales;Geobacteraceae
CGLMKKJK_02103	-4.19872	0.00821265	CGLMKKJK_02103;Name=fliP";dbxref=COG:COG1338";gene=fliP";inference=ab initio prediction:Prodigal:2.6,similar to AA sequence:UniProtKB:P54700";locus_tag=CGLMKKJK_02103";product=Flagellar biosynthetic protein FliP	B22	Bacteria
NGPGOLAC_01907	5.99484	0.00821977	NGPGOLAC_01907;Name=macA_5";dbxref=COG:COG0845";gene=macA_5";inference=ab initio prediction:Prodigal:2.6,similar to AA sequence:UniProtKB:P75830";locus_tag=NGPGOLAC_01907";product=Macrolide export protein MacA	B27	Bacteria
PMFBGOMJ_01710	-2.55953	0.00822181	PMFBGOMJ_01710;eC_number=2.8.1.7";Name=iscS_2";dbxref=COG:COG1104";gene=iscS_2";inference=ab initio prediction:Prodigal:2.6,similar to AA sequence:UniProtKB:P0A6B9";locus_tag=PMFBGOMJ_01710";product=Cysteine desulfurase IscS	B5	Bacteria;Proteobacteria;Betaproteobacteria
BJGNKILJ_01409	-1.46975	0.00824029	BJGNKILJ_01409;eC_number=3.6.1.1";Name=hppA1";dbxref=COG:COG3808";gene=hppA1";inference=ab initio prediction:Prodigal:2.6,similar to AA sequence:UniProtKB:Q2RIS7";locus_tag=BJGNKILJ_01409";product=Putative K(+)-stimulated pyrophosphate-energized sodium pump	A16	Bacteria;Bacteroidetes
IOBJJNGC_03747	-1.16592	0.00824956	IOBJJNGC_03747;inference=ab initio prediction:Prodigal:2.6";locus_tag=IOBJJNGC_03747";product=hypothetical protein	B36	Bacteria
IOIKFDHD_00701	1.27797	0.00824903	IOIKFDHD_00701;eC_number=2.7.7.8";Name=pnp";dbxref=COG:COG1185";gene=pnp";inference=ab initio prediction:Prodigal:2.6,similar to AA sequence:UniProtKB:Q9RSR1";locus_tag=IOIKFDHD_00701";product=Polyribonucleotide nucleotidyltransferase	B43	Bacteria
IOBJJNGC_04627	-1.06124	0.0082566	IOBJJNGC_04627;eC_number=3.1.1.72";Name=axeA1_4";dbxref=COG:COG0657";gene=axeA1_4";inference=ab initio prediction:Prodigal:2.6,similar to AA sequence:UniProtKB:D5EV35";locus_tag=IOBJJNGC_04627";product=Acetylxylan esterase	B36	Bacteria
IOBJJNGC_06517	-1.96539	0.00826594	IOBJJNGC_06517;eC_number=3.2.1.4";Name=cenC_6";gene=cenC_6";inference=ab initio prediction:Prodigal:2.6,similar to AA sequence:UniProtKB:P14090";locus_tag=IOBJJNGC_06517";product=Endoglucanase C	B36	Bacteria
MOBOKJGO_02885	-1.93707	0.00829719	MOBOKJGO_02885;inference=ab initio prediction:Prodigal:2.6";locus_tag=MOBOKJGO_02885";product=hypothetical protein	A21	Bacteria
PHHGDFOP_00934	4.50676	0.00829629	PHHGDFOP_00934;eC_number=4.1.1.61";dbxref=COG:COG0043";inference=ab initio prediction:Prodigal:2.6,similar to AA sequence:UniProtKB:Q9Z8L0";locus_tag=PHHGDFOP_00934";product=4-hydroxybenzoate decarboxylase subunit C	A33	Bacteria;Proteobacteria;Deltaproteobacteria;Desulfuromonadales;Geobacteraceae
IOBJJNGC_00943	-1.52524	0.00830368	IOBJJNGC_00943;inference=ab initio prediction:Prodigal:2.6";locus_tag=IOBJJNGC_00943";product=hypothetical protein	B36	Bacteria
HMEJDMKA_03355	-1.6055	0.00830972	HMEJDMKA_03355;eC_number=5.2.1.8";Name=ppiB";dbxref=COG:COG0652";gene=ppiB";inference=ab initio prediction:Prodigal:2.6,similar to AA sequence:UniProtKB:P35137";locus_tag=HMEJDMKA_03355";product=Peptidyl-prolyl cis-trans isomerase B	B16	Bacteria;Bacteroidetes
MHAKNGPF_02274	2.77196	0.00831697	MHAKNGPF_02274;Name=yidC2";dbxref=COG:COG0706";gene=yidC2";inference=ab initio prediction:Prodigal:2.6,similar to AA sequence:UniProtKB:Q9KDP2";locus_tag=MHAKNGPF_02274";product=Membrane protein insertase YidC 2	B28	Bacteria
HLKGEMOI_00398	-3.63341	0.00833005	HLKGEMOI_00398;eC_number=1.4.7.1";Name=gltB";gene=gltB";inference=ab initio prediction:Prodigal:2.6,similar to AA sequence:UniProtKB:P55037";locus_tag=HLKGEMOI_00398";product=Ferredoxin-dependent glutamate synthase 1	A4	Bacteria
DIDAGAJH_00999	-2.52955	0.00837051	DIDAGAJH_00999;Name=fliY_1";dbxref=COG:COG0834";gene=fliY_1";inference=ab initio prediction:Prodigal:2.6,similar to AA sequence:UniProtKB:P0AEM9";locus_tag=DIDAGAJH_00999";product=L-cystine-binding protein FliY	A19	Bacteria
DIDAGAJH_01956	-2.20311	0.00842114	DIDAGAJH_01956;Name=ftsA_3";gene=ftsA_3";inference=ab initio prediction:Prodigal:2.6,protein motif:HAMAP:MF_02033";locus_tag=DIDAGAJH_01956";product=Cell division protein FtsA	A19	Bacteria
KAALPGPM_02071	-1.91857	0.00841564	KAALPGPM_02071;inference=ab initio prediction:Prodigal:2.6";locus_tag=KAALPGPM_02071";product=hypothetical protein	A1	Bacteria;Bacteroidetes
NEPJAMCM_02687	1.65066	0.00841191	NEPJAMCM_02687;eC_number=1.1.1.49";Name=zwf_2";dbxref=COG:COG0364";gene=zwf_2";inference=ab initio prediction:Prodigal:2.6,similar to AA sequence:UniProtKB:P54547";locus_tag=NEPJAMCM_02687";product=Glucose-6-phosphate 1-dehydrogenase	A25	Bacteria
PHHGDFOP_00508	4.0079	0.00840639	PHHGDFOP_00508;inference=ab initio prediction:Prodigal:2.6";locus_tag=PHHGDFOP_00508";product=hypothetical protein	A33	Bacteria;Proteobacteria;Deltaproteobacteria;Desulfuromonadales;Geobacteraceae
DGOECHBH_00133	-4.14403	0.00837539	DGOECHBH_00133;eC_number=3.1.-.-";Name=wapA_2";gene=wapA_2";inference=ab initio prediction:Prodigal:2.6,similar to AA sequence:UniProtKB:G4NYJ6";locus_tag=DGOECHBH_00133";product=tRNA3(Ser)-specific nuclease WapA	A36	Bacteria
JGKLDCAD_01695	1.04041	0.00835872	JGKLDCAD_01695;eC_number=5.3.1.1";Name=tpiA";gene=tpiA";inference=ab initio prediction:Prodigal:2.6,similar to AA sequence:UniProtKB:Q8XKU1";locus_tag=JGKLDCAD_01695";product=Triosephosphate isomerase	A39	Bacteria;Bacteroidetes;Bacteroidia;Marinilabiliales;Prolixibacteraceae
HLKGEMOI_01628	-1.78696	0.00839407	HLKGEMOI_01628;inference=ab initio prediction:Prodigal:2.6";locus_tag=HLKGEMOI_01628";product=hypothetical protein	A4	Bacteria
GHNPANGO_04315	-1.38411	0.0083822	GHNPANGO_04315;eC_number=2.1.2.1";Name=glyA";dbxref=COG:COG0112";gene=glyA";inference=ab initio prediction:Prodigal:2.6,similar to AA sequence:UniProtKB:Q5HE87";locus_tag=GHNPANGO_04315";product=Serine hydroxymethyltransferase	A8	Bacteria
CGLMKKJK_00836	-4.65726	0.00838485	CGLMKKJK_00836;eC_number=3.4.-.-";Name=bepA_3";gene=bepA_3";inference=ab initio prediction:Prodigal:2.6,protein motif:HAMAP:MF_00997";locus_tag=CGLMKKJK_00836";product=Beta-barrel assembly-enhancing protease	B22	Bacteria
CGLMKKJK_00988	-2.86062	0.00841122	CGLMKKJK_00988;inference=ab initio prediction:Prodigal:2.6";locus_tag=CGLMKKJK_00988";product=hypothetical protein	B22	Bacteria
LHNHJDGH_03089	11.5266	0.00840486	LHNHJDGH_03089;inference=ab initio prediction:Prodigal:2.6";locus_tag=LHNHJDGH_03089";product=hypothetical protein	B23	Bacteria;Proteobacteria;Deltaproteobacteria;Desulfobacterales;Desulfobacteraceae
HOIFKPIC_00055	3.16753	0.00840711	HOIFKPIC_00055;eC_number=2.7.7.72";Name=cca_1";gene=cca_1";inference=ab initio prediction:Prodigal:2.6,similar to AA sequence:UniProtKB:Q7SIB1";locus_tag=HOIFKPIC_00055";product=CCA-adding enzyme	B47	Bacteria;Proteobacteria;Deltaproteobacteria;Desulfuromonadales;Geobacteraceae
BCAGEAMG_01418	-2.21304	0.00838384	BCAGEAMG_01418;eC_number=4.1.2.13";Name=fda";dbxref=COG:COG0191";gene=fda";inference=ab initio prediction:Prodigal:2.6,similar to AA sequence:UniProtKB:Q8YNK2";locus_tag=BCAGEAMG_01418";product=Fructose-bisphosphate aldolase	B7	Bacteria;Proteobacteria;Deltaproteobacteria;Desulfuromonadales
ICFOKINF_01883	-1.27415	0.00843068	ICFOKINF_01883;Name=clpA";dbxref=COG:COG0542";gene=clpA";inference=ab initio prediction:Prodigal:2.6,similar to AA sequence:UniProtKB:P0ABH9";locus_tag=ICFOKINF_01883";product=ATP-dependent Clp protease ATP-binding subunit ClpA	A38	Bacteria;Proteobacteria;Betaproteobacteria;Burkholderiales
FLLAPKKP_00787	-1.17328	0.00848308	FLLAPKKP_00787;eC_number=2.8.1.1";Name=sseB";dbxref=COG:COG2897";gene=sseB";inference=ab initio prediction:Prodigal:2.6,similar to AA sequence:UniProtKB:P9WHF5";locus_tag=FLLAPKKP_00787";product=Putative thiosulfate sulfurtransferase SseB	A17	Bacteria;Chloroflexi;Anaerolineae;Anaerolineales;Anaerolineaceae
JMDGKOJB_00041	3.68167	0.00848056	JMDGKOJB_00041;inference=ab initio prediction:Prodigal:2.6";locus_tag=JMDGKOJB_00041";product=hypothetical protein	A22	Bacteria;Proteobacteria;Deltaproteobacteria;Desulfovibrionales;Desulfovibrionaceae
NEPJAMCM_03788	-2.47066	0.00849314	NEPJAMCM_03788;inference=ab initio prediction:Prodigal:2.6";locus_tag=NEPJAMCM_03788";product=hypothetical protein	A25	Bacteria
EBGGMOPP_03032	-2.2297	0.00848302	EBGGMOPP_03032;Name=malX";dbxref=COG:COG2182";gene=malX";inference=ab initio prediction:Prodigal:2.6,similar to AA sequence:UniProtKB:P59214";locus_tag=EBGGMOPP_03032";product=Maltose/maltodextrin-binding protein	A27	Bacteria;Actinobacteria;Actinomycetia;Micrococcales
OOCAOONK_02959	2.11287	0.00846373	OOCAOONK_02959;inference=ab initio prediction:Prodigal:2.6";locus_tag=OOCAOONK_02959";product=hypothetical protein	B10	Bacteria
OOCAOONK_03456	9.10132	0.00847315	OOCAOONK_03456;inference=ab initio prediction:Prodigal:2.6";locus_tag=OOCAOONK_03456";product=hypothetical protein	B10	Bacteria
GPJHLCPC_00511	-2.82523	0.00849132	GPJHLCPC_00511;inference=ab initio prediction:Prodigal:2.6";locus_tag=GPJHLCPC_00511";product=hypothetical protein	B34	Bacteria
DIDAGAJH_01826	-2.25873	0.00869724	DIDAGAJH_01826;inference=ab initio prediction:Prodigal:2.6";locus_tag=DIDAGAJH_01826";product=hypothetical protein	A19	Bacteria
DIDAGAJH_02157	-2.95662	0.00876086	DIDAGAJH_02157;Name=rpsE";dbxref=COG:COG0098";gene=rpsE";inference=ab initio prediction:Prodigal:2.6,similar to AA sequence:UniProtKB:P21467";locus_tag=DIDAGAJH_02157";product=30S ribosomal protein S5	A19	Bacteria
JMDGKOJB_00876	-5.96909	0.00854277	JMDGKOJB_00876;eC_number=4.2.1.11";Name=eno";dbxref=COG:COG0148";gene=eno";inference=ab initio prediction:Prodigal:2.6,similar to AA sequence:UniProtKB:O32513";locus_tag=JMDGKOJB_00876";product=Enolase	A22	Bacteria;Proteobacteria;Deltaproteobacteria;Desulfovibrionales;Desulfovibrionaceae
LLNDIANP_01803	4.53032	0.00876522	LLNDIANP_01803;eC_number=6.1.1.4";Name=leuS";gene=leuS";inference=ab initio prediction:Prodigal:2.6,similar to AA sequence:UniProtKB:B8ZKS5";locus_tag=LLNDIANP_01803";product=Leucine--tRNA ligase	A23	Bacteria;Bacteroidetes
NEPJAMCM_01669	-2.85572	0.00854836	NEPJAMCM_01669;inference=ab initio prediction:Prodigal:2.6";locus_tag=NEPJAMCM_01669";product=hypothetical protein	A25	Bacteria
NEPJAMCM_02836	-1.20386	0.00868256	NEPJAMCM_02836;eC_number=1.1.1.18";Name=iolG_31";dbxref=COG:COG0673";gene=iolG_31";inference=ab initio prediction:Prodigal:2.6,similar to AA sequence:UniProtKB:Q9WYP5";locus_tag=NEPJAMCM_02836";product=Myo-inositol 2-dehydrogenase	A25	Bacteria
NEPJAMCM_04448	-1.36977	0.00870335	NEPJAMCM_04448;inference=ab initio prediction:Prodigal:2.6";locus_tag=NEPJAMCM_04448";product=hypothetical protein	A25	Bacteria
NEPJAMCM_04782	3.32623	0.0086279	NEPJAMCM_04782;inference=ab initio prediction:Prodigal:2.6";locus_tag=NEPJAMCM_04782";product=hypothetical protein	A25	Bacteria
EBGGMOPP_00869	-33.3081	0.00861992	EBGGMOPP_00869;eC_number=1.1.3.6";Name=choD";dbxref=COG:COG2303";gene=choD";inference=ab initio prediction:Prodigal:2.6,similar to AA sequence:UniProtKB:P9WMV9";locus_tag=EBGGMOPP_00869";product=Cholesterol oxidase	A27	Bacteria;Actinobacteria;Actinomycetia;Micrococcales
IKJPCFEL_01521	1.62884	0.00872352	IKJPCFEL_01521;inference=ab initio prediction:Prodigal:2.6,similar to AA sequence:UniProtKB:P67153";locus_tag=IKJPCFEL_01521";note=UPF0073 inner membrane protein YqfA";product=hypothetical protein	A2	Bacteria;Firmicutes
IKJPCFEL_01798	1.86959	0.00875189	IKJPCFEL_01798;eC_number=2.5.1.7";Name=murAB";dbxref=COG:COG0766";gene=murAB";inference=ab initio prediction:Prodigal:2.6,similar to AA sequence:UniProtKB:P19670";locus_tag=IKJPCFEL_01798";product=UDP-N-acetylglucosamine 1-carboxyvinyltransferase 2	A2	Bacteria;Firmicutes
CMCALBDD_00716	-12.601	0.00865439	CMCALBDD_00716;eC_number=3.6.4.12";Name=pcrA";dbxref=COG:COG0210";gene=pcrA";inference=ab initio prediction:Prodigal:2.6,similar to AA sequence:UniProtKB:O34580";locus_tag=CMCALBDD_00716";product=ATP-dependent DNA helicase PcrA	A32	Bacteria
PHHGDFOP_00773	3.9242	0.00869948	PHHGDFOP_00773;eC_number=4.2.1.24";Name=hemB";gene=hemB";inference=ab initio prediction:Prodigal:2.6,similar to AA sequence:UniProtKB:P64334";locus_tag=PHHGDFOP_00773";product=Delta-aminolevulinic acid dehydratase	A33	Bacteria;Proteobacteria;Deltaproteobacteria;Desulfuromonadales;Geobacteraceae
PHHGDFOP_00944	5.04733	0.00860662	PHHGDFOP_00944;eC_number=3.6.1.23";Name=dut";dbxref=COG:COG0756";gene=dut";inference=ab initio prediction:Prodigal:2.6,similar to AA sequence:UniProtKB:P06968";locus_tag=PHHGDFOP_00944";product=Deoxyuridine 5'-triphosphate nucleotidohydrolase	A33	Bacteria;Proteobacteria;Deltaproteobacteria;Desulfuromonadales;Geobacteraceae
DGOECHBH_00124	-5.00924	0.00862089	DGOECHBH_00124;eC_number=2.4.1.337";dbxref=COG:COG0438";inference=ab initio prediction:Prodigal:2.6,similar to AA sequence:UniProtKB:Q8CWR6";locus_tag=DGOECHBH_00124";product=Alpha-monoglucosyldiacylglycerol synthase	A36	Bacteria
DICBGPOC_01195	13.2988	0.00865898	DICBGPOC_01195;eC_number=3.6.3.14";Name=atpA";dbxref=COG:COG0056";gene=atpA";inference=ab initio prediction:Prodigal:2.6,similar to AA sequence:UniProtKB:Q2RFX7";locus_tag=DICBGPOC_01195";product=ATP synthase subunit alpha	A40	Bacteria
HLKGEMOI_01335	-2.58945	0.00873214	HLKGEMOI_01335;Name=typA";dbxref=COG:COG1217";gene=typA";inference=ab initio prediction:Prodigal:2.6,similar to AA sequence:UniProtKB:P32132";locus_tag=HLKGEMOI_01335";product=GTP-binding protein TypA/BipA	A4	Bacteria
HLKGEMOI_01719	-2.61645	0.0087172	HLKGEMOI_01719;eC_number=1.7.99.4";Name=narH";dbxref=COG:COG1140";gene=narH";inference=ab initio prediction:Prodigal:2.6,similar to AA sequence:UniProtKB:P11349";locus_tag=HLKGEMOI_01719";product=Respiratory nitrate reductase 1 beta chain	A4	Bacteria
HLKGEMOI_02568	-2.51248	0.00872877	HLKGEMOI_02568;inference=ab initio prediction:Prodigal:2.6";locus_tag=HLKGEMOI_02568";product=hypothetical protein	A4	Bacteria
HLKGEMOI_02755	-1.96034	0.00861587	HLKGEMOI_02755;Name=yfhM";dbxref=COG:COG2373";gene=yfhM";inference=ab initio prediction:Prodigal:2.6,similar to AA sequence:UniProtKB:P76578";locus_tag=HLKGEMOI_02755";product=putative lipoprotein YfhM	A4	Bacteria
GHNPANGO_03649	-4.15343	0.00859019	GHNPANGO_03649;eC_number=1.1.1.292";Name=afr_2";gene=afr_2";inference=ab initio prediction:Prodigal:2.6,similar to AA sequence:UniProtKB:Q2I8V6";locus_tag=GHNPANGO_03649";product=1%2C5-anhydro-D-fructose reductase	A8	Bacteria
OOCAOONK_01863	10.5461	0.00866551	OOCAOONK_01863;eC_number=3.4.-.-";Name=bepA_4";gene=bepA_4";inference=ab initio prediction:Prodigal:2.6,protein motif:HAMAP:MF_00997";locus_tag=OOCAOONK_01863";product=Beta-barrel assembly-enhancing protease	B10	Bacteria
HMEJDMKA_00974	-2.94473	0.00858085	HMEJDMKA_00974;eC_number=6.1.1.1";Name=tyrS";gene=tyrS";inference=ab initio prediction:Prodigal:2.6,similar to AA sequence:UniProtKB:P00952";locus_tag=HMEJDMKA_00974";product=Tyrosine--tRNA ligase	B16	Bacteria;Bacteroidetes
HMEJDMKA_01555	-3.62114	0.00855069	HMEJDMKA_01555;eC_number=3.2.1.49";Name=nagA_4";gene=nagA_4";inference=ab initio prediction:Prodigal:2.6,similar to AA sequence:UniProtKB:A4Q8F7";locus_tag=HMEJDMKA_01555";product=Alpha-N-acetylgalactosaminidase	B16	Bacteria;Bacteroidetes
NIEEALCC_02248	-3.99455	0.00863742	NIEEALCC_02248;inference=ab initio prediction:Prodigal:2.6";locus_tag=NIEEALCC_02248";product=hypothetical protein	B21	Bacteria;Bacteroidetes
NIEEALCC_02769	-2.77513	0.00865302	NIEEALCC_02769;eC_number=1.1.1.18";Name=iolG_14";dbxref=COG:COG0673";gene=iolG_14";inference=ab initio prediction:Prodigal:2.6,similar to AA sequence:UniProtKB:Q8ZK57";locus_tag=NIEEALCC_02769";product=Inositol 2-dehydrogenase	B21	Bacteria;Bacteroidetes
CGLMKKJK_00232	-7.13676	0.00867887	CGLMKKJK_00232;inference=ab initio prediction:Prodigal:2.6";locus_tag=CGLMKKJK_00232";product=hypothetical protein	B22	Bacteria
CGLMKKJK_02209	-3.95398	0.00851167	CGLMKKJK_02209;eC_number=3.6.3.14";Name=atpA";dbxref=COG:COG0056";gene=atpA";inference=ab initio prediction:Prodigal:2.6,similar to AA sequence:UniProtKB:Q2RFX7";locus_tag=CGLMKKJK_02209";product=ATP synthase subunit alpha	B22	Bacteria
MHAKNGPF_00727	4.93545	0.008744	MHAKNGPF_00727;inference=ab initio prediction:Prodigal:2.6";locus_tag=MHAKNGPF_00727";product=hypothetical protein	B28	Bacteria
HHONGFGL_00906	-2.27503	0.00868003	HHONGFGL_00906;inference=ab initio prediction:Prodigal:2.6";locus_tag=HHONGFGL_00906";product=hypothetical protein	B2	Bacteria
HHONGFGL_01572	-2.55189	0.00861305	HHONGFGL_01572;Name=sglT_2";gene=sglT_2";inference=ab initio prediction:Prodigal:2.6,similar to AA sequence:UniProtKB:P96169";locus_tag=HHONGFGL_01572";product=Sodium/glucose cotransporter	B2	Bacteria
FKMPEOLC_02050	3.75406	0.00868227	FKMPEOLC_02050;Name=atoC_10";dbxref=COG:COG2204";gene=atoC_10";inference=ab initio prediction:Prodigal:2.6,similar to AA sequence:UniProtKB:Q06065";locus_tag=FKMPEOLC_02050";product=Regulatory protein AtoC	B32	Bacteria;Proteobacteria;Deltaproteobacteria;Desulfovibrionales;Desulfovibrionaceae
GPJHLCPC_03216	2.36684	0.00865283	GPJHLCPC_03216;inference=ab initio prediction:Prodigal:2.6";locus_tag=GPJHLCPC_03216";product=hypothetical protein	B34	Bacteria
IOBJJNGC_01652	-1.89245	0.00868082	IOBJJNGC_01652;Name=pilT_3";dbxref=COG:COG2805";gene=pilT_3";inference=ab initio prediction:Prodigal:2.6,similar to AA sequence:UniProtKB:P24559";locus_tag=IOBJJNGC_01652";product=Twitching mobility protein	B36	Bacteria
IOBJJNGC_02530	-1.76542	0.00857797	IOBJJNGC_02530;inference=ab initio prediction:Prodigal:2.6";locus_tag=IOBJJNGC_02530";product=hypothetical protein	B36	Bacteria
IOBJJNGC_04366	-1.16401	0.00876146	IOBJJNGC_04366;inference=ab initio prediction:Prodigal:2.6";locus_tag=IOBJJNGC_04366";product=hypothetical protein	B36	Bacteria
IOBJJNGC_05561	1.40609	0.00854015	IOBJJNGC_05561;inference=ab initio prediction:Prodigal:2.6";locus_tag=IOBJJNGC_05561";product=hypothetical protein	B36	Bacteria
IOIKFDHD_01145	2.36679	0.00868487	IOIKFDHD_01145;Name=rplT";dbxref=COG:COG0292";gene=rplT";inference=ab initio prediction:Prodigal:2.6,similar to AA sequence:UniProtKB:Q2FXQ1";locus_tag=IOIKFDHD_01145";product=50S ribosomal protein L20	B43	Bacteria
IOIKFDHD_02609	1.51186	0.00872292	IOIKFDHD_02609;eC_number=2.4.2.10";Name=pyrE_1";dbxref=COG:COG0461";gene=pyrE_1";inference=ab initio prediction:Prodigal:2.6,similar to AA sequence:UniProtKB:P0CB78";locus_tag=IOIKFDHD_02609";product=Orotate phosphoribosyltransferase	B43	Bacteria
BGPMCBJC_02756	3.81449	0.00873644	BGPMCBJC_02756;eC_number=2.4.1.-";Name=ppm1_2";gene=ppm1_2";inference=ab initio prediction:Prodigal:2.6,similar to AA sequence:UniProtKB:A0QZ12";locus_tag=BGPMCBJC_02756";product=Polyprenol monophosphomannose synthase	B44	Bacteria
PMFBGOMJ_00138	-10.3532	0.00874165	PMFBGOMJ_00138;eC_number=1.15.1.1";inference=ab initio prediction:Prodigal:2.6,similar to AA sequence:UniProtKB:D3KVM5";locus_tag=PMFBGOMJ_00138";product=Superoxide dismutase [Fe]	B5	Bacteria;Proteobacteria;Betaproteobacteria
PMFBGOMJ_01883	-3.48082	0.00871942	PMFBGOMJ_01883;eC_number=2.6.1.11";Name=argD_2";dbxref=COG:COG4992";gene=argD_2";inference=ab initio prediction:Prodigal:2.6,similar to AA sequence:UniProtKB:O66442";locus_tag=PMFBGOMJ_01883";product=Acetylornithine aminotransferase	B5	Bacteria;Proteobacteria;Betaproteobacteria
GMFAOAFM_00509	-2.78492	0.00876508	GMFAOAFM_00509;Name=rplE";gene=rplE";inference=ab initio prediction:Prodigal:2.6,similar to AA sequence:UniProtKB:P08895";locus_tag=GMFAOAFM_00509";product=50S ribosomal protein L5	B6	Bacteria;Firmicutes
IOIKFDHD_02864	-1.46126	0.00878782	IOIKFDHD_02864;inference=ab initio prediction:Prodigal:2.6";locus_tag=IOIKFDHD_02864";product=hypothetical protein	B43	Bacteria
HMEJDMKA_01928	-1.65612	0.00882212	HMEJDMKA_01928;inference=ab initio prediction:Prodigal:2.6";locus_tag=HMEJDMKA_01928";product=hypothetical protein	B16	Bacteria;Bacteroidetes
HHONGFGL_03764	-1.09057	0.00881883	HHONGFGL_03764;inference=ab initio prediction:Prodigal:2.6";locus_tag=HHONGFGL_03764";product=hypothetical protein	B2	Bacteria
IOBJJNGC_00744	0.774419	0.008812	IOBJJNGC_00744;inference=ab initio prediction:Prodigal:2.6";locus_tag=IOBJJNGC_00744";product=hypothetical protein	B36	Bacteria
IOBJJNGC_05732	4.73973	0.0088219	IOBJJNGC_05732;inference=ab initio prediction:Prodigal:2.6";locus_tag=IOBJJNGC_05732";product=hypothetical protein	B36	Bacteria
CGLMKKJK_00091	-4.73146	0.00883505	CGLMKKJK_00091;inference=ab initio prediction:Prodigal:2.6";locus_tag=CGLMKKJK_00091";product=hypothetical protein	B22	Bacteria
MFKOBCDF_00670	7.59861	0.00885555	MFKOBCDF_00670;Name=ntpB";gene=ntpB";inference=ab initio prediction:Prodigal:2.6,similar to AA sequence:UniProtKB:Q08637";locus_tag=MFKOBCDF_00670";product=V-type sodium ATPase subunit B	B38	Bacteria
HHONGFGL_01566	-2.74084	0.00886714	HHONGFGL_01566;Name=acpP";dbxref=COG:COG0236";gene=acpP";inference=ab initio prediction:Prodigal:2.6,similar to AA sequence:UniProtKB:P0A2W3";locus_tag=HHONGFGL_01566";product=Acyl carrier protein	B2	Bacteria
IKJPCFEL_00226	-0.435433	0.008888	IKJPCFEL_00226;Name=rplD";gene=rplD";inference=ab initio prediction:Prodigal:2.6,similar to AA sequence:UniProtKB:P28601";locus_tag=IKJPCFEL_00226";product=50S ribosomal protein L4	A2	Bacteria;Firmicutes
CGLMKKJK_00878	-7.08339	0.00888666	CGLMKKJK_00878;inference=ab initio prediction:Prodigal:2.6";locus_tag=CGLMKKJK_00878";product=hypothetical protein	B22	Bacteria
CGLMKKJK_01866	-4.10764	0.00888401	CGLMKKJK_01866;eC_number=3.1.4.-";dbxref=COG:COG3437";inference=ab initio prediction:Prodigal:2.6,similar to AA sequence:UniProtKB:Q9KMV8";locus_tag=CGLMKKJK_01866";product=3'3'-cGAMP-specific phosphodiesterase 2	B22	Bacteria
KAALPGPM_00872	-1.7426	0.00889462	KAALPGPM_00872;eC_number=6.3.2.10";Name=murF";dbxref=COG:COG0770";gene=murF";inference=ab initio prediction:Prodigal:2.6,similar to AA sequence:UniProtKB:P11880";locus_tag=KAALPGPM_00872";product=UDP-N-acetylmuramoyl-tripeptide--D-alanyl-D-alanine ligase	A1	Bacteria;Bacteroidetes
HOIFKPIC_00084	2.04552	0.00890403	HOIFKPIC_00084;inference=ab initio prediction:Prodigal:2.6";locus_tag=HOIFKPIC_00084";product=hypothetical protein	B47	Bacteria;Proteobacteria;Deltaproteobacteria;Desulfuromonadales;Geobacteraceae
MKKBNLDL_01677	-4.00277	0.00892771	MKKBNLDL_01677;inference=ab initio prediction:Prodigal:2.6";locus_tag=MKKBNLDL_01677";product=hypothetical protein	A12	Bacteria
DIDAGAJH_00043	-2.77596	0.00894139	DIDAGAJH_00043;inference=ab initio prediction:Prodigal:2.6";locus_tag=DIDAGAJH_00043";product=hypothetical protein	A19	Bacteria
HMEJDMKA_02475	-1.19008	0.00893375	HMEJDMKA_02475;eC_number=1.1.1.18";Name=iolG_15";dbxref=COG:COG0673";gene=iolG_15";inference=ab initio prediction:Prodigal:2.6,similar to AA sequence:UniProtKB:Q8ZK57";locus_tag=HMEJDMKA_02475";product=Inositol 2-dehydrogenase	B16	Bacteria;Bacteroidetes
HHONGFGL_00645	-1.40979	0.0089357	HHONGFGL_00645;inference=ab initio prediction:Prodigal:2.6,similar to AA sequence:UniProtKB:P12994";locus_tag=HHONGFGL_00645";note=UPF0098 protein YbhB";product=hypothetical protein	B2	Bacteria
HHONGFGL_02358	-2.75754	0.00894325	HHONGFGL_02358;inference=ab initio prediction:Prodigal:2.6";locus_tag=HHONGFGL_02358";product=hypothetical protein	B2	Bacteria
IOBJJNGC_03806	-3.21078	0.00892848	IOBJJNGC_03806;inference=ab initio prediction:Prodigal:2.6";locus_tag=IOBJJNGC_03806";product=hypothetical protein	B36	Bacteria
ICFOKINF_00159	4.69923	0.00898426	ICFOKINF_00159;Name=hslU";dbxref=COG:COG1220";gene=hslU";inference=ab initio prediction:Prodigal:2.6,similar to AA sequence:UniProtKB:P0A6H6";locus_tag=ICFOKINF_00159";product=ATP-dependent protease ATPase subunit HslU	A38	Bacteria;Proteobacteria;Betaproteobacteria;Burkholderiales
DPBFBJBA_00519	-3.80128	0.0089639	DPBFBJBA_00519;eC_number=5.3.1.9";Name=pgi";dbxref=COG:COG0166";gene=pgi";inference=ab initio prediction:Prodigal:2.6,similar to AA sequence:UniProtKB:A0R3N9";locus_tag=DPBFBJBA_00519";product=Glucose-6-phosphate isomerase	A9	Bacteria
HMEJDMKA_01843	-3.15164	0.00898052	HMEJDMKA_01843;inference=ab initio prediction:Prodigal:2.6";locus_tag=HMEJDMKA_01843";product=hypothetical protein	B16	Bacteria;Bacteroidetes
HMEJDMKA_02650	-1.24632	0.00896841	HMEJDMKA_02650;eC_number=3.4.24.-";dbxref=COG:COG0750";inference=ab initio prediction:Prodigal:2.6,similar to AA sequence:UniProtKB:O67776";locus_tag=HMEJDMKA_02650";product=Putative zinc metalloprotease	B16	Bacteria;Bacteroidetes
IOIKFDHD_02080	2.21671	0.00898159	IOIKFDHD_02080;Name=rpsB";dbxref=COG:COG0052";gene=rpsB";inference=ab initio prediction:Prodigal:2.6,similar to AA sequence:UniProtKB:A2RNV0";locus_tag=IOIKFDHD_02080";product=30S ribosomal protein S2	B43	Bacteria
BCAGEAMG_00153	-5.68294	0.00897732	BCAGEAMG_00153;eC_number=2.7.8.-";Name=clsA_1";dbxref=COG:COG1502";gene=clsA_1";inference=ab initio prediction:Prodigal:2.6,similar to AA sequence:UniProtKB:P71040";locus_tag=BCAGEAMG_00153";product=Major cardiolipin synthase ClsA	B7	Bacteria;Proteobacteria;Deltaproteobacteria;Desulfuromonadales
BGPMCBJC_01375	6.72831	0.00899515	BGPMCBJC_01375;inference=ab initio prediction:Prodigal:2.6";locus_tag=BGPMCBJC_01375";product=hypothetical protein	B44	Bacteria
DGOECHBH_01190	-4.6143	0.00900464	DGOECHBH_01190;eC_number=3.4.-.-";Name=bepA_2";gene=bepA_2";inference=ab initio prediction:Prodigal:2.6,protein motif:HAMAP:MF_00997";locus_tag=DGOECHBH_01190";product=Beta-barrel assembly-enhancing protease	A36	Bacteria
PHHGDFOP_01541	4.21528	0.00901222	PHHGDFOP_01541;eC_number=4.1.3.27";Name=trpG";dbxref=COG:COG0512";gene=trpG";inference=ab initio prediction:Prodigal:2.6,similar to AA sequence:UniProtKB:P00901";locus_tag=PHHGDFOP_01541";product=Anthranilate synthase component 2	A33	Bacteria;Proteobacteria;Deltaproteobacteria;Desulfuromonadales;Geobacteraceae
EPJIHCHF_00886	-2.74344	0.00902142	EPJIHCHF_00886;eC_number=1.7.99.1";Name=hcp";dbxref=COG:COG1151";gene=hcp";inference=ab initio prediction:Prodigal:2.6,similar to AA sequence:UniProtKB:P75825";locus_tag=EPJIHCHF_00886";product=Hydroxylamine reductase	B37	Bacteria
HMEJDMKA_01685	-1.96883	0.00903329	HMEJDMKA_01685;inference=ab initio prediction:Prodigal:2.6";locus_tag=HMEJDMKA_01685";product=hypothetical protein	B16	Bacteria;Bacteroidetes
CLJBGMNG_01589	-2.55367	0.00904196	CLJBGMNG_01589;Name=ribZ";gene=ribZ";inference=ab initio prediction:Prodigal:2.6,similar to AA sequence:UniProtKB:Q180E3";locus_tag=CLJBGMNG_01589";product=Riboflavin transporter RibZ	B25	Bacteria
CMECPNAK_01674	3.79514	0.00907501	CMECPNAK_01674;eC_number=6.3.4.2";Name=pyrG";gene=pyrG";inference=ab initio prediction:Prodigal:2.6,similar to AA sequence:UniProtKB:P99072";locus_tag=CMECPNAK_01674";product=CTP synthase	A15	Bacteria;Firmicutes
HMEJDMKA_00192	-2.1956	0.00907176	HMEJDMKA_00192;eC_number=1.2.7.1";Name=por";dbxref=COG:COG0674";gene=por";inference=ab initio prediction:Prodigal:2.6,similar to AA sequence:UniProtKB:P94692";locus_tag=HMEJDMKA_00192";product=Pyruvate synthase	B16	Bacteria;Bacteroidetes
HHONGFGL_00202	-2.44426	0.00906481	HHONGFGL_00202;inference=ab initio prediction:Prodigal:2.6";locus_tag=HHONGFGL_00202";product=hypothetical protein	B2	Bacteria
LAFEMMGJ_02922	-2.83621	0.00906751	LAFEMMGJ_02922;eC_number=2.8.1.7";Name=csd";gene=csd";inference=ab initio prediction:Prodigal:2.6,similar to AA sequence:UniProtKB:P99177";locus_tag=LAFEMMGJ_02922";product=putative cysteine desulfurase	B40	Bacteria;Bacteroidetes
PMFBGOMJ_02399	5.37005	0.00907142	PMFBGOMJ_02399;eC_number=3.1.3.82";dbxref=COG:COG0241";inference=ab initio prediction:Prodigal:2.6,similar to AA sequence:UniProtKB:Q7WG29";locus_tag=PMFBGOMJ_02399";product=D-glycero-beta-D-manno-heptose-1%2C7-bisphosphate 7-phosphatase	B5	Bacteria;Proteobacteria;Betaproteobacteria
HHONGFGL_04589	-2.02546	0.00908485	HHONGFGL_04589;eC_number=2.1.1.-";Name=hpnP_2";gene=hpnP_2";inference=ab initio prediction:Prodigal:2.6,similar to AA sequence:UniProtKB:B3QHD1";locus_tag=HHONGFGL_04589";product=Hopanoid C-2 methylase	B2	Bacteria
LHNHJDGH_02107	13.5008	0.00909337	LHNHJDGH_02107;Name=cckA_22";gene=cckA_22";inference=ab initio prediction:Prodigal:2.6,similar to AA sequence:UniProtKB:P0DOA0";locus_tag=LHNHJDGH_02107";product=Sensor kinase CckA	B23	Bacteria;Proteobacteria;Deltaproteobacteria;Desulfobacterales;Desulfobacteraceae
BJGNKILJ_02092	-2.02541	0.00912886	BJGNKILJ_02092;eC_number=3.6.4.-";Name=mfd";gene=mfd";inference=ab initio prediction:Prodigal:2.6,similar to AA sequence:UniProtKB:Q7A7B2";locus_tag=BJGNKILJ_02092";product=Transcription-repair-coupling factor	A16	Bacteria;Bacteroidetes
KAALPGPM_02524	-1.23356	0.00914063	KAALPGPM_02524;eC_number=1.1.1.18";Name=iolG_15";dbxref=COG:COG0673";gene=iolG_15";inference=ab initio prediction:Prodigal:2.6,similar to AA sequence:UniProtKB:Q9WYP5";locus_tag=KAALPGPM_02524";product=Myo-inositol 2-dehydrogenase	A1	Bacteria;Bacteroidetes
PHHGDFOP_00330	3.7321	0.00914226	PHHGDFOP_00330;inference=ab initio prediction:Prodigal:2.6";locus_tag=PHHGDFOP_00330";product=hypothetical protein	A33	Bacteria;Proteobacteria;Deltaproteobacteria;Desulfuromonadales;Geobacteraceae
HMEJDMKA_03026	-2.77788	0.00913296	HMEJDMKA_03026;eC_number=6.3.5.4";Name=asnB_4";dbxref=COG:COG0367";gene=asnB_4";inference=ab initio prediction:Prodigal:2.6,similar to AA sequence:UniProtKB:P54420";locus_tag=HMEJDMKA_03026";product=Asparagine synthetase [glutamine-hydrolyzing] 1	B16	Bacteria;Bacteroidetes
HOIFKPIC_00285	3.37886	0.0091253	HOIFKPIC_00285;inference=ab initio prediction:Prodigal:2.6";locus_tag=HOIFKPIC_00285";product=hypothetical protein	B47	Bacteria;Proteobacteria;Deltaproteobacteria;Desulfuromonadales;Geobacteraceae
HOIFKPIC_02612	2.74815	0.009138	HOIFKPIC_02612;inference=ab initio prediction:Prodigal:2.6";locus_tag=HOIFKPIC_02612";product=hypothetical protein	B47	Bacteria;Proteobacteria;Deltaproteobacteria;Desulfuromonadales;Geobacteraceae
MKKBNLDL_02193	-3.52118	0.00932744	MKKBNLDL_02193;Name=lipO_8";dbxref=COG:COG1653";gene=lipO_8";inference=ab initio prediction:Prodigal:2.6,similar to AA sequence:UniProtKB:P37966";locus_tag=MKKBNLDL_02193";product=Lipoprotein LipO	A12	Bacteria
BJGNKILJ_02068	-6.77004	0.00934922	BJGNKILJ_02068;inference=ab initio prediction:Prodigal:2.6,similar to AA sequence:UniProtKB:Q1Q0T4";locus_tag=BJGNKILJ_02068";product=Hydrazine synthase subunit beta	A16	Bacteria;Bacteroidetes
NEPJAMCM_00590	-1.67993	0.00930633	NEPJAMCM_00590;eC_number=2.5.-.-";inference=ab initio prediction:Prodigal:2.6,protein motif:HAMAP:MF_00640";locus_tag=NEPJAMCM_00590";product=Deoxyhypusine synthase-like protein	A25	Bacteria
NEPJAMCM_00774	-2.25778	0.00937666	NEPJAMCM_00774;Name=cycA1_1";gene=cycA1_1";inference=ab initio prediction:Prodigal:2.6,similar to AA sequence:UniProtKB:Q57142";locus_tag=NEPJAMCM_00774";product=Cytochrome c-554	A25	Bacteria
NEPJAMCM_02759	-1.70856	0.009381	NEPJAMCM_02759;Name=cotH_4";dbxref=COG:COG5337";gene=cotH_4";inference=ab initio prediction:Prodigal:2.6,similar to AA sequence:UniProtKB:Q45535";locus_tag=NEPJAMCM_02759";product=Inner spore coat protein H	A25	Bacteria
NEPJAMCM_05453	-1.15248	0.00942937	NEPJAMCM_05453;inference=ab initio prediction:Prodigal:2.6";locus_tag=NEPJAMCM_05453";product=hypothetical protein	A25	Bacteria
EBGGMOPP_03286	-8.38281	0.00944973	EBGGMOPP_03286;eC_number=2.2.1.7";Name=dxs";gene=dxs";inference=ab initio prediction:Prodigal:2.6,similar to AA sequence:UniProtKB:Q9RBN6";locus_tag=EBGGMOPP_03286";product=1-deoxy-D-xylulose-5-phosphate synthase	A27	Bacteria;Actinobacteria;Actinomycetia;Micrococcales
PHHGDFOP_01291	3.9225	0.00933919	PHHGDFOP_01291;Name=dnaJ_2";dbxref=COG:COG0484";gene=dnaJ_2";inference=ab initio prediction:Prodigal:2.6,similar to AA sequence:UniProtKB:O87778";locus_tag=PHHGDFOP_01291";product=Chaperone protein DnaJ	A33	Bacteria;Proteobacteria;Deltaproteobacteria;Desulfuromonadales;Geobacteraceae
PHHGDFOP_01724	3.74685	0.00941375	PHHGDFOP_01724;eC_number=6.3.4.19";Name=tilS";dbxref=COG:COG0037";gene=tilS";inference=ab initio prediction:Prodigal:2.6,similar to AA sequence:UniProtKB:P37563";locus_tag=PHHGDFOP_01724";product=tRNA(Ile)-lysidine synthase	A33	Bacteria;Proteobacteria;Deltaproteobacteria;Desulfuromonadales;Geobacteraceae
DGOECHBH_00006	-2.63014	0.00946677	DGOECHBH_00006;eC_number=2.7.13.3";Name=zraS_1";gene=zraS_1";inference=ab initio prediction:Prodigal:2.6,similar to AA sequence:UniProtKB:P14377";locus_tag=DGOECHBH_00006";product=Sensor protein ZraS	A36	Bacteria
LDFLFJEJ_00005	4.37269	0.00923054	LDFLFJEJ_00005;Name=fusA";dbxref=COG:COG0480";gene=fusA";inference=ab initio prediction:Prodigal:2.6,similar to AA sequence:UniProtKB:Q5SHN5";locus_tag=LDFLFJEJ_00005";product=Elongation factor G	A3	Bacteria;Actinobacteria;Actinomycetia;Micrococcales
GHNPANGO_00301	-5.04511	0.00943042	GHNPANGO_00301;Name=hupB";dbxref=COG:COG0776";gene=hupB";inference=ab initio prediction:Prodigal:2.6,similar to AA sequence:UniProtKB:P02344";locus_tag=GHNPANGO_00301";product=DNA-binding protein HRm	A8	Bacteria
DPBFBJBA_01962	-0.684787	0.00940328	DPBFBJBA_01962;inference=ab initio prediction:Prodigal:2.6";locus_tag=DPBFBJBA_01962";product=hypothetical protein	A9	Bacteria
DPBFBJBA_02545	-1.97848	0.00924644	DPBFBJBA_02545;eC_number=2.7.1.40";Name=pyk_2";gene=pyk_2";inference=ab initio prediction:Prodigal:2.6,similar to AA sequence:UniProtKB:Q02499";locus_tag=DPBFBJBA_02545";product=Pyruvate kinase	A9	Bacteria
HMEJDMKA_00845	-1.16216	0.00921793	HMEJDMKA_00845;eC_number=1.6.1.2";Name=pntAA";dbxref=COG:COG3288";gene=pntAA";inference=ab initio prediction:Prodigal:2.6,similar to AA sequence:UniProtKB:Q2RSB2";locus_tag=HMEJDMKA_00845";product=NAD(P) transhydrogenase subunit alpha part 1	B16	Bacteria;Bacteroidetes
HMEJDMKA_01039	-2.22797	0.00941842	HMEJDMKA_01039;Name=tolB_2";gene=tolB_2";inference=ab initio prediction:Prodigal:2.6,protein motif:HAMAP:MF_00671";locus_tag=HMEJDMKA_01039";product=Protein TolB	B16	Bacteria;Bacteroidetes
HMEJDMKA_01884	-2.90985	0.00932714	HMEJDMKA_01884;inference=ab initio prediction:Prodigal:2.6";locus_tag=HMEJDMKA_01884";product=hypothetical protein	B16	Bacteria;Bacteroidetes
HMEJDMKA_02128	-2.49292	0.00947017	HMEJDMKA_02128;inference=ab initio prediction:Prodigal:2.6";locus_tag=HMEJDMKA_02128";product=hypothetical protein	B16	Bacteria;Bacteroidetes
NIEEALCC_02288	-0.781938	0.00924339	NIEEALCC_02288;eC_number=5.3.1.25";Name=fucI_3";dbxref=COG:COG2407";gene=fucI_3";inference=ab initio prediction:Prodigal:2.6,similar to AA sequence:UniProtKB:Q97N97";locus_tag=NIEEALCC_02288";product=L-fucose isomerase	B21	Bacteria;Bacteroidetes
CGLMKKJK_00799	-6.51985	0.0092642	CGLMKKJK_00799;eC_number=1.1.1.95";Name=serA";dbxref=COG:COG0111";gene=serA";inference=ab initio prediction:Prodigal:2.6,similar to AA sequence:UniProtKB:P9WNX3";locus_tag=CGLMKKJK_00799";product=D-3-phosphoglycerate dehydrogenase	B22	Bacteria
CGLMKKJK_02635	-3.73879	0.0094269	CGLMKKJK_02635;inference=ab initio prediction:Prodigal:2.6";locus_tag=CGLMKKJK_02635";product=hypothetical protein	B22	Bacteria
CLJBGMNG_01077	1.82731	0.00929177	CLJBGMNG_01077;inference=ab initio prediction:Prodigal:2.6";locus_tag=CLJBGMNG_01077";product=hypothetical protein	B25	Bacteria
MHAKNGPF_02089	-1.72809	0.00947276	MHAKNGPF_02089;Name=nagC_4";dbxref=COG:COG1940";gene=nagC_4";inference=ab initio prediction:Prodigal:2.6,similar to AA sequence:UniProtKB:P0AF20";locus_tag=MHAKNGPF_02089";product=N-acetylglucosamine repressor	B28	Bacteria
HHONGFGL_01185	-0.923685	0.00927215	HHONGFGL_01185;Name=phoP_1";gene=phoP_1";inference=ab initio prediction:Prodigal:2.6,similar to AA sequence:UniProtKB:D0ZV90";locus_tag=HHONGFGL_01185";product=Virulence transcriptional regulatory protein PhoP	B2	Bacteria
HHONGFGL_02844	-1.4769	0.00944444	HHONGFGL_02844;eC_number=2.3.1.-";Name=plsX";dbxref=COG:COG0416";gene=plsX";inference=ab initio prediction:Prodigal:2.6,similar to AA sequence:UniProtKB:P71018";locus_tag=HHONGFGL_02844";product=Phosphate acyltransferase	B2	Bacteria
HHONGFGL_03362	-3.3149	0.00926697	HHONGFGL_03362;Name=rpsB";dbxref=COG:COG0052";gene=rpsB";inference=ab initio prediction:Prodigal:2.6,similar to AA sequence:UniProtKB:A0QVB8";locus_tag=HHONGFGL_03362";product=30S ribosomal protein S2	B2	Bacteria
FKMPEOLC_02808	3.5776	0.00939778	FKMPEOLC_02808;inference=ab initio prediction:Prodigal:2.6";locus_tag=FKMPEOLC_02808";product=hypothetical protein	B32	Bacteria;Proteobacteria;Deltaproteobacteria;Desulfovibrionales;Desulfovibrionaceae
GPJHLCPC_00688	-1.88197	0.00937734	GPJHLCPC_00688;eC_number=2.2.1.6";Name=ilvB_2";dbxref=COG:COG0028";gene=ilvB_2";inference=ab initio prediction:Prodigal:2.6,similar to AA sequence:UniProtKB:P37251";locus_tag=GPJHLCPC_00688";product=Acetolactate synthase large subunit	B34	Bacteria
IOBJJNGC_00051	-2.12623	0.00946826	IOBJJNGC_00051;Name=ccoP";gene=ccoP";inference=ab initio prediction:Prodigal:2.6,similar to AA sequence:UniProtKB:Q5GCA5";locus_tag=IOBJJNGC_00051";product=Cbb3-type cytochrome c oxidase subunit CcoP	B36	Bacteria
IOBJJNGC_00878	-0.919851	0.00936031	IOBJJNGC_00878;eC_number=4.1.1.32";Name=pckG";dbxref=COG:COG1274";gene=pckG";inference=ab initio prediction:Prodigal:2.6,similar to AA sequence:UniProtKB:Q9AGJ6";locus_tag=IOBJJNGC_00878";product=Phosphoenolpyruvate carboxykinase [GTP]	B36	Bacteria
IOBJJNGC_01391	-3.59586	0.00944481	IOBJJNGC_01391;inference=ab initio prediction:Prodigal:2.6";locus_tag=IOBJJNGC_01391";product=hypothetical protein	B36	Bacteria
IOBJJNGC_03062	-1.14442	0.0093598	IOBJJNGC_03062;eC_number=3.4.21.-";inference=ab initio prediction:Prodigal:2.6,similar to AA sequence:UniProtKB:Q45670";locus_tag=IOBJJNGC_03062";product=Thermophilic serine proteinase	B36	Bacteria
IOBJJNGC_03726	1.17484	0.00945237	IOBJJNGC_03726;inference=ab initio prediction:Prodigal:2.6";locus_tag=IOBJJNGC_03726";product=hypothetical protein	B36	Bacteria
IOBJJNGC_04729	-1.0425	0.00921663	IOBJJNGC_04729;inference=ab initio prediction:Prodigal:2.6";locus_tag=IOBJJNGC_04729";product=hypothetical protein	B36	Bacteria
IOBJJNGC_04740	-1.39985	0.00925433	IOBJJNGC_04740;inference=ab initio prediction:Prodigal:2.6";locus_tag=IOBJJNGC_04740";product=hypothetical protein	B36	Bacteria
IOBJJNGC_06308	5.99416	0.0092974	IOBJJNGC_06308;inference=ab initio prediction:Prodigal:2.6";locus_tag=IOBJJNGC_06308";product=hypothetical protein	B36	Bacteria
EPJIHCHF_00436	-1.79828	0.00935129	EPJIHCHF_00436;Name=tupA";gene=tupA";inference=ab initio prediction:Prodigal:2.6,similar to AA sequence:UniProtKB:Q93KD6";locus_tag=EPJIHCHF_00436";product=Tungstate-binding protein TupA	B37	Bacteria
JDPDKBHN_02493	-7.32106	0.00941224	JDPDKBHN_02493;eC_number=1.2.7.-";Name=nifJ_1";dbxref=COG:COG0674";gene=nifJ_1";inference=ab initio prediction:Prodigal:2.6,similar to AA sequence:UniProtKB:Q06879";locus_tag=JDPDKBHN_02493";product=Pyruvate-flavodoxin oxidoreductase	B42	Bacteria;Proteobacteria;Deltaproteobacteria;Desulfuromonadales;Desulfuromonadaceae
JDPDKBHN_02694	-3.83205	0.00920211	JDPDKBHN_02694;eC_number=6.4.1.7";Name=cfiB";dbxref=COG:COG0439";gene=cfiB";inference=ab initio prediction:Prodigal:2.6,similar to AA sequence:UniProtKB:D3DJ42";locus_tag=JDPDKBHN_02694";product=2-oxoglutarate carboxylase small subunit	B42	Bacteria;Proteobacteria;Deltaproteobacteria;Desulfuromonadales;Desulfuromonadaceae
IOIKFDHD_01086	2.63592	0.00943365	IOIKFDHD_01086;eC_number=1.3.-.-";Name=pyrD_1";gene=pyrD_1";inference=ab initio prediction:Prodigal:2.6,protein motif:HAMAP:MF_00224";locus_tag=IOIKFDHD_01086";product=Dihydroorotate dehydrogenase	B43	Bacteria
IOIKFDHD_03410	1.90132	0.00940081	IOIKFDHD_03410;Name=nagC";dbxref=COG:COG1940";gene=nagC";inference=ab initio prediction:Prodigal:2.6,similar to AA sequence:UniProtKB:P0AF20";locus_tag=IOIKFDHD_03410";product=N-acetylglucosamine repressor	B43	Bacteria
HNCACCKO_01320	-5.56394	0.0093826	HNCACCKO_01320;eC_number=1.-.-.-";inference=ab initio prediction:Prodigal:2.6,similar to AA sequence:UniProtKB:P32382";locus_tag=HNCACCKO_01320";product=NADH oxidase	B45	Bacteria
HOIFKPIC_01463	3.69172	0.00942426	HOIFKPIC_01463;eC_number=4.2.2.-";Name=slt_2";dbxref=COG:COG0741";gene=slt_2";inference=ab initio prediction:Prodigal:2.6,similar to AA sequence:UniProtKB:P0AGC3";locus_tag=HOIFKPIC_01463";product=Soluble lytic murein transglycosylase	B47	Bacteria;Proteobacteria;Deltaproteobacteria;Desulfuromonadales;Geobacteraceae
GMFAOAFM_00251	-1.08638	0.00940201	GMFAOAFM_00251;eC_number=6.3.2.8";Name=murC";gene=murC";inference=ab initio prediction:Prodigal:2.6,similar to AA sequence:UniProtKB:P65475";locus_tag=GMFAOAFM_00251";product=UDP-N-acetylmuramate--L-alanine ligase	B6	Bacteria;Firmicutes
GMFAOAFM_00273	1.49658	0.00934883	GMFAOAFM_00273;inference=ab initio prediction:Prodigal:2.6";locus_tag=GMFAOAFM_00273";product=hypothetical protein	B6	Bacteria;Firmicutes
ICKIEHJA_02665	8.77771	0.00926043	ICKIEHJA_02665;dbxref=COG:COG1702";inference=ab initio prediction:Prodigal:2.6,similar to AA sequence:UniProtKB:P9WIA3";locus_tag=ICKIEHJA_02665";product=PhoH-like protein	B8	Bacteria;Proteobacteria;Betaproteobacteria;Rhodocyclales;Azonexaceae;Dechloromonas;Dechloromonas sp. HYN0024
LDFLFJEJ_00819	-1.16387	0.00949194	LDFLFJEJ_00819;eC_number=2.7.7.85";Name=disA";dbxref=COG:COG1623";gene=disA";inference=ab initio prediction:Prodigal:2.6,similar to AA sequence:UniProtKB:Q9X8L6";locus_tag=LDFLFJEJ_00819";product=DNA integrity scanning protein DisA	A3	Bacteria;Actinobacteria;Actinomycetia;Micrococcales
CLJBGMNG_02582	-5.83912	0.0094951	CLJBGMNG_02582;inference=ab initio prediction:Prodigal:2.6";locus_tag=CLJBGMNG_02582";product=hypothetical protein	B25	Bacteria
BGPMCBJC_02543	-1.81899	0.00948689	BGPMCBJC_02543;Name=fusA_2";dbxref=COG:COG0480";gene=fusA_2";inference=ab initio prediction:Prodigal:2.6,similar to AA sequence:UniProtKB:Q5SHN5";locus_tag=BGPMCBJC_02543";product=Elongation factor G	B44	Bacteria
JMDGKOJB_00397	2.64781	0.00952038	JMDGKOJB_00397;eC_number=2.7.13.3";Name=cheA_1";dbxref=COG:COG0643";gene=cheA_1";inference=ab initio prediction:Prodigal:2.6,similar to AA sequence:UniProtKB:P07363";locus_tag=JMDGKOJB_00397";product=Chemotaxis protein CheA	A22	Bacteria;Proteobacteria;Deltaproteobacteria;Desulfovibrionales;Desulfovibrionaceae
DGOECHBH_01720	-7.37122	0.00951668	DGOECHBH_01720;Name=fliF";dbxref=COG:COG1766";gene=fliF";inference=ab initio prediction:Prodigal:2.6,similar to AA sequence:UniProtKB:P25798";locus_tag=DGOECHBH_01720";product=Flagellar M-ring protein	A36	Bacteria
FKMPEOLC_00728	3.65457	0.00950292	FKMPEOLC_00728;inference=ab initio prediction:Prodigal:2.6";locus_tag=FKMPEOLC_00728";product=hypothetical protein	B32	Bacteria;Proteobacteria;Deltaproteobacteria;Desulfovibrionales;Desulfovibrionaceae
BGPMCBJC_00206	2.19676	0.00952818	BGPMCBJC_00206;inference=ab initio prediction:Prodigal:2.6";locus_tag=BGPMCBJC_00206";product=hypothetical protein	B44	Bacteria
BGPMCBJC_02300	3.80024	0.00952307	BGPMCBJC_02300;Name=cspLA";dbxref=COG:COG1278";gene=cspLA";inference=ab initio prediction:Prodigal:2.6,similar to AA sequence:UniProtKB:P0A355";locus_tag=BGPMCBJC_02300";product=Cold shock-like protein CspLA	B44	Bacteria
PHHGDFOP_00312	4.85049	0.00960208	PHHGDFOP_00312;eC_number=5.3.1.28";Name=gmhA";dbxref=COG:COG0279";gene=gmhA";inference=ab initio prediction:Prodigal:2.6,similar to AA sequence:UniProtKB:Q93UJ2";locus_tag=PHHGDFOP_00312";product=Phosphoheptose isomerase	A33	Bacteria;Proteobacteria;Deltaproteobacteria;Desulfuromonadales;Geobacteraceae
JGKLDCAD_02733	1.67267	0.00956024	JGKLDCAD_02733;Name=fur_2";dbxref=COG:COG0735";gene=fur_2";inference=ab initio prediction:Prodigal:2.6,similar to AA sequence:UniProtKB:P0C631";locus_tag=JGKLDCAD_02733";product=Ferric uptake regulation protein	A39	Bacteria;Bacteroidetes;Bacteroidia;Marinilabiliales;Prolixibacteraceae
HLKGEMOI_00429	-2.28869	0.00959649	HLKGEMOI_00429;eC_number=1.1.5.2";Name=gcd_1";dbxref=COG:COG4993";gene=gcd_1";inference=ab initio prediction:Prodigal:2.6,similar to AA sequence:UniProtKB:P15877";locus_tag=HLKGEMOI_00429";product=Quinoprotein glucose dehydrogenase	A4	Bacteria
HLKGEMOI_02186	-2.88138	0.00959289	HLKGEMOI_02186;eC_number=2.5.1.6";Name=metK";dbxref=COG:COG0192";gene=metK";inference=ab initio prediction:Prodigal:2.6,similar to AA sequence:UniProtKB:P0A817";locus_tag=HLKGEMOI_02186";product=S-adenosylmethionine synthase	A4	Bacteria
GHNPANGO_00853	-4.90237	0.00958415	GHNPANGO_00853;inference=ab initio prediction:Prodigal:2.6";locus_tag=GHNPANGO_00853";product=hypothetical protein	A8	Bacteria
DPBFBJBA_00594	-1.90625	0.00955352	DPBFBJBA_00594;eC_number=6.2.1.5";Name=sucD_2";dbxref=COG:COG0074";gene=sucD_2";inference=ab initio prediction:Prodigal:2.6,similar to AA sequence:UniProtKB:P0AGE9";locus_tag=DPBFBJBA_00594";product=Succinate--CoA ligase [ADP-forming] subunit alpha	A9	Bacteria
OALJDEPD_02103	-7.40794	0.00957387	OALJDEPD_02103;Name=secY";dbxref=COG:COG0201";gene=secY";inference=ab initio prediction:Prodigal:2.6,similar to AA sequence:UniProtKB:P9WGN3";locus_tag=OALJDEPD_02103";product=Protein translocase subunit SecY	B13	Bacteria;Bacteroidetes
HMEJDMKA_00304	-2.67393	0.00955442	HMEJDMKA_00304;Name=susC_1";gene=susC_1";inference=ab initio prediction:Prodigal:2.6,similar to AA sequence:UniProtKB:Q8A1G1";locus_tag=HMEJDMKA_00304";product=TonB-dependent receptor SusC	B16	Bacteria;Bacteroidetes
CGLMKKJK_01165	-5.71616	0.00957814	CGLMKKJK_01165;eC_number=1.4.1.3";Name=gdhA";gene=gdhA";inference=ab initio prediction:Prodigal:2.6,similar to AA sequence:UniProtKB:P95544";locus_tag=CGLMKKJK_01165";product=NAD(P)-specific glutamate dehydrogenase	B22	Bacteria
IOIKFDHD_01240	1.44802	0.00954747	IOIKFDHD_01240;eC_number=1.1.1.267";Name=dxr";dbxref=COG:COG0743";gene=dxr";inference=ab initio prediction:Prodigal:2.6,similar to AA sequence:UniProtKB:Q9RCT1";locus_tag=IOIKFDHD_01240";product=1-deoxy-D-xylulose 5-phosphate reductoisomerase	B43	Bacteria
ICKIEHJA_01212	2.27893	0.00960026	ICKIEHJA_01212;Name=hup";dbxref=COG:COG0776";gene=hup";inference=ab initio prediction:Prodigal:2.6,similar to AA sequence:UniProtKB:P05514";locus_tag=ICKIEHJA_01212";product=DNA-binding protein HU	B8	Bacteria;Proteobacteria;Betaproteobacteria;Rhodocyclales;Azonexaceae;Dechloromonas;Dechloromonas sp. HYN0024
HOIFKPIC_02675	6.91401	0.00961082	HOIFKPIC_02675;eC_number=3.4.24.-";Name=htpX_2";dbxref=COG:COG0501";gene=htpX_2";inference=ab initio prediction:Prodigal:2.6,similar to AA sequence:UniProtKB:P9WHS5";locus_tag=HOIFKPIC_02675";product=Protease HtpX	B47	Bacteria;Proteobacteria;Deltaproteobacteria;Desulfuromonadales;Geobacteraceae
NEPJAMCM_03107	2.23188	0.00967567	NEPJAMCM_03107;Name=cusA_2";dbxref=COG:COG3696";gene=cusA_2";inference=ab initio prediction:Prodigal:2.6,similar to AA sequence:UniProtKB:P38054";locus_tag=NEPJAMCM_03107";product=Cation efflux system protein CusA	A25	Bacteria
HLKGEMOI_01522	-2.56957	0.0096634	HLKGEMOI_01522;inference=ab initio prediction:Prodigal:2.6,similar to AA sequence:UniProtKB:A7LXT5";locus_tag=HLKGEMOI_01522";product=SusD-like protein	A4	Bacteria
HLKGEMOI_03213	-2.82997	0.00965582	HLKGEMOI_03213;eC_number=5.4.2.2";Name=algC";gene=algC";inference=ab initio prediction:Prodigal:2.6,similar to AA sequence:UniProtKB:Q02E40";locus_tag=HLKGEMOI_03213";product=Phosphomannomutase/phosphoglucomutase	A4	Bacteria
IOBJJNGC_02577	-2.33073	0.00966112	IOBJJNGC_02577;Name=rcp1_10";gene=rcp1_10";inference=ab initio prediction:Prodigal:2.6,similar to AA sequence:UniProtKB:Q55169";locus_tag=IOBJJNGC_02577";product=Response regulator rcp1	B36	Bacteria
IOBJJNGC_03559	-1.06678	0.00966523	IOBJJNGC_03559;inference=ab initio prediction:Prodigal:2.6";locus_tag=IOBJJNGC_03559";product=hypothetical protein	B36	Bacteria
HOIFKPIC_02766	2.85419	0.00967688	HOIFKPIC_02766;Name=acrB";dbxref=COG:COG0841";gene=acrB";inference=ab initio prediction:Prodigal:2.6,similar to AA sequence:UniProtKB:P31224";locus_tag=HOIFKPIC_02766";product=Multidrug efflux pump subunit AcrB	B47	Bacteria;Proteobacteria;Deltaproteobacteria;Desulfuromonadales;Geobacteraceae
PHHGDFOP_01420	6.03817	0.00968467	PHHGDFOP_01420;Name=atoC_9";dbxref=COG:COG2204";gene=atoC_9";inference=ab initio prediction:Prodigal:2.6,similar to AA sequence:UniProtKB:Q06065";locus_tag=PHHGDFOP_01420";product=Regulatory protein AtoC	A33	Bacteria;Proteobacteria;Deltaproteobacteria;Desulfuromonadales;Geobacteraceae
IOBJJNGC_06154	2.84377	0.00969115	IOBJJNGC_06154;Name=fdnH";dbxref=COG:COG0437";gene=fdnH";inference=ab initio prediction:Prodigal:2.6,similar to AA sequence:UniProtKB:P0AAJ3";locus_tag=IOBJJNGC_06154";product=Formate dehydrogenase%2C nitrate-inducible%2C iron-sulfur subunit	B36	Bacteria
BJGNKILJ_00541	2.3696	0.00992882	BJGNKILJ_00541;inference=ab initio prediction:Prodigal:2.6";locus_tag=BJGNKILJ_00541";product=hypothetical protein	A16	Bacteria;Bacteroidetes
DIDAGAJH_02966	0.463685	0.00996746	DIDAGAJH_02966;eC_number=2.1.1.192";Name=rlmN_2";gene=rlmN_2";inference=ab initio prediction:Prodigal:2.6,similar to AA sequence:UniProtKB:A6QGB8";locus_tag=DIDAGAJH_02966";product=putative dual-specificity RNA methyltransferase RlmN	A19	Bacteria
KAALPGPM_00014	-3.63873	0.00990946	KAALPGPM_00014;eC_number=1.4.7.1";Name=gltB";gene=gltB";inference=ab initio prediction:Prodigal:2.6,similar to AA sequence:UniProtKB:P55037";locus_tag=KAALPGPM_00014";product=Ferredoxin-dependent glutamate synthase 1	A1	Bacteria;Bacteroidetes
KAALPGPM_03009	-3.65488	0.0098065	KAALPGPM_03009;Name=bamB_10";gene=bamB_10";inference=ab initio prediction:Prodigal:2.6,protein motif:HAMAP:MF_00923";locus_tag=KAALPGPM_03009";product=Outer membrane protein assembly factor BamB	A1	Bacteria;Bacteroidetes
NEPJAMCM_01178	-4.22989	0.0099645	NEPJAMCM_01178;inference=ab initio prediction:Prodigal:2.6";locus_tag=NEPJAMCM_01178";product=hypothetical protein	A25	Bacteria
NEPJAMCM_02502	-2.09397	0.00990559	NEPJAMCM_02502;Name=hxcR_1";dbxref=COG:COG2804";gene=hxcR_1";inference=ab initio prediction:Prodigal:2.6,similar to AA sequence:UniProtKB:Q9I5N9";locus_tag=NEPJAMCM_02502";product=putative type II secretion system protein HxcR	A25	Bacteria
NEPJAMCM_03246	-2.18459	0.00986222	NEPJAMCM_03246;Name=pilT_5";dbxref=COG:COG2805";gene=pilT_5";inference=ab initio prediction:Prodigal:2.6,similar to AA sequence:UniProtKB:P24559";locus_tag=NEPJAMCM_03246";product=Twitching mobility protein	A25	Bacteria
NEPJAMCM_03314	-1.21903	0.00992355	NEPJAMCM_03314;inference=ab initio prediction:Prodigal:2.6";locus_tag=NEPJAMCM_03314";product=hypothetical protein	A25	Bacteria
NEPJAMCM_04632	-1.71158	0.00975025	NEPJAMCM_04632;inference=ab initio prediction:Prodigal:2.6";locus_tag=NEPJAMCM_04632";product=hypothetical protein	A25	Bacteria
NEPJAMCM_04763	-2.02065	0.00988338	NEPJAMCM_04763;dbxref=COG:COG1680";inference=ab initio prediction:Prodigal:2.6,similar to AA sequence:UniProtKB:P9WLZ3";locus_tag=NEPJAMCM_04763";product=putative protein	A25	Bacteria
NEPJAMCM_05065	-0.986408	0.00998465	NEPJAMCM_05065;Name=zraR_4";dbxref=COG:COG2204";gene=zraR_4";inference=ab initio prediction:Prodigal:2.6,similar to AA sequence:UniProtKB:P14375";locus_tag=NEPJAMCM_05065";product=Transcriptional regulatory protein ZraR	A25	Bacteria
NEPJAMCM_05332	-4.87795	0.00985121	NEPJAMCM_05332;inference=ab initio prediction:Prodigal:2.6";locus_tag=NEPJAMCM_05332";product=hypothetical protein	A25	Bacteria
CMCALBDD_01054	-6.30822	0.00997751	CMCALBDD_01054;eC_number=2.7.1.-";Name=ydjH";dbxref=COG:COG0524";gene=ydjH";inference=ab initio prediction:Prodigal:2.6,similar to AA sequence:UniProtKB:P77493";locus_tag=CMCALBDD_01054";product=putative sugar kinase YdjH	A32	Bacteria
PHHGDFOP_00094	3.85919	0.00993032	PHHGDFOP_00094;inference=ab initio prediction:Prodigal:2.6";locus_tag=PHHGDFOP_00094";product=hypothetical protein	A33	Bacteria;Proteobacteria;Deltaproteobacteria;Desulfuromonadales;Geobacteraceae
PHHGDFOP_01317	4.68755	0.00983351	PHHGDFOP_01317;inference=ab initio prediction:Prodigal:2.6";locus_tag=PHHGDFOP_01317";product=hypothetical protein	A33	Bacteria;Proteobacteria;Deltaproteobacteria;Desulfuromonadales;Geobacteraceae
HLKGEMOI_01637	-2.30167	0.00979481	HLKGEMOI_01637;inference=ab initio prediction:Prodigal:2.6";locus_tag=HLKGEMOI_01637";product=hypothetical protein	A4	Bacteria
EFFPEDND_05046	-3.1381	0.00980527	EFFPEDND_05046;eC_number=1.7.2.5";Name=norB_2";gene=norB_2";inference=ab initio prediction:Prodigal:2.6,similar to AA sequence:UniProtKB:P98008";locus_tag=EFFPEDND_05046";product=Nitric oxide reductase subunit B	A6	Bacteria
GHNPANGO_00787	-2.17704	0.00995794	GHNPANGO_00787;inference=ab initio prediction:Prodigal:2.6";locus_tag=GHNPANGO_00787";product=hypothetical protein	A8	Bacteria
GHNPANGO_00791	-1.99008	0.00984369	GHNPANGO_00791;inference=ab initio prediction:Prodigal:2.6";locus_tag=GHNPANGO_00791";product=hypothetical protein	A8	Bacteria
GHNPANGO_02690	-2.34494	0.00989356	GHNPANGO_02690;eC_number=4.2.1.44";Name=iolE_8";gene=iolE_8";inference=ab initio prediction:Prodigal:2.6,protein motif:HAMAP:MF_01672";locus_tag=GHNPANGO_02690";product=Inosose dehydratase	A8	Bacteria
DPBFBJBA_00040	-1.7927	0.00978245	DPBFBJBA_00040;eC_number=2.7.4.22";Name=pyrH";dbxref=COG:COG0528";gene=pyrH";inference=ab initio prediction:Prodigal:2.6,similar to AA sequence:UniProtKB:Q831V1";locus_tag=DPBFBJBA_00040";product=Uridylate kinase	A9	Bacteria
NIEEALCC_01354	4.78094	0.00977343	NIEEALCC_01354;inference=ab initio prediction:Prodigal:2.6";locus_tag=NIEEALCC_01354";product=hypothetical protein	B21	Bacteria;Bacteroidetes
CGLMKKJK_02151	-4.28269	0.00987121	CGLMKKJK_02151;inference=ab initio prediction:Prodigal:2.6";locus_tag=CGLMKKJK_02151";product=hypothetical protein	B22	Bacteria
HHONGFGL_00425	-1.69371	0.00988213	HHONGFGL_00425;eC_number=4.1.99.22";Name=moaA1_1";dbxref=COG:COG2896";gene=moaA1_1";inference=ab initio prediction:Prodigal:2.6,similar to AA sequence:UniProtKB:P9WJS3";locus_tag=HHONGFGL_00425";product=GTP 3'%2C8-cyclase 1	B2	Bacteria
FKMPEOLC_00319	3.60468	0.00995903	FKMPEOLC_00319;inference=ab initio prediction:Prodigal:2.6";locus_tag=FKMPEOLC_00319";product=hypothetical protein	B32	Bacteria;Proteobacteria;Deltaproteobacteria;Desulfovibrionales;Desulfovibrionaceae
FKMPEOLC_00339	3.43334	0.009994	FKMPEOLC_00339;inference=ab initio prediction:Prodigal:2.6";locus_tag=FKMPEOLC_00339";product=hypothetical protein	B32	Bacteria;Proteobacteria;Deltaproteobacteria;Desulfovibrionales;Desulfovibrionaceae
FKMPEOLC_00454	1.64253	0.00978593	FKMPEOLC_00454;Name=tufA_2";dbxref=COG:COG0050";gene=tufA_2";inference=ab initio prediction:Prodigal:2.6,similar to AA sequence:UniProtKB:P64027";locus_tag=FKMPEOLC_00454";product=Elongation factor Tu	B32	Bacteria;Proteobacteria;Deltaproteobacteria;Desulfovibrionales;Desulfovibrionaceae
FKMPEOLC_00462	5.19458	0.00977987	FKMPEOLC_00462;Name=rpsC";dbxref=COG:COG0092";gene=rpsC";inference=ab initio prediction:Prodigal:2.6,similar to AA sequence:UniProtKB:Q6N4U0";locus_tag=FKMPEOLC_00462";product=30S ribosomal protein S3	B32	Bacteria;Proteobacteria;Deltaproteobacteria;Desulfovibrionales;Desulfovibrionaceae
FKMPEOLC_02421	4.36587	0.00985665	FKMPEOLC_02421;eC_number=1.4.1.1";Name=ald";dbxref=COG:COG0686";gene=ald";inference=ab initio prediction:Prodigal:2.6,similar to AA sequence:UniProtKB:Q08352";locus_tag=FKMPEOLC_02421";product=Alanine dehydrogenase	B32	Bacteria;Proteobacteria;Deltaproteobacteria;Desulfovibrionales;Desulfovibrionaceae
GPJHLCPC_02597	-3.10075	0.00993525	GPJHLCPC_02597;eC_number=5.1.3.31";inference=ab initio prediction:Prodigal:2.6,similar to AA sequence:UniProtKB:O50580";locus_tag=GPJHLCPC_02597";product=D-tagatose 3-epimerase	B34	Bacteria
GPJHLCPC_03167	-2.75647	0.00997038	GPJHLCPC_03167;Name=potD";dbxref=COG:COG0687";gene=potD";inference=ab initio prediction:Prodigal:2.6,similar to AA sequence:UniProtKB:P0AFK9";locus_tag=GPJHLCPC_03167";product=Spermidine/putrescine-binding periplasmic protein	B34	Bacteria
KCBGEGHB_01619	-12.0133	0.00981686	KCBGEGHB_01619;eC_number=6.1.1.7";Name=alaS";dbxref=COG:COG0013";gene=alaS";inference=ab initio prediction:Prodigal:2.6,similar to AA sequence:UniProtKB:P00957";locus_tag=KCBGEGHB_01619";product=Alanine--tRNA ligase	B35	Bacteria;Proteobacteria;Betaproteobacteria;Burkholderiales;Oxalobacteraceae
IOBJJNGC_03635	0.862336	0.0099979	IOBJJNGC_03635;Name=gspD_4";dbxref=COG:COG1450";gene=gspD_4";inference=ab initio prediction:Prodigal:2.6,similar to AA sequence:UniProtKB:P45758";locus_tag=IOBJJNGC_03635";product=Putative type II secretion system protein D	B36	Bacteria
IOBJJNGC_04957	-1.3913	0.00997263	IOBJJNGC_04957;eC_number=1.6.5.11";Name=nqo3";dbxref=COG:COG1034";gene=nqo3";inference=ab initio prediction:Prodigal:2.6,similar to AA sequence:UniProtKB:P29915";locus_tag=IOBJJNGC_04957";product=NADH-quinone oxidoreductase chain 3	B36	Bacteria
EPJIHCHF_01449	-2.66052	0.00979334	EPJIHCHF_01449;eC_number=3.5.1.-";Name=icaB";dbxref=COG:COG0726";gene=icaB";inference=ab initio prediction:Prodigal:2.6,similar to AA sequence:UniProtKB:Q6TYB1";locus_tag=EPJIHCHF_01449";product=Poly-beta-1%2C6-N-acetyl-D-glucosamine N-deacetylase	B37	Bacteria
MFKOBCDF_00518	-3.89186	0.00979473	MFKOBCDF_00518;inference=ab initio prediction:Prodigal:2.6";locus_tag=MFKOBCDF_00518";product=hypothetical protein	B38	Bacteria
IOIKFDHD_01147	2.05128	0.00972485	IOIKFDHD_01147;Name=infC";dbxref=COG:COG0290";gene=infC";inference=ab initio prediction:Prodigal:2.6,similar to AA sequence:UniProtKB:P48516";locus_tag=IOIKFDHD_01147";product=Translation initiation factor IF-3	B43	Bacteria
BGPMCBJC_01525	3.65768	0.00979522	BGPMCBJC_01525;inference=ab initio prediction:Prodigal:2.6";locus_tag=BGPMCBJC_01525";product=hypothetical protein	B44	Bacteria
BGPMCBJC_02542	-2.90959	0.00980019	BGPMCBJC_02542;Name=rpsG";dbxref=COG:COG0049";gene=rpsG";inference=ab initio prediction:Prodigal:2.6,similar to AA sequence:UniProtKB:Q6N4T3";locus_tag=BGPMCBJC_02542";product=30S ribosomal protein S7	B44	Bacteria
HOIFKPIC_01075	4.1303	0.00977277	HOIFKPIC_01075;inference=ab initio prediction:Prodigal:2.6";locus_tag=HOIFKPIC_01075";product=hypothetical protein	B47	Bacteria;Proteobacteria;Deltaproteobacteria;Desulfuromonadales;Geobacteraceae
HOIFKPIC_01262	2.3538	0.00982119	HOIFKPIC_01262;inference=ab initio prediction:Prodigal:2.6";locus_tag=HOIFKPIC_01262";product=hypothetical protein	B47	Bacteria;Proteobacteria;Deltaproteobacteria;Desulfuromonadales;Geobacteraceae
HOIFKPIC_02466	1.55111	0.00990068	HOIFKPIC_02466;Name=frzCD";dbxref=COG:COG0840";gene=frzCD";inference=ab initio prediction:Prodigal:2.6,similar to AA sequence:UniProtKB:P43500";locus_tag=HOIFKPIC_02466";product=Frizzy aggregation protein FrzCD	B47	Bacteria;Proteobacteria;Deltaproteobacteria;Desulfuromonadales;Geobacteraceae
HNPIFHAE_00754	3.37052	0.00972781	HNPIFHAE_00754;Name=pleD_2";gene=pleD_2";inference=ab initio prediction:Prodigal:2.6,similar to AA sequence:UniProtKB:B8GZM2";locus_tag=HNPIFHAE_00754";product=Response regulator PleD	B4	Bacteria
PMFBGOMJ_02025	-5.16297	0.00977765	PMFBGOMJ_02025;eC_number=3.5.2.3";Name=pyrC";dbxref=COG:COG0418";gene=pyrC";inference=ab initio prediction:Prodigal:2.6,similar to AA sequence:UniProtKB:Q9KL24";locus_tag=PMFBGOMJ_02025";product=Dihydroorotase	B5	Bacteria;Proteobacteria;Betaproteobacteria
GMFAOAFM_01602	1.6788	0.00986027	GMFAOAFM_01602;inference=ab initio prediction:Prodigal:2.6,similar to AA sequence:UniProtKB:P67153";locus_tag=GMFAOAFM_01602";note=UPF0073 inner membrane protein YqfA";product=hypothetical protein	B6	Bacteria;Firmicutes
BCAGEAMG_00487	-3.42952	0.00986648	BCAGEAMG_00487;eC_number=4.1.1.32";Name=pckG";dbxref=COG:COG1274";gene=pckG";inference=ab initio prediction:Prodigal:2.6,similar to AA sequence:UniProtKB:Q9AGJ6";locus_tag=BCAGEAMG_00487";product=Phosphoenolpyruvate carboxykinase [GTP]	B7	Bacteria;Proteobacteria;Deltaproteobacteria;Desulfuromonadales
